# Supplementary material for: Crystal structure of bis­(1-ethyl-1H-imidazole-κN 3)(5,10,15,20-tetra­phenyl­porphyrinato-κ4 N)iron(II) tetra­hydro­furan monosolvate
Source: Acta Crystallogr E Crystallogr Commun. 2018 May 1;74(Pt 6):772–5. doi: 10.1107/S2056989018006308 (PMC6002823; doi:10.1107/S2056989018006308)
Supplement: Supplementary file 1 [file e-74-00772-sup1.cif]

##############################################################################
#                                                                            #
# This CIF contains the data in a paper accepted for publication in          #
# Acta Crystallographica Section E. It conforms to the requirements of       #
# Notes for Authors for Acta Crystallographica Section E, and has been       #
# peer reviewed under the auspices of the IUCr Commission on Journals.       #
#                                                                            #
# Full details of the Crystallographic Information File format               #
# are given in the paper "The Crystallographic Information File (CIF):       #
# a New Standard Archive File for Crystallography" by S. R. Hall, F. H.      #
# Allen and I. D. Brown [Acta Cryst. (1991), A47, 655-685].                  #
#                                                                            #
# The current version of the core CIF dictionary is obtainable from          #
# ftp://ftp.iucr.org/pub/cif_core.dic.                                       #
#                                                                            #
# Software is freely available for graphical display of the structure(s)     #
# in this CIF. For information consult the CIF software page                 #
# http://www.iucr.org/resources/cif/software.                                #
#                                                                            #
# This file may be used for bona fide research purposes within the           #
# scientific community so long as proper attribution is given to the journal # 
# article from which it was obtained.                                        #
#                                                                            #
##############################################################################
data_I
_database_code_depnum_ccdc_archive 'CCDC 1839313'
_audit_creation_method     SHELXL-2014/6
_journal_date_recd_electronic     2018-04-23
_journal_date_accepted     2018-04-24
_journal_name_full     'Acta Crystallographica, Section E'
_journal_year     2018
_journal_volume     74
_journal_issue      6
_journal_page_first     772
_journal_page_last     775
_journal_paper_category     GM
_journal_paper_doi     10.1107/S2056989018006308
_journal_coeditor_code     QM2123
_publ_contact_author_name     'Wei Ding'
_publ_contact_author_address
;
College of Materials Science and Optoelectronic Technology,
University of Chinese Academy of Sciences, Yianqi Lake, Huairou District,
Beijing 101408,
People's Republic of China
;
_publ_contact_author_email     jfli@ucas.ac.cn
_publ_contact_author_fax     '01069671728'
_publ_contact_author_phone     '18618116358'
_publ_section_title
;\
Crystal structure of
bis(1-ethyl-1<i>H</i>-imidazole-\k<i>N</i>^3^)(5,10,15,20-\
tetraphenylporphyrinato-\k^4^<i>N</i>)iron(II) tetrahydrofuran monosolvate
;
loop_
    _publ_author_name
    _publ_author_footnote
    _publ_author_address
    'Ding, Wei' .
;
College of Materials Science and Optoelectronic Technology,
University of Chinese Academy of Sciences, Yianqi Lake, Huairou District,
Beijing 101408,
People's Republic of China
;
    'Li, Jianfeng' .
;
College of Materials Science and Optoelectronic Technology,
University of Chinese Academy of Sciences, Yianqi Lake, Huairou District,
Beijing 101408,
People's Republic of China
;
_publ_section_synopsis
;
The title iron(II)--porphyrin complex possesses inversion symmetry with the
metal atom located on a center of symmetry. The iron(II) atom is coordinated
in a symmetric octahedral geometry by four pyrrole N atoms of the porphyrin
ligand in the equatorial plane and two N atoms of 1-ethylimidazole ligands in
the axial sites. The dihedral angle between the 1-ethylimidazole plane and the
plane of the closest Fe---N~p~ vector is 24.5(<b>?</b>)\%.
;
_chemical_name_systematic
;\
Bis(1-ethyl-1<i>H</i>-imidazole-\k<i>N</i>^3^)(5,10,15,20-\
tetraphenylporphyrinato-\k^4^<i>N</i>)iron(II) tetrahydrofuran
monosolvate
;
_chemical_name_common     '[Fe(TPP)(1-EtIm)2]'
_chemical_formula_moiety     'C54 H44 Fe N8, C4 H8 O'
_chemical_formula_sum     'C58 H52 Fe N8 O'
_chemical_formula_iupac     '[Fe (C44 H28 N4) (C5 H8 N2)2], C4 H8 O'
_chemical_formula_weight     932.92
_chemical_melting_point     ?
_shelx_space_group_comment
;
The symmetry employed for this shelxl refinement is uniquely defined
by the following loop, which should always be used as a source of
symmetry information in preference to the above space-group names.
They are only intended as comments.
;
_space_group_crystal_system     triclinic
_space_group_name_H-M_alt     'P -1'
_space_group_name_Hall     '-P 1'
loop_
    _space_group_symop_operation_xyz
    'x, y, z'
    '-x, -y, -z'
_cell_length_a     9.2962(3)
_cell_length_b     10.7051(4)
_cell_length_c     13.4920(5)
_cell_angle_alpha     79.8090(10)
_cell_angle_beta     76.0340(10)
_cell_angle_gamma     75.9330(10)
_cell_volume     1253.90(8)
_cell_formula_units_Z     1
_cell_measurement_reflns_used     9016
_cell_measurement_theta_min     2.3639
_cell_measurement_theta_max     26.4095
_cell_measurement_temperature     100(2)
_exptl_crystal_description     block
_exptl_crystal_colour     purple
_exptl_crystal_size_max     0.260
_exptl_crystal_size_mid     0.170
_exptl_crystal_size_min     0.080
_exptl_crystal_density_diffrn     1.235
_exptl_crystal_density_meas     ?
_exptl_crystal_density_method     'not measured'
_exptl_crystal_F_000     490
_exptl_absorpt_coefficient_mu     0.349
_exptl_absorpt_correction_type     multi-scan
_exptl_absorpt_process_details
;
(SADABS; Bruker, 2014)
;
_shelx_estimated_absorpt_T_min     0.915
_shelx_estimated_absorpt_T_max     0.973
_exptl_absorpt_correction_T_min     0.931
_exptl_absorpt_correction_T_max     0.972
_diffrn_ambient_temperature     100(2)
_diffrn_radiation_type     MoK\a
_diffrn_radiation_wavelength     0.71073
_diffrn_measurement_device_type     'Bruker D8 QUEST System'
_diffrn_measurement_method     '\f and \w scans'
_diffrn_detector_area_resol_mean     ?
_diffrn_reflns_number     19292
_diffrn_reflns_av_R_equivalents     0.0443
_diffrn_reflns_theta_min     2.507
_diffrn_reflns_theta_max     26.416
_diffrn_reflns_theta_full     25.242
_diffrn_measured_fraction_theta_max     0.996
_diffrn_measured_fraction_theta_full     0.997
_diffrn_reflns_limit_h_min     -11
_diffrn_reflns_limit_h_max     11
_diffrn_reflns_limit_k_min     -13
_diffrn_reflns_limit_k_max     13
_diffrn_reflns_limit_l_min     -16
_diffrn_reflns_limit_l_max     16
_diffrn_standards_number     0
_diffrn_standards_interval_count     0
_diffrn_standards_decay_%     0
_refine_special_details
;
 Refinement of F^2^ against ALL reflections.  The weighted R-factor wR and
 goodness of fit S are based on F^2^, conventional R-factors R are based
 on F, with F set to zero for negative F^2^. The threshold expression of
 F^2^ > 2sigma(F^2^) is used only for calculating R-factors(gt) etc. and is
 not relevant to the choice of reflections for refinement.  R-factors based
 on F^2^ are statistically about twice as large as those based on F, and R-
 factors based on ALL data will be even larger.
;
_reflns_number_total     5147
_reflns_number_gt     4542
_reflns_threshold_expression     'I > 2\s(I)'
_refine_ls_structure_factor_coef     Fsqd
_refine_ls_matrix_type     full
_refine_ls_R_factor_all     0.0652
_refine_ls_R_factor_gt     0.0577
_refine_ls_wR_factor_gt     0.1613
_refine_ls_wR_factor_ref     0.1673
_refine_ls_goodness_of_fit_ref     1.108
_refine_ls_restrained_S_all     1.097
_refine_ls_number_reflns     5147
_refine_ls_number_parameters     386
_refine_ls_number_restraints     113
_refine_ls_hydrogen_treatment     mixed
_refine_ls_weighting_scheme     calc
_refine_ls_weighting_details
              'w=1/[\s^2^(Fo^2^)+(0.0784P)^2^+2.6414P] where P=(Fo^2^+2Fc^2^)/3'
_atom_sites_solution_hydrogens     mixed
_atom_sites_solution_primary     ?
_atom_sites_solution_secondary     ?
_refine_ls_shift/su_max     0.000
_refine_ls_shift/su_mean     0.000
_refine_diff_density_max     1.527
_refine_diff_density_min     -0.465
_refine_ls_extinction_method     none
_refine_ls_extinction_coef     .
loop_
    _atom_type_symbol
    _atom_type_description
    _atom_type_scat_dispersion_real
    _atom_type_scat_dispersion_imag
    _atom_type_scat_source
    'C' 'C' 0.0033 0.0016
                         'International Tables Vol C Tables 4.2.6.8 and 6.1.1.4'
    'H' 'H' 0.0000 0.0000
                         'International Tables Vol C Tables 4.2.6.8 and 6.1.1.4'
    'Fe' 'Fe' 0.3463 0.8444
                         'International Tables Vol C Tables 4.2.6.8 and 6.1.1.4'
    'N' 'N' 0.0061 0.0033
                         'International Tables Vol C Tables 4.2.6.8 and 6.1.1.4'
    'O' 'O' 0.0106 0.0060
                         'International Tables Vol C Tables 4.2.6.8 and 6.1.1.4'
_computing_data_collection
;
APEX2 (Bruker, 2014)
;
_computing_cell_refinement
;
SHELXL2014 (Sheldrick, 2015b)
;
_computing_data_reduction
;
SAINT-Plus (Bruker, 2014) and XPREP (Bruker, 2014)
;
_computing_structure_solution
;
SHELXT (Sheldrick, 2015a)
;
_computing_structure_refinement
;
SHELXL2014 (Sheldrick, 2015b)
;
_computing_molecular_graphics
;
XP (Sheldrick, 2008) and Mercury (Macrae <i>et al.</i>,  2008)
;
_computing_publication_material
;
<i>XCIF</i> (Sheldrick, 2008) and enCIFer (Allen et al., 2004)
;
loop_
    _atom_site_type_symbol
    _atom_site_label
    _atom_site_fract_x
    _atom_site_fract_y
    _atom_site_fract_z
    _atom_site_U_iso_or_equiv
    _atom_site_adp_type
    _atom_site_calc_flag
    _atom_site_occupancy
    _atom_site_disorder_assembly
    _atom_site_disorder_group
    Fe Fe1 0.0000 0.5000 0.5000 0.00924(16) Uani d 1 . .
    N N3 0.1978(2) 0.5561(2) 0.45844(17) 0.0121(4) Uani d 1 . .
    N N4 0.3804(2) 0.6544(2) 0.45874(17) 0.0138(5) Uani d 1 . .
    N N1 0.0234(2) 0.4581(2) 0.35771(16) 0.0118(4) Uani d 1 . .
    N N2 0.1056(2) 0.3198(2) 0.54207(16) 0.0108(4) Uani d 1 . .
    C C1 -0.1057(3) 0.6676(3) 0.2771(2) 0.0130(5) Uani d 1 . .
    C C2 -0.0246(3) 0.5395(3) 0.2750(2) 0.0141(5) Uani d 1 . .
    C C3 0.0205(3) 0.4727(3) 0.1849(2) 0.0205(6) Uani d 1 . .
    H H3 0.0037 0.5084 0.1180 0.025 Uiso calc 1 . .
    C C4 0.0910(3) 0.3506(3) 0.2132(2) 0.0196(6) Uani d 1 . .
    H H4 0.1318 0.2835 0.1704 0.024 Uiso calc 1 . .
    C C5 0.0927(3) 0.3410(3) 0.3208(2) 0.0137(5) Uani d 1 . .
    C C6 0.1548(3) 0.2286(2) 0.3780(2) 0.0127(5) Uani d 1 . .
    C C7 0.1616(3) 0.2208(2) 0.4811(2) 0.0120(5) Uani d 1 . .
    C C8 0.2351(3) 0.1062(3) 0.5377(2) 0.0147(5) Uani d 1 . .
    H H8 0.2822 0.0254 0.5126 0.018 Uiso calc 1 . .
    C C9 0.2248(3) 0.1346(3) 0.6327(2) 0.0144(5) Uani d 1 . .
    H H9 0.2643 0.0783 0.6871 0.017 Uiso calc 1 . .
    C C10 0.1421(3) 0.2673(2) 0.6363(2) 0.0114(5) Uani d 1 . .
    C C11 0.2390(3) 0.6380(3) 0.5032(2) 0.0152(5) Uani d 1 . .
    H H11 0.1767 0.6800 0.5598 0.018 Uiso calc 1 . .
    C C12 0.3189(3) 0.5190(3) 0.3805(2) 0.0168(5) Uani d 1 . .
    H H12 0.3230 0.4604 0.3340 0.020 Uiso calc 1 . .
    C C13 0.4321(3) 0.5794(3) 0.3804(2) 0.0183(6) Uani d 1 . .
    H H13 0.5283 0.5710 0.3346 0.022 Uiso calc 1 . .
    C C14 0.4615(3) 0.7433(3) 0.4831(2) 0.0193(6) Uani d 1 . .
    H H14A 0.454(4) 0.818(3) 0.431(3) 0.021(8) Uiso d 1 . .
    H H14B 0.570(4) 0.701(3) 0.468(3) 0.024(9) Uiso d 1 . .
    C C15 0.4039(3) 0.7774(3) 0.5914(2) 0.0204(6) Uani d 1 . .
    H H15A 0.2967 0.8210 0.6004 0.031 Uiso calc 1 . .
    H H15B 0.4627 0.8354 0.6041 0.031 Uiso calc 1 . .
    H H15C 0.4148 0.6980 0.6403 0.031 Uiso calc 1 . .
    C C16 -0.1574(3) 0.7373(3) 0.1816(2) 0.0153(5) Uani d 1 . .
    C C17 -0.1145(4) 0.8526(3) 0.1325(2) 0.0235(6) Uani d 1 . .
    H H17 -0.0500 0.8880 0.1596 0.028 Uiso calc 1 . .
    C C18 -0.1651(4) 0.9162(3) 0.0440(2) 0.0304(7) Uani d 1 . .
    H H18 -0.1365 0.9956 0.0122 0.037 Uiso calc 1 . .
    C C19 -0.2562(4) 0.8655(3) 0.0023(2) 0.0307(8) Uani d 1 . .
    H H19 -0.2888 0.9087 -0.0588 0.037 Uiso calc 1 . .
    C C20 -0.2998(4) 0.7512(3) 0.0498(2) 0.0265(7) Uani d 1 . .
    H H20 -0.3630 0.7159 0.0214 0.032 Uiso calc 1 . .
    C C21 -0.2516(3) 0.6879(3) 0.1388(2) 0.0194(6) Uani d 1 . .
    H H21 -0.2830 0.6098 0.1711 0.023 Uiso calc 1 . .
    C C22 0.2182(3) 0.1072(3) 0.3273(2) 0.0138(5) Uani d 1 . .
    C C23 0.3640(3) 0.0857(3) 0.2667(2) 0.0156(5) Uani d 1 . .
    H H23 0.4234 0.1495 0.2557 0.019 Uiso calc 1 . .
    C C24 0.4230(3) -0.0285(3) 0.2222(2) 0.0195(6) Uani d 1 . .
    H H24 0.5230 -0.0426 0.1815 0.023 Uiso calc 1 . .
    C C25 0.3368(3) -0.1223(3) 0.2370(2) 0.0210(6) Uani d 1 . .
    H H25 0.3771 -0.1998 0.2059 0.025 Uiso calc 1 . .
    C C26 0.1915(4) -0.1018(3) 0.2975(2) 0.0230(6) Uani d 1 . .
    H H26 0.1324 -0.1659 0.3084 0.028 Uiso calc 1 . .
    C C27 0.1325(3) 0.0123(3) 0.3422(2) 0.0201(6) Uani d 1 . .
    H H27 0.0329 0.0259 0.3834 0.024 Uiso calc 1 . .
    O O1A 0.6922(6) 0.1716(5) 0.1646(4) 0.0128(6) Uani d 0.35 A 1
    C C29A 0.8416(9) 0.3157(7) 0.0625(5) 0.0124(7) Uani d 0.35 A 1
    H H29A 0.9472 0.3111 0.0233 0.015 Uiso calc 0.35 A 1
    H H29B 0.8013 0.4026 0.0856 0.015 Uiso calc 0.35 A 1
    C C28A 0.8331(9) 0.2105(7) 0.1517(5) 0.0127(7) Uani d 0.35 A 1
    H H28A 0.9189 0.1358 0.1379 0.015 Uiso calc 0.35 A 1
    H H28B 0.8380 0.2429 0.2148 0.015 Uiso calc 0.35 A 1
    C C30A 0.7387(8) 0.2857(7) -0.0043(5) 0.0122(7) Uani d 0.35 A 1
    H H30A 0.6901 0.3657 -0.0431 0.015 Uiso calc 0.35 A 1
    H H30B 0.7972 0.2230 -0.0528 0.015 Uiso calc 0.35 A 1
    C C31A 0.6257(9) 0.2286(7) 0.0775(5) 0.0128(7) Uani d 0.35 A 1
    H H31A 0.5353 0.2970 0.0981 0.015 Uiso calc 0.35 A 1
    H H31B 0.5932 0.1616 0.0511 0.015 Uiso calc 0.35 A 1
    O O1B 0.5583(12) 0.4284(11) -0.0007(7) 0.0124(7) Uani d 0.15 B 2
    C C28B 0.5266(16) 0.4209(16) 0.1079(8) 0.0118(8) Uani d 0.15 B 2
    H H28C 0.4395 0.3790 0.1392 0.014 Uiso calc 0.15 B 2
    H H28D 0.5040 0.5083 0.1299 0.014 Uiso calc 0.15 B 2
    C C29B 0.6701(15) 0.3396(16) 0.1373(10) 0.0126(6) Uani d 0.15 B 2
    H H29C 0.6608 0.2484 0.1609 0.015 Uiso calc 0.15 B 2
    H H29D 0.6966 0.3747 0.1921 0.015 Uiso calc 0.15 B 2
    C C30B 0.7903(17) 0.3508(18) 0.0340(10) 0.0125(7) Uani d 0.15 B 2
    H H30C 0.8286 0.4317 0.0238 0.015 Uiso calc 0.15 B 2
    H H30D 0.8767 0.2754 0.0320 0.015 Uiso calc 0.15 B 2
    C C31B 0.6999(14) 0.3523(16) -0.0446(11) 0.0125(7) Uani d 0.15 B 2
    H H31C 0.7441 0.3940 -0.1130 0.015 Uiso calc 0.15 B 2
    H H31D 0.6909 0.2638 -0.0506 0.015 Uiso calc 0.15 B 2
loop_
    _atom_site_aniso_label
    _atom_site_aniso_U_11
    _atom_site_aniso_U_22
    _atom_site_aniso_U_33
    _atom_site_aniso_U_12
    _atom_site_aniso_U_13
    _atom_site_aniso_U_23
    Fe1 0.0091(3) 0.0097(3) 0.0089(3) -0.00137(18) -0.00237(19) -0.00117(18)
    N3 0.0125(11) 0.0108(10) 0.0129(10) -0.0014(8) -0.0040(8) -0.0004(8)
    N4 0.0117(10) 0.0141(11) 0.0160(11) -0.0036(8) -0.0033(9) -0.0013(9)
    N1 0.0110(10) 0.0118(10) 0.0120(10) -0.0012(8) -0.0024(8) -0.0013(8)
    N2 0.0109(10) 0.0112(10) 0.0107(10) -0.0032(8) -0.0024(8) -0.0011(8)
    C1 0.0125(12) 0.0152(12) 0.0113(12) -0.0038(10) -0.0036(10) 0.0006(10)
    C2 0.0138(12) 0.0172(13) 0.0111(12) -0.0024(10) -0.0029(10) -0.0021(10)
    C3 0.0249(15) 0.0221(14) 0.0118(13) 0.0036(11) -0.0059(11) -0.0041(11)
    C4 0.0225(14) 0.0213(14) 0.0126(13) 0.0034(11) -0.0040(11) -0.0061(11)
    C5 0.0117(12) 0.0162(13) 0.0130(12) -0.0015(10) -0.0020(10) -0.0043(10)
    C6 0.0111(12) 0.0122(12) 0.0152(12) -0.0017(9) -0.0020(10) -0.0041(10)
    C7 0.0101(12) 0.0105(12) 0.0156(12) -0.0031(9) -0.0022(10) -0.0018(10)
    C8 0.0168(13) 0.0104(12) 0.0176(13) -0.0032(10) -0.0052(10) -0.0014(10)
    C9 0.0167(13) 0.0115(12) 0.0158(13) -0.0037(10) -0.0061(10) 0.0009(10)
    C10 0.0106(12) 0.0115(12) 0.0129(12) -0.0039(9) -0.0040(9) 0.0003(9)
    C11 0.0138(12) 0.0177(13) 0.0150(12) -0.0043(10) -0.0031(10) -0.0031(10)
    C12 0.0148(13) 0.0157(13) 0.0183(13) -0.0028(10) 0.0000(11) -0.0038(10)
    C13 0.0141(13) 0.0183(13) 0.0207(14) -0.0034(10) 0.0011(11) -0.0043(11)
    C14 0.0171(14) 0.0199(14) 0.0242(15) -0.0095(11) -0.0066(11) -0.0003(12)
    C15 0.0233(15) 0.0176(13) 0.0236(15) -0.0058(11) -0.0102(12) -0.0018(11)
    C16 0.0144(13) 0.0176(13) 0.0110(12) 0.0020(10) -0.0027(10) -0.0012(10)
    C17 0.0253(15) 0.0252(15) 0.0183(14) -0.0060(12) -0.0050(12) 0.0027(12)
    C18 0.0369(18) 0.0284(17) 0.0189(15) -0.0022(14) -0.0047(13) 0.0075(12)
    C19 0.0352(18) 0.0357(18) 0.0130(14) 0.0101(14) -0.0093(13) 0.0001(12)
    C20 0.0250(16) 0.0354(18) 0.0175(14) 0.0070(13) -0.0088(12) -0.0117(13)
    C21 0.0199(14) 0.0203(14) 0.0162(13) 0.0026(11) -0.0042(11) -0.0066(11)
    C22 0.0162(13) 0.0135(12) 0.0126(12) -0.0002(10) -0.0070(10) -0.0022(10)
    C23 0.0158(13) 0.0179(13) 0.0144(13) -0.0022(10) -0.0049(10) -0.0046(10)
    C24 0.0199(14) 0.0220(14) 0.0145(13) 0.0048(11) -0.0053(11) -0.0073(11)
    C25 0.0300(16) 0.0152(13) 0.0182(14) 0.0046(11) -0.0121(12) -0.0064(11)
    C26 0.0298(16) 0.0153(14) 0.0279(16) -0.0061(12) -0.0111(13) -0.0038(12)
    C27 0.0175(14) 0.0193(14) 0.0242(14) -0.0042(11) -0.0048(11) -0.0038(11)
    O1A 0.0166(15) 0.0189(15) 0.0051(13) -0.0094(12) -0.0044(12) 0.0030(11)
    C29A 0.0171(15) 0.0180(15) 0.0047(13) -0.0091(12) -0.0046(12) 0.0024(12)
    C28A 0.0169(15) 0.0187(15) 0.0049(14) -0.0093(12) -0.0043(12) 0.0028(12)
    C30A 0.0174(15) 0.0176(15) 0.0042(13) -0.0090(12) -0.0048(12) 0.0025(12)
    C31A 0.0170(15) 0.0185(15) 0.0050(13) -0.0088(12) -0.0045(12) 0.0030(12)
    O1B 0.0180(16) 0.0178(16) 0.0042(14) -0.0089(13) -0.0050(13) 0.0023(13)
    C28B 0.0168(16) 0.0179(16) 0.0039(15) -0.0093(14) -0.0051(13) 0.0024(13)
    C29B 0.0170(15) 0.0185(15) 0.0048(13) -0.0092(12) -0.0047(12) 0.0030(11)
    C30B 0.0174(15) 0.0181(15) 0.0045(14) -0.0090(13) -0.0046(12) 0.0025(12)
    C31B 0.0177(16) 0.0182(16) 0.0044(15) -0.0090(13) -0.0048(13) 0.0022(13)
_geom_special_details
;
 All esds (except the esd in the dihedral angle between two l.s. planes)
 are estimated using the full covariance matrix.  The cell esds are taken
 into account individually in the estimation of esds in distances, angles
 and torsion angles; correlations between esds in cell parameters are only
 used when they are defined by crystal symmetry.  An approximate (isotropic)
 treatment of cell esds is used for estimating esds involving l.s. planes.
;
loop_
    _geom_bond_atom_site_label_1
    _geom_bond_atom_site_label_2
    _geom_bond_site_symmetry_2
    _geom_bond_distance
    _geom_bond_publ_flag
    Fe1 N2 . 1.992(2) ?
    Fe1 N2 2_566 1.992(2) ?
    Fe1 N3 . 1.994(2) ?
    Fe1 N3 2_566 1.994(2) ?
    Fe1 N1 2_566 1.998(2) ?
    Fe1 N1 . 1.998(2) ?
    N3 C11 . 1.320(3) ?
    N3 C12 . 1.375(3) ?
    N4 C11 . 1.346(3) ?
    N4 C13 . 1.364(4) ?
    N4 C14 . 1.471(3) ?
    N1 C5 . 1.381(3) ?
    N1 C2 . 1.383(3) ?
    N2 C7 . 1.379(3) ?
    N2 C10 . 1.382(3) ?
    C1 C10 2_566 1.396(4) ?
    C1 C2 . 1.397(4) ?
    C1 C16 . 1.494(3) ?
    C2 C3 . 1.442(4) ?
    C3 C4 . 1.346(4) ?
    C3 H3 . 0.9500 ?
    C4 C5 . 1.440(4) ?
    C4 H4 . 0.9500 ?
    C5 C6 . 1.388(4) ?
    C6 C7 . 1.395(4) ?
    C6 C22 . 1.502(3) ?
    C7 C8 . 1.438(4) ?
    C8 C9 . 1.346(4) ?
    C8 H8 . 0.9500 ?
    C9 C10 . 1.444(4) ?
    C9 H9 . 0.9500 ?
    C10 C1 2_566 1.396(4) ?
    C11 H11 . 0.9500 ?
    C12 C13 . 1.363(4) ?
    C12 H12 . 0.9500 ?
    C13 H13 . 0.9500 ?
    C14 C15 . 1.507(4) ?
    C14 H14A . 0.97(4) ?
    C14 H14B . 0.99(4) ?
    C15 H15A . 0.9800 ?
    C15 H15B . 0.9800 ?
    C15 H15C . 0.9800 ?
    C16 C17 . 1.394(4) ?
    C16 C21 . 1.398(4) ?
    C17 C18 . 1.392(4) ?
    C17 H17 . 0.9500 ?
    C18 C19 . 1.375(5) ?
    C18 H18 . 0.9500 ?
    C19 C20 . 1.382(5) ?
    C19 H19 . 0.9500 ?
    C20 C21 . 1.388(4) ?
    C20 H20 . 0.9500 ?
    C21 H21 . 0.9500 ?
    C22 C23 . 1.392(4) ?
    C22 C27 . 1.396(4) ?
    C23 C24 . 1.389(4) ?
    C23 H23 . 0.9500 ?
    C24 C25 . 1.390(4) ?
    C24 H24 . 0.9500 ?
    C25 C26 . 1.388(4) ?
    C25 H25 . 0.9500 ?
    C26 C27 . 1.390(4) ?
    C26 H26 . 0.9500 ?
    C27 H27 . 0.9500 ?
    O1A C28A . 1.431(9) ?
    O1A C31A . 1.432(8) ?
    C29A C28A . 1.497(10) ?
    C29A C30A . 1.580(10) ?
    C29A H29A . 0.9900 ?
    C29A H29B . 0.9900 ?
    C28A H28A . 0.9900 ?
    C28A H28B . 0.9900 ?
    C30A C31A . 1.486(10) ?
    C30A H30A . 0.9900 ?
    C30A H30B . 0.9900 ?
    C31A H31A . 0.9900 ?
    C31A H31B . 0.9900 ?
    O1B C28B . 1.415(9) ?
    O1B C31B . 1.421(9) ?
    O1B O1B 2_665 1.65(2) ?
    C28B C29B . 1.505(10) ?
    C28B H28C . 0.9900 ?
    C28B H28D . 0.9900 ?
    C29B C30B . 1.568(9) ?
    C29B H29C . 0.9900 ?
    C29B H29D . 0.9900 ?
    C30B C31B . 1.499(9) ?
    C30B H30C . 0.9900 ?
    C30B H30D . 0.9900 ?
    C31B H31C . 0.9900 ?
    C31B H31D . 0.9900 ?
loop_
    _geom_angle_atom_site_label_1
    _geom_angle_atom_site_label_2
    _geom_angle_atom_site_label_3
    _geom_angle_site_symmetry_1
    _geom_angle_site_symmetry_3
    _geom_angle
    _geom_angle_publ_flag
    N2 Fe1 N2 . 2_566 180.0 ?
    N2 Fe1 N3 . . 90.27(9) ?
    N2 Fe1 N3 2_566 . 89.72(9) ?
    N2 Fe1 N3 . 2_566 89.73(9) ?
    N2 Fe1 N3 2_566 2_566 90.28(9) ?
    N3 Fe1 N3 . 2_566 180.0 ?
    N2 Fe1 N1 . 2_566 89.51(9) ?
    N2 Fe1 N1 2_566 2_566 90.49(9) ?
    N3 Fe1 N1 . 2_566 89.95(9) ?
    N3 Fe1 N1 2_566 2_566 90.05(9) ?
    N2 Fe1 N1 . . 90.49(9) ?
    N2 Fe1 N1 2_566 . 89.51(9) ?
    N3 Fe1 N1 . . 90.05(9) ?
    N3 Fe1 N1 2_566 . 89.95(9) ?
    N1 Fe1 N1 2_566 . 180.0 ?
    C11 N3 C12 . . 105.6(2) ?
    C11 N3 Fe1 . . 125.62(19) ?
    C12 N3 Fe1 . . 128.74(18) ?
    C11 N4 C13 . . 107.0(2) ?
    C11 N4 C14 . . 127.4(2) ?
    C13 N4 C14 . . 125.5(2) ?
    C5 N1 C2 . . 105.2(2) ?
    C5 N1 Fe1 . . 127.09(17) ?
    C2 N1 Fe1 . . 127.71(18) ?
    C7 N2 C10 . . 105.1(2) ?
    C7 N2 Fe1 . . 126.70(17) ?
    C10 N2 Fe1 . . 128.22(17) ?
    C10 C1 C2 2_566 . 123.5(2) ?
    C10 C1 C16 2_566 . 118.7(2) ?
    C2 C1 C16 . . 117.8(2) ?
    N1 C2 C1 . . 125.7(2) ?
    N1 C2 C3 . . 110.1(2) ?
    C1 C2 C3 . . 124.3(2) ?
    C4 C3 C2 . . 107.3(2) ?
    C4 C3 H3 . . 126.3 ?
    C2 C3 H3 . . 126.3 ?
    C3 C4 C5 . . 107.0(2) ?
    C3 C4 H4 . . 126.5 ?
    C5 C4 H4 . . 126.5 ?
    N1 C5 C6 . . 125.6(2) ?
    N1 C5 C4 . . 110.4(2) ?
    C6 C5 C4 . . 124.0(2) ?
    C5 C6 C7 . . 123.9(2) ?
    C5 C6 C22 . . 118.7(2) ?
    C7 C6 C22 . . 117.3(2) ?
    N2 C7 C6 . . 126.2(2) ?
    N2 C7 C8 . . 110.5(2) ?
    C6 C7 C8 . . 123.3(2) ?
    C9 C8 C7 . . 107.3(2) ?
    C9 C8 H8 . . 126.4 ?
    C7 C8 H8 . . 126.4 ?
    C8 C9 C10 . . 106.9(2) ?
    C8 C9 H9 . . 126.6 ?
    C10 C9 H9 . . 126.6 ?
    N2 C10 C1 . 2_566 125.3(2) ?
    N2 C10 C9 . . 110.3(2) ?
    C1 C10 C9 2_566 . 124.3(2) ?
    N3 C11 N4 . . 111.6(2) ?
    N3 C11 H11 . . 124.2 ?
    N4 C11 H11 . . 124.2 ?
    C13 C12 N3 . . 109.2(2) ?
    C13 C12 H12 . . 125.4 ?
    N3 C12 H12 . . 125.4 ?
    C12 C13 N4 . . 106.6(2) ?
    C12 C13 H13 . . 126.7 ?
    N4 C13 H13 . . 126.7 ?
    N4 C14 C15 . . 112.8(2) ?
    N4 C14 H14A . . 106(2) ?
    C15 C14 H14A . . 113(2) ?
    N4 C14 H14B . . 106(2) ?
    C15 C14 H14B . . 114(2) ?
    H14A C14 H14B . . 104(3) ?
    C14 C15 H15A . . 109.5 ?
    C14 C15 H15B . . 109.5 ?
    H15A C15 H15B . . 109.5 ?
    C14 C15 H15C . . 109.5 ?
    H15A C15 H15C . . 109.5 ?
    H15B C15 H15C . . 109.5 ?
    C17 C16 C21 . . 117.9(3) ?
    C17 C16 C1 . . 121.7(3) ?
    C21 C16 C1 . . 120.4(2) ?
    C18 C17 C16 . . 120.6(3) ?
    C18 C17 H17 . . 119.7 ?
    C16 C17 H17 . . 119.7 ?
    C19 C18 C17 . . 120.7(3) ?
    C19 C18 H18 . . 119.6 ?
    C17 C18 H18 . . 119.6 ?
    C18 C19 C20 . . 119.5(3) ?
    C18 C19 H19 . . 120.3 ?
    C20 C19 H19 . . 120.3 ?
    C19 C20 C21 . . 120.2(3) ?
    C19 C20 H20 . . 119.9 ?
    C21 C20 H20 . . 119.9 ?
    C20 C21 C16 . . 121.0(3) ?
    C20 C21 H21 . . 119.5 ?
    C16 C21 H21 . . 119.5 ?
    C23 C22 C27 . . 118.9(2) ?
    C23 C22 C6 . . 120.9(2) ?
    C27 C22 C6 . . 120.2(2) ?
    C24 C23 C22 . . 120.4(3) ?
    C24 C23 H23 . . 119.8 ?
    C22 C23 H23 . . 119.8 ?
    C23 C24 C25 . . 120.4(3) ?
    C23 C24 H24 . . 119.8 ?
    C25 C24 H24 . . 119.8 ?
    C26 C25 C24 . . 119.6(3) ?
    C26 C25 H25 . . 120.2 ?
    C24 C25 H25 . . 120.2 ?
    C25 C26 C27 . . 120.0(3) ?
    C25 C26 H26 . . 120.0 ?
    C27 C26 H26 . . 120.0 ?
    C26 C27 C22 . . 120.7(3) ?
    C26 C27 H27 . . 119.7 ?
    C22 C27 H27 . . 119.7 ?
    C28A O1A C31A . . 109.1(5) ?
    C28A C29A C30A . . 102.9(6) ?
    C28A C29A H29A . . 111.2 ?
    C30A C29A H29A . . 111.2 ?
    C28A C29A H29B . . 111.2 ?
    C30A C29A H29B . . 111.2 ?
    H29A C29A H29B . . 109.1 ?
    O1A C28A C29A . . 107.4(6) ?
    O1A C28A H28A . . 110.2 ?
    C29A C28A H28A . . 110.2 ?
    O1A C28A H28B . . 110.2 ?
    C29A C28A H28B . . 110.2 ?
    H28A C28A H28B . . 108.5 ?
    C31A C30A C29A . . 100.8(5) ?
    C31A C30A H30A . . 111.6 ?
    C29A C30A H30A . . 111.6 ?
    C31A C30A H30B . . 111.6 ?
    C29A C30A H30B . . 111.6 ?
    H30A C30A H30B . . 109.4 ?
    O1A C31A C30A . . 109.3(6) ?
    O1A C31A H31A . . 109.8 ?
    C30A C31A H31A . . 109.8 ?
    O1A C31A H31B . . 109.8 ?
    C30A C31A H31B . . 109.8 ?
    H31A C31A H31B . . 108.3 ?
    C28B O1B C31B . . 115.1(11) ?
    C28B O1B O1B . 2_665 86.3(9) ?
    C31B O1B O1B . 2_665 147.8(13) ?
    O1B C28B C29B . . 103.8(11) ?
    O1B C28B H28C . . 111.0 ?
    C29B C28B H28C . . 111.0 ?
    O1B C28B H28D . . 111.0 ?
    C29B C28B H28D . . 111.0 ?
    H28C C28B H28D . . 109.0 ?
    C28B C29B C30B . . 102.7(11) ?
    C28B C29B H29C . . 111.2 ?
    C30B C29B H29C . . 111.2 ?
    C28B C29B H29D . . 111.2 ?
    C30B C29B H29D . . 111.2 ?
    H29C C29B H29D . . 109.1 ?
    C31B C30B C29B . . 102.1(11) ?
    C31B C30B H30C . . 111.4 ?
    C29B C30B H30C . . 111.4 ?
    C31B C30B H30D . . 111.4 ?
    C29B C30B H30D . . 111.4 ?
    H30C C30B H30D . . 109.2 ?
    O1B C31B C30B . . 100.4(11) ?
    O1B C31B H31C . . 111.7 ?
    C30B C31B H31C . . 111.7 ?
    O1B C31B H31D . . 111.7 ?
    C30B C31B H31D . . 111.7 ?
    H31C C31B H31D . . 109.5 ?
loop_
    _geom_torsion_atom_site_label_1
    _geom_torsion_atom_site_label_2
    _geom_torsion_atom_site_label_3
    _geom_torsion_atom_site_label_4
    _geom_torsion_site_symmetry_1
    _geom_torsion_site_symmetry_2
    _geom_torsion_site_symmetry_3
    _geom_torsion_site_symmetry_4
    _geom_torsion
    _geom_torsion_publ_flag
    C5 N1 C2 C1 . . . . 177.7(3) ?
    Fe1 N1 C2 C1 . . . . -2.8(4) ?
    C5 N1 C2 C3 . . . . -2.0(3) ?
    Fe1 N1 C2 C3 . . . . 177.45(19) ?
    C10 C1 C2 N1 2_566 . . . 3.6(4) ?
    C16 C1 C2 N1 . . . . -175.7(2) ?
    C10 C1 C2 C3 2_566 . . . -176.7(3) ?
    C16 C1 C2 C3 . . . . 4.0(4) ?
    N1 C2 C3 C4 . . . . 2.0(3) ?
    C1 C2 C3 C4 . . . . -177.8(3) ?
    C2 C3 C4 C5 . . . . -1.0(3) ?
    C2 N1 C5 C6 . . . . -178.1(3) ?
    Fe1 N1 C5 C6 . . . . 2.4(4) ?
    C2 N1 C5 C4 . . . . 1.4(3) ?
    Fe1 N1 C5 C4 . . . . -178.10(18) ?
    C3 C4 C5 N1 . . . . -0.2(3) ?
    C3 C4 C5 C6 . . . . 179.3(3) ?
    N1 C5 C6 C7 . . . . -3.2(4) ?
    C4 C5 C6 C7 . . . . 177.4(3) ?
    N1 C5 C6 C22 . . . . 176.5(2) ?
    C4 C5 C6 C22 . . . . -2.8(4) ?
    C10 N2 C7 C6 . . . . -178.6(2) ?
    Fe1 N2 C7 C6 . . . . 0.0(4) ?
    C10 N2 C7 C8 . . . . -0.7(3) ?
    Fe1 N2 C7 C8 . . . . 177.96(17) ?
    C5 C6 C7 N2 . . . . 1.9(4) ?
    C22 C6 C7 N2 . . . . -177.8(2) ?
    C5 C6 C7 C8 . . . . -175.8(2) ?
    C22 C6 C7 C8 . . . . 4.5(4) ?
    N2 C7 C8 C9 . . . . -0.2(3) ?
    C6 C7 C8 C9 . . . . 177.8(2) ?
    C7 C8 C9 C10 . . . . 0.9(3) ?
    C7 N2 C10 C1 . . . 2_566 -179.2(2) ?
    Fe1 N2 C10 C1 . . . 2_566 2.3(4) ?
    C7 N2 C10 C9 . . . . 1.2(3) ?
    Fe1 N2 C10 C9 . . . . -177.34(17) ?
    C8 C9 C10 N2 . . . . -1.4(3) ?
    C8 C9 C10 C1 . . . 2_566 179.0(2) ?
    C12 N3 C11 N4 . . . . -0.5(3) ?
    Fe1 N3 C11 N4 . . . . 178.81(17) ?
    C13 N4 C11 N3 . . . . 0.5(3) ?
    C14 N4 C11 N3 . . . . 176.1(2) ?
    C11 N3 C12 C13 . . . . 0.4(3) ?
    Fe1 N3 C12 C13 . . . . -178.97(19) ?
    N3 C12 C13 N4 . . . . -0.1(3) ?
    C11 N4 C13 C12 . . . . -0.3(3) ?
    C14 N4 C13 C12 . . . . -176.0(2) ?
    C11 N4 C14 C15 . . . . 24.6(4) ?
    C13 N4 C14 C15 . . . . -160.6(3) ?
    C10 C1 C16 C17 2_566 . . . 59.0(4) ?
    C2 C1 C16 C17 . . . . -121.7(3) ?
    C10 C1 C16 C21 2_566 . . . -120.9(3) ?
    C2 C1 C16 C21 . . . . 58.4(4) ?
    C21 C16 C17 C18 . . . . 0.4(4) ?
    C1 C16 C17 C18 . . . . -179.5(3) ?
    C16 C17 C18 C19 . . . . -1.2(5) ?
    C17 C18 C19 C20 . . . . 1.1(5) ?
    C18 C19 C20 C21 . . . . -0.2(5) ?
    C19 C20 C21 C16 . . . . -0.6(4) ?
    C17 C16 C21 C20 . . . . 0.5(4) ?
    C1 C16 C21 C20 . . . . -179.6(3) ?
    C5 C6 C22 C23 . . . . 82.2(3) ?
    C7 C6 C22 C23 . . . . -98.0(3) ?
    C5 C6 C22 C27 . . . . -99.3(3) ?
    C7 C6 C22 C27 . . . . 80.5(3) ?
    C27 C22 C23 C24 . . . . -0.2(4) ?
    C6 C22 C23 C24 . . . . 178.3(2) ?
    C22 C23 C24 C25 . . . . 0.5(4) ?
    C23 C24 C25 C26 . . . . -0.7(4) ?
    C24 C25 C26 C27 . . . . 0.5(4) ?
    C25 C26 C27 C22 . . . . -0.2(4) ?
    C23 C22 C27 C26 . . . . 0.0(4) ?
    C6 C22 C27 C26 . . . . -178.5(3) ?
    C31A O1A C28A C29A . . . . 10.8(8) ?
    C30A C29A C28A O1A . . . . -26.6(8) ?
    C28A C29A C30A C31A . . . . 31.6(7) ?
    C28A O1A C31A C30A . . . . 11.1(8) ?
    C29A C30A C31A O1A . . . . -26.5(8) ?
    C31B O1B C28B C29B . . . . 5.3(17) ?
    O1B O1B C28B C29B 2_665 . . . -149.7(13) ?
    O1B C28B C29B C30B . . . . 19.5(16) ?
    C28B C29B C30B C31B . . . . -36.3(16) ?
    C28B O1B C31B C30B . . . . -28.6(17) ?
    O1B O1B C31B C30B 2_665 . . . 99(2) ?
    C29B C30B C31B O1B . . . . 38.1(16) ?
loop_
    _geom_hbond_atom_site_label_D
    _geom_hbond_atom_site_label_H
    _geom_hbond_atom_site_label_A
    _geom_hbond_site_symmetry_A
    _geom_hbond_distance_DH
    _geom_hbond_distance_HA
    _geom_hbond_distance_DA
    _geom_hbond_angle_DHA
    C14 H14B Cg 2_666 0.99(4) 2.69(4) 3.437(3) 133(2)
_shelx_hkl_file
;
  -2   0   0  108.00    4.63
  -2   0   0  100.00    4.50
   2   0   0  106.76    4.62
   2   0   0   98.81    4.50
  -3   0   0   14.90    0.79
  -3   0   0   15.48    0.97
   3   0   0   17.80    0.99
   3   0   0   16.48    0.78
  -4   0   0    0.72    0.35
  -4   0   0    0.47    0.17
   4   0   0    0.98    0.33
   4   0   0    1.19    0.17
  -5   0   0   86.19    4.02
  -5   0   0   88.50    4.35
   5   0   0   96.34    4.34
  -6   0   0   26.64    1.72
  -6   0   0   24.16    1.28
   6   0   0   26.82    1.70
  -7   0   0   58.92    2.90
  -7   0   0   63.95    3.47
   7   0   0   67.96    3.38
  -8   0   0   46.13    2.96
  -8   0   0   48.01    2.58
   8   0   0   52.28    2.89
  -9   0   0   42.47    2.92
  -9   0   0   42.36    2.38
 -10   0   0    4.98    1.47
 -10   0   0    5.47    0.93
 -10   0   0    5.98    0.72
 -11   0   0    6.71    1.80
 -11   0   0    3.24    1.19
 -11   0   0    2.11    0.71
 -10   1   0   16.95    2.21
 -10   1   0   19.10    1.72
  -9   1   0    4.46    0.57
  -9   1   0    5.09    1.21
  -9   1   0    5.87    0.82
  -8   1   0    6.84    0.73
  -8   1   0    7.47    1.21
  -8   1   0    7.50    0.85
  -7   1   0   70.10    3.34
  -7   1   0   71.94    3.77
  -7   1   0   72.68    3.45
   6  -1   0  126.13    5.51
  -6   1   0  108.24    5.48
  -6   1   0  111.19    5.17
   5  -1   0   59.79    2.84
  -5   1   0   54.19    2.82
  -5   1   0   52.32    2.57
   4  -1   0   36.92    1.82
  -4   1   0   33.42    1.81
  -4   1   0   32.70    1.64
   3  -1   0  238.15   10.18
   3  -1   0  241.37   10.32
  -3   1   0  224.09   10.19
  -3   1   0  230.75   10.31
   2  -1   0   95.68    4.07
  -2   1   0   89.60    4.07
  -2   1   0   91.54    4.14
   1  -1   0    7.36    0.39
  -1   1   0    7.51    0.42
  -1   1   0    7.76    0.39
  -3  -1   0  318.19   13.81
   3   1   0  299.73   13.54
   3   1   0  321.70   13.78
  -4  -1   0  312.09   13.74
   4   1   0  290.00   13.38
   4   1   0  326.34   13.71
  -5  -1   0    3.16    0.64
   5   1   0    3.82    0.27
   5   1   0    2.97    0.57
  -6  -1   0    0.38    0.49
   6   1   0    0.22    0.43
  -7  -1   0   -0.17    0.57
   7   1   0    0.46    0.56
  -8  -1   0    9.92    1.38
   8   1   0   14.03    1.39
  -9  -1   0   39.86    2.87
  -9  -1   0   41.23    2.33
  -9  -1   0   42.18    2.15
 -10  -1   0   45.54    2.42
 -10  -1   0   45.62    2.72
 -10  -1   0   42.58    3.49
  10   1   0   53.13    3.21
 -11  -1   0    8.99    1.31
 -11  -1   0   11.02    2.12
  11   1   0   10.66    1.81
 -10   2   0   15.03    1.68
 -10   2   0   17.56    2.15
 -10   2   0   16.37    1.35
 -10   2   0   18.36    1.28
  -9   2   0   85.80    4.02
  -9   2   0   87.04    4.28
  -9   2   0   90.02    4.81
  -9   2   0   83.58    4.10
  -8   2   0    0.95    0.37
  -8   2   0    0.23    0.49
  -8   2   0    1.40    0.48
  -8   2   0   -0.32    0.76
  -7   2   0    0.03    0.55
  -7   2   0    0.22    0.37
  -7   2   0   -0.33    0.40
  -7   2   0    0.13    0.27
  -6   2   0  134.59    6.12
  -6   2   0  134.59    6.09
  -6   2   0  135.72    6.35
  -5   2   0  184.42    8.20
  -5   2   0  184.73    8.28
  -5   2   0  191.06    8.48
  -4   2   0   17.33    1.08
  -4   2   0   17.11    0.89
  -4   2   0   17.50    0.98
  -3   2   0   21.94    1.06
  -3   2   0   22.19    1.20
  -3   2   0   21.51    1.14
  -2   2   0  152.20    6.64
  -2   2   0  149.03    6.57
  -1   2   0  569.10   24.66
   0   2   0   25.61    1.18
  -1  -2   0   57.35    2.49
  -1  -2   0   53.01    2.64
   1   2   0   52.70    2.63
   1   2   0   58.35    2.49
  -2  -2   0  652.94   29.34
   2   2   0  695.37   29.34
  -3  -2   0  942.41   42.24
   3   2   0 1000.00   42.22
  -4  -2   0  952.71   41.78
  -4  -2   0  935.35   41.45
   4   2   0  987.85   41.74
  -5  -2   0  117.38    5.30
  -5  -2   0  111.79    5.66
   5   2   0  125.59    5.64
   5   2   0  119.69    5.19
  -6  -2   0    5.19    0.86
  -6  -2   0    5.98    0.56
   6   2   0    5.39    0.83
   6   2   0    4.81    0.29
  -7  -2   0   11.68    0.83
  -7  -2   0   11.39    1.37
   7   2   0   10.69    1.20
  -8  -2   0    3.31    1.03
  -8  -2   0    5.04    0.58
   8   2   0    3.14    1.43
  -9  -2   0    9.95    1.13
  -9  -2   0   12.48    1.77
  -9  -2   0   13.63    1.05
   9   2   0   15.59    1.72
 -10  -2   0   21.07    1.63
 -10  -2   0   20.05    1.43
 -10  -2   0   19.00    2.32
  10   2   0   24.99    2.19
 -11  -2   0    8.59    2.04
 -11  -2   0    6.75    1.15
 -11  -2   0    5.29    0.85
  11   2   0    8.31    1.69
 -10   3   0    0.32    0.83
 -10   3   0    6.74    1.57
 -10   3   0    1.24    0.57
 -10   3   0    0.55    0.92
  -9   3   0   -0.60    0.92
  -9   3   0    0.42    0.69
  -9   3   0    0.61    0.67
  -9   3   0    0.58    0.44
  -8   3   0    5.13    0.76
  -8   3   0    5.28    1.07
  -8   3   0    4.78    0.74
  -8   3   0    5.82    0.58
  -7   3   0   54.58    3.02
  -7   3   0   51.90    2.54
  -7   3   0   52.24    2.71
  -7   3   0   55.55    2.71
  -6   3   0   58.26    2.75
  -6   3   0   60.22    2.86
  -6   3   0   58.39    2.89
  -6   3   0   59.26    3.09
  -5   3   0   15.68    0.92
  -5   3   0   14.63    1.10
  -5   3   0   15.16    0.85
  -5   3   0   14.18    0.97
  -4   3   0  102.01    4.71
  -4   3   0  106.27    4.80
  -4   3   0  106.00    4.68
  -4   3   0  106.21    4.88
  -3   3   0  168.87    7.45
  -3   3   0  168.94    7.55
  -3   3   0  171.40    7.45
   2  -3   0   53.39    2.43
  -2   3   0   52.10    2.50
  -2   3   0   54.63    2.39
  -2   3   0   53.39    2.42
   1  -3   0   72.55    3.30
  -1   3   0   80.20    3.38
  -1   3   0   72.73    3.29
  -1   3   0   70.74    3.23
   0  -3   0   46.50    2.12
   0   3   0   46.68    2.12
  -1  -3   0   14.01    0.74
   1   3   0   12.47    0.94
   1   3   0   14.18    0.73
  -2  -3   0    2.35    0.27
  -2  -3   0    2.24    0.45
   2   3   0    1.62    0.44
   2   3   0    1.85    0.25
  -3  -3   0  165.41    7.86
  -3  -3   0  177.52    7.57
   3   3   0  172.75    7.85
  -4  -3   0  481.16   22.26
  -4  -3   0  515.40   21.92
   4   3   0  516.47   22.24
  -5  -3   0  418.39   18.32
  -5  -3   0  392.71   18.73
   5   3   0  420.84   18.25
   5   3   0  449.02   18.71
  -6  -3   0  365.87   17.52
  -6  -3   0  393.21   17.03
   6   3   0  383.62   16.89
   6   3   0  416.77   17.47
  -7  -3   0    1.56    0.42
  -7  -3   0    1.96    0.78
   7   3   0    2.28    0.80
  -8  -3   0    5.57    1.21
  -8  -3   0    4.41    0.58
   8   3   0    5.40    1.10
  -9  -3   0   45.51    2.37
  -9  -3   0   37.49    3.11
  -9  -3   0   45.52    2.50
   9   3   0   53.50    3.08
 -10  -3   0    8.60    1.84
 -10  -3   0   10.07    1.16
  10   3   0   10.07    1.56
 -11  -3   0   10.80    1.32
 -11  -3   0   10.97    2.19
 -11  -3   0   12.21    1.61
  11   3   0    8.66    1.81
  -9   4   0   20.08    1.57
  -9   4   0   15.21    2.06
  -9   4   0   16.20    1.20
  -9   4   0   19.77    1.67
  -8   4   0   17.61    1.69
  -8   4   0   19.53    1.49
  -8   4   0   17.49    1.34
  -8   4   0   16.55    1.12
  -7   4   0   89.62    4.15
  -7   4   0   88.23    4.23
  -7   4   0   80.58    4.61
  -7   4   0   89.02    4.00
  -6   4   0   77.32    3.70
  -6   4   0   79.39    3.81
  -6   4   0   82.28    3.98
  -6   4   0   76.47    3.61
  -5   4   0   10.10    0.75
  -5   4   0    9.49    0.87
  -5   4   0   10.86    0.70
  -5   4   0   11.44    0.94
  -4   4   0    3.69    0.40
  -4   4   0    3.71    0.40
  -4   4   0    3.76    0.50
  -4   4   0    3.63    0.54
  -3   4   0   69.51    3.05
  -3   4   0   63.46    3.17
  -3   4   0   67.45    3.02
   2  -4   0  310.62   13.32
  -2   4   0  297.85   13.24
  -2   4   0  305.24   13.31
  -2   4   0  308.54   13.43
   1  -4   0  326.90   14.25
  -1   4   0  318.66   14.25
  -1   4   0  345.26   14.35
  -1   4   0  319.40   14.13
   0  -4   0   20.32    1.05
   0   4   0   20.33    1.04
  -1  -4   0    8.89    0.58
   1   4   0    8.48    0.84
   1   4   0    9.66    0.58
  -2  -4   0  170.21    8.71
  -2  -4   0  203.90    8.46
   2   4   0  203.02    8.47
   2   4   0  190.76    8.75
  -3  -4   0    2.04    0.54
  -3  -4   0    1.39    0.28
   3   4   0    1.28    0.52
   3   4   0    1.02    0.27
  -4  -4   0   13.99    0.83
  -4  -4   0   11.09    1.17
   4   4   0   13.88    1.18
  -5  -4   0   46.83    2.25
  -5  -4   0   43.21    2.71
   5   4   0   49.11    2.67
  -6  -4   0  361.47   15.68
  -6  -4   0  324.12   16.18
   6   4   0  389.46   16.19
   6   4   0  356.04   15.60
  -7  -4   0  325.38   16.70
  -7  -4   0  357.95   16.03
   7   4   0  407.84   16.62
   7   4   0  369.77   15.85
  -8  -4   0   49.47    2.55
  -8  -4   0   47.29    3.34
   8   4   0   55.43    3.17
  -9  -4   0    3.74    0.73
  -9  -4   0    3.14    0.63
  -9  -4   0    4.60    1.27
   9   4   0    4.92    1.21
 -10  -4   0   -0.82    1.37
 -10  -4   0    1.49    0.74
 -10  -4   0   -0.09    0.60
  10   4   0    0.61    1.11
 -11  -4   0    2.50    0.97
 -11  -4   0    1.59    0.75
 -11  -4   0   -1.63    1.79
  11   4   0   -0.96    1.44
  -9   5   0    0.51    0.53
  -9   5   0    0.22    1.27
  -9   5   0    0.01    0.78
  -9   5   0   -1.30    0.92
  -8   5   0    4.50    1.07
  -8   5   0    5.57    0.82
  -8   5   0    5.46    1.11
  -8   5   0    5.33    0.63
  -7   5   0   46.60    2.21
  -7   5   0   43.68    2.32
  -7   5   0   42.77    2.49
  -7   5   0   43.32    2.65
  -6   5   0    1.59    0.56
  -6   5   0    1.14    0.62
  -6   5   0    1.61    0.43
  -6   5   0    1.44    0.36
  -5   5   0  102.51    4.94
  -5   5   0  105.02    4.90
  -5   5   0  104.66    4.68
  -5   5   0  100.99    4.69
  -4   5   0   29.02    1.44
  -4   5   0   28.52    1.46
  -4   5   0   28.79    1.65
   3  -5   0   96.93    4.36
  -3   5   0   97.53    4.52
  -3   5   0   97.80    4.35
  -3   5   0   93.76    4.28
   2  -5   0    0.40    0.23
  -2   5   0    0.55    0.33
  -2   5   0    0.66    0.13
  -2   5   0    0.57    0.22
   1  -5   0  166.67    7.44
  -1   5   0  168.93    7.44
  -1   5   0  169.69    7.55
   0  -5   0  355.20   16.00
   0   5   0  347.86   16.00
   0   5   0  399.50   16.11
  -1  -5   0  198.43    8.60
   1   5   0  205.00    8.60
   1   5   0  180.60    8.90
  -2  -5   0   16.65    0.96
   2   5   0   17.37    0.97
   2   5   0   16.94    1.33
  -3  -5   0   23.04    1.22
  -3  -5   0   20.05    1.57
   3   5   0   23.67    1.23
   3   5   0   22.39    1.59
  -4  -5   0  173.78    7.65
  -4  -5   0  149.76    8.05
   4   5   0  184.35    7.69
   4   5   0  178.80    8.10
  -5  -5   0   18.79    1.08
  -5  -5   0   14.46    1.51
   5   5   0   18.03    1.52
  -6  -5   0   47.02    3.11
  -6  -5   0   51.81    2.55
   6   5   0   57.33    3.12
  -7  -5   0   35.26    1.92
  -7  -5   0   36.06    2.66
   7   5   0   37.32    1.84
   7   5   0   36.94    2.57
  -8  -5   0  226.65   11.66
  -8  -5   0  230.97   10.86
   8   5   0  235.13   10.60
   8   5   0  249.88   10.65
   8   5   0  283.01   11.99
  -9  -5   0  144.25    7.93
  -9  -5   0  147.88    7.11
  -9  -5   0  152.36    7.00
   9   5   0  168.88    7.77
 -10  -5   0    8.74    0.95
 -10  -5   0    9.88    1.19
 -10  -5   0   10.89    2.06
  10   5   0    8.18    1.62
 -11  -5   0    1.89    2.06
 -11  -5   0    3.67    0.87
 -11  -5   0    4.59    1.18
  11   5   0    6.98    1.63
  -8   6   0   14.88    1.94
  -8   6   0   14.83    1.17
  -8   6   0   15.79    1.42
  -8   6   0   21.46    1.83
  -7   6   0   36.27    2.02
  -7   6   0   36.77    2.45
  -7   6   0   37.35    2.33
  -7   6   0   35.97    1.92
  -6   6   0   31.51    2.35
  -6   6   0   32.45    1.69
  -6   6   0   31.94    1.74
  -5   6   0   74.00    3.50
  -5   6   0   79.19    3.83
  -5   6   0   75.93    3.80
  -5   6   0   73.56    3.51
  -4   6   0    6.46    0.78
  -4   6   0    5.34    0.50
  -4   6   0    5.86    0.58
   3  -6   0   82.49    3.70
  -3   6   0   77.52    3.86
  -3   6   0   80.20    3.68
  -3   6   0   79.14    3.56
   2  -6   0   77.26    3.54
  -2   6   0   74.91    3.34
  -2   6   0   76.80    3.69
  -2   6   0   76.96    3.52
   1  -6   0   51.08    2.46
  -1   6   0   51.72    2.45
  -1   6   0   51.77    2.59
   0  -6   0   21.89    1.28
   0   6   0   25.47    1.30
   0   6   0   25.53    1.40
  -1  -6   0  279.38   12.23
  -1  -6   0  289.21   12.41
   1   6   0  257.24   12.76
   1   6   0  303.61   12.43
  -2  -6   0   55.43    2.60
   2   6   0   56.23    2.61
   2   6   0   50.19    2.98
  -3  -6   0  143.22    6.49
   3   6   0  142.03    6.95
   3   6   0  148.48    6.51
  -4  -6   0    3.34    0.46
  -4  -6   0    1.77    0.76
   4   6   0    2.58    0.76
   4   6   0    2.67    0.44
  -5  -6   0   10.49    1.34
  -5  -6   0    9.98    0.83
   5   6   0   10.32    1.29
  -6  -6   0    8.53    0.82
  -6  -6   0    7.30    1.33
   6   6   0    7.01    1.18
  -7  -6   0    6.24    1.35
  -7  -6   0    6.48    0.75
   7   6   0    7.27    1.23
   7   6   0    7.19    0.63
  -8  -6   0   67.02    3.37
  -8  -6   0   59.80    4.14
  -8  -6   0   68.50    3.33
   8   6   0   65.91    3.07
   8   6   0   69.58    3.18
   8   6   0   70.65    4.04
  -9  -6   0   99.87    6.11
  -9  -6   0  106.13    5.25
   9   6   0  122.95    6.02
 -10  -6   0  100.53    6.73
 -10  -6   0  121.95    5.63
 -10  -6   0  115.45    5.73
  10   6   0  134.44    6.56
  -8   7   0   17.12    1.39
  -8   7   0   19.99    2.20
  -8   7   0   16.59    1.59
  -8   7   0   27.23    2.23
  -7   7   0    3.29    0.67
  -7   7   0    2.31    1.00
  -7   7   0    2.91    0.60
  -7   7   0    2.51    1.03
  -6   7   0   18.10    1.58
  -6   7   0   15.82    1.14
  -6   7   0   17.33    1.65
  -6   7   0   16.04    1.14
  -5   7   0   -0.51    0.66
  -5   7   0   -0.52    0.35
  -5   7   0    0.28    0.30
  -5   7   0    0.01    0.59
  -4   7   0   27.24    1.78
  -4   7   0   27.19    1.48
  -4   7   0   25.86    1.34
   3  -7   0    0.37    0.36
  -3   7   0    0.41    0.16
  -3   7   0    0.77    0.53
  -3   7   0    0.87    0.34
   2  -7   0    6.55    0.69
  -2   7   0    6.63    0.80
  -2   7   0    5.66    0.59
   1  -7   0   91.65    4.25
  -1   7   0   92.84    4.24
  -1   7   0   91.77    4.39
   0  -7   0   16.91    1.06
   0   7   0   18.27    1.08
   0   7   0   17.65    1.18
  -1  -7   0   -0.10    0.29
  -1  -7   0    0.57    0.13
  -1  -7   0    0.57    0.10
   1   7   0    0.41    0.64
   1   7   0    0.44    0.28
   1   7   0    1.01    0.38
  -2  -7   0   57.17    2.64
  -2  -7   0   57.31    2.82
   2   7   0   57.11    2.83
   2   7   0   69.23    2.94
   2   7   0   51.80    3.25
  -3  -7   0  248.63   10.48
  -3  -7   0  240.95   10.60
   3   7   0  243.97   10.62
   3   7   0  221.49   11.08
  -4  -7   0   17.63    1.11
   4   7   0   16.37    1.69
   4   7   0   17.41    1.14
  -5  -7   0   92.43    5.24
  -5  -7   0  100.62    4.61
   5   7   0  102.62    5.25
  -6  -7   0   19.84    1.30
  -6  -7   0   15.48    1.92
   6   7   0   22.56    1.25
  -7  -7   0    0.46    0.47
  -7  -7   0    0.81    0.50
  -7  -7   0    1.85    1.06
   7   7   0    1.23    0.40
   7   7   0    0.97    1.18
  -8  -7   0    1.63    1.25
  -8  -7   0    0.99    0.60
   8   7   0    0.79    1.11
   8   7   0    2.17    0.44
  -9  -7   0   -0.88    0.63
  -9  -7   0    1.81    1.45
  -9  -7   0    0.88    0.64
   9   7   0    0.39    0.47
   9   7   0   -0.90    1.22
   9   7   0    0.70    0.35
 -10  -7   0   20.16    1.66
 -10  -7   0   18.36    1.67
 -10  -7   0   15.28    2.61
  10   7   0   19.68    2.57
  -7   8   0    2.42    0.67
  -7   8   0    3.52    1.26
  -7   8   0    1.59    1.05
  -7   8   0    3.36    0.73
  -6   8   0   16.37    1.86
  -6   8   0   16.03    1.14
  -6   8   0   16.74    1.74
  -6   8   0   15.19    1.23
  -5   8   0    0.97    0.36
  -5   8   0    1.50    0.50
  -5   8   0    1.66    0.85
  -4   8   0    4.62    0.60
  -4   8   0    4.83    0.43
  -4   8   0    5.19    0.97
   3  -8   0   -0.63    0.40
  -3   8   0    0.12    0.63
  -3   8   0   -0.26    0.39
   2  -8   0   11.17    0.94
  -2   8   0   11.38    0.89
  -2   8   0   12.47    1.16
   1  -8   0    4.07    0.55
  -1   8   0    3.56    0.52
   0  -8   0   61.68    3.01
   0   8   0   62.16    3.16
   0   8   0   62.52    3.01
  -1  -8   0   17.66    1.15
   1   8   0   15.83    1.60
   1   8   0   17.20    1.22
   1   8   0   17.23    1.10
  -2  -8   0    8.52    0.80
  -2  -8   0    7.88    0.51
   2   8   0    8.74    1.29
   2   8   0    9.52    0.89
   2   8   0    8.43    0.80
  -3  -8   0   45.96    2.21
  -3  -8   0   46.44    2.39
   3   8   0   46.66    2.40
   3   8   0   42.14    2.92
   3   8   0   52.92    2.49
  -4  -8   0   42.29    2.09
  -4  -8   0   42.10    2.23
   4   8   0   38.90    2.82
   4   8   0   46.72    2.27
  -5  -8   0   64.49    3.10
  -5  -8   0   58.75    3.62
   5   8   0   70.61    3.23
   5   8   0   64.23    3.25
  -6  -8   0   10.47    0.93
  -6  -8   0    9.84    1.61
  -6  -8   0   10.98    1.01
   6   8   0    9.22    1.58
   6   8   0   11.15    0.97
  -7  -8   0   22.31    2.45
  -7  -8   0   22.52    1.57
  -7  -8   0   23.61    1.52
   7   8   0   24.46    2.34
   7   8   0   22.45    1.43
  -8  -8   0   11.66    2.11
  -8  -8   0   14.78    1.29
  -8  -8   0   13.20    1.26
   8   8   0   11.36    1.06
   8   8   0   12.74    1.89
  -9  -8   0   16.10    2.51
  -9  -8   0   17.15    1.59
  -9  -8   0   17.96    1.62
   9   8   0   19.24    2.41
   9   8   0   19.35    1.25
   9   8   0   21.75    1.57
 -10  -8   0   -1.79    0.81
 -10  -8   0    0.60    0.94
 -10  -8   0    0.73    2.08
  10   8   0    0.80    0.32
  10   8   0    0.82    1.53
  10   8   0    0.93    0.36
  -6   9   0   18.35    2.04
  -6   9   0   20.53    1.22
  -6   9   0   19.60    1.51
  -6   9   0   18.96    1.97
  -5   9   0    1.50    1.06
  -5   9   0    1.60    0.59
  -5   9   0    0.52    0.25
  -4   9   0   16.78    1.27
  -4   9   0   17.24    1.84
   3  -9   0   18.84    1.34
  -3   9   0   15.74    1.55
  -3   9   0   18.91    1.41
   2  -9   0    1.39    0.51
  -2   9   0    1.03    0.67
   1  -9   0   -0.25    0.46
  -1   9   0    0.13    0.58
   0  -9   0   62.53    3.01
   0   9   0   61.82    3.19
   0   9   0   55.73    3.55
  -1  -9   0    0.98    0.49
   1   9   0    0.41    0.43
   1   9   0   -0.09    0.46
   1   9   0   -0.96    0.83
  -2  -9   0  126.68    5.46
  -2  -9   0  115.60    6.21
  -2  -9   0  126.75    5.43
   2   9   0  126.52    5.74
   2   9   0  121.49    6.36
   2   9   0  122.90    6.06
  -3  -9   0   59.82    2.83
  -3  -9   0   59.35    3.08
   3   9   0   64.18    3.12
   3   9   0   64.94    3.21
   3   9   0   59.42    3.71
  -4  -9   0   38.01    1.89
  -4  -9   0   35.69    2.08
   4   9   0   37.44    2.11
   4   9   0   42.56    2.20
   4   9   0   33.82    2.70
  -5  -9   0    0.73    0.37
   5   9   0    1.47    1.06
   5   9   0   -0.28    0.48
   5   9   0    0.43    0.53
  -6  -9   0   12.67    1.19
  -6  -9   0   12.48    1.07
   6   9   0   15.05    1.20
   6   9   0   11.43    1.80
  -7  -9   0   57.41    2.95
  -7  -9   0   47.60    3.98
  -7  -9   0   55.02    2.85
   7   9   0   55.00    2.85
   7   9   0   58.39    3.87
  -8  -9   0   22.00    2.89
  -8  -9   0   24.51    1.70
  -8  -9   0   22.89    1.74
   8   9   0   20.92    1.56
   8   9   0   25.30    2.77
  -9  -9   0    2.46    0.82
  -9  -9   0    3.15    0.88
  -9  -9   0    3.40    1.96
   9   9   0    3.96    0.69
   9   9   0    1.56    1.59
  -5  10   0   19.72    1.64
  -5  10   0   21.84    2.38
  -4  10   0   23.18    2.08
  -4  10   0   20.92    1.59
   3 -10   0    5.12    0.82
  -3  10   0    5.46    0.79
  -3  10   0    5.72    1.08
   2 -10   0   21.23    1.47
  -2  10   0   18.95    1.34
  -2  10   0   15.57    1.68
   1 -10   0   12.54    1.18
  -1  10   0   11.95    1.38
  -1  10   0   11.93    1.14
   0 -10   0   -0.23    0.50
   0  10   0   -0.06    0.51
   0  10   0    0.41    0.68
  -1 -10   0    1.24    0.56
   1  10   0    0.45    0.54
   1  10   0    1.98    0.74
   1  10   0    2.29    1.45
  -2 -10   0   34.34    2.49
   2  10   0   24.42    2.38
   2  10   0   26.63    1.83
   2  10   0   27.78    1.72
  -3 -10   0   43.75    2.42
  -3 -10   0   44.64    2.10
   3  10   0   41.24    3.14
   3  10   0   47.00    2.60
   3  10   0   45.70    2.45
  -4 -10   0    1.74    0.39
  -4 -10   0    2.30    0.66
   4  10   0    2.75    0.73
   4  10   0    2.79    0.65
   4  10   0    1.19    1.30
  -5 -10   0    5.75    0.87
  -5 -10   0    5.78    0.65
   5  10   0    6.48    0.94
   5  10   0    7.36    0.99
   5  10   0    7.55    1.61
  -6 -10   0   49.56    2.74
  -6 -10   0   48.78    2.53
   6  10   0   48.35    3.57
   6  10   0   47.32    2.70
  -7 -10   0   29.71    1.99
  -7 -10   0   29.98    1.90
   7  10   0   32.95    3.05
  -8 -10   0   33.94    2.19
  -8 -10   0   32.26    2.23
   8  10   0   35.94    2.22
   8  10   0   39.02    3.36
  -4  11   0    8.20    1.07
  -4  11   0    7.02    1.49
   3 -11   0   13.44    1.51
  -3  11   0   15.99    1.76
  -3  11   0   14.49    1.42
   2 -11   0   11.60    1.19
  -2  11   0   11.87    1.47
  -2  11   0    9.15    1.06
   1 -11   0    0.79    0.73
  -1  11   0    3.28    1.44
  -1  11   0    2.42    0.70
  -1  11   0    2.44    0.99
   0 -11   0    4.16    0.84
   0  11   0    4.65    1.05
   0  11   0    4.12    0.79
  -1 -11   0    0.04    0.60
   1  11   0   -0.19    0.62
   1  11   0    0.77    0.79
   1  11   0   -0.34    1.49
  -2 -11   0    3.40    0.75
   2  11   0    2.59    0.75
   2  11   0    3.25    0.93
   2  11   0    0.93    1.33
  -3 -11   0    0.36    0.32
  -3 -11   0    0.41    0.62
  -3 -11   0    0.10    0.23
   3  11   0   -1.35    0.59
   3  11   0   -2.46    1.12
   3  11   0    0.10    0.72
  -4 -11   0   13.56    1.28
  -4 -11   0   10.91    0.84
   4  11   0    9.89    1.15
   4  11   0   10.68    1.26
   4  11   0    8.25    1.76
  -5 -11   0   15.44    1.41
  -5 -11   0   14.31    1.09
   5  11   0   16.39    2.23
   5  11   0   13.39    1.47
   5  11   0   13.04    1.46
  -6 -11   0    8.51    0.90
  -6 -11   0    7.42    1.10
   6  11   0    7.20    1.12
   6  11   0   10.44    1.96
  -7 -11   0   17.82    1.66
  -7 -11   0   19.29    1.52
   7  11   0   18.08    1.80
   7  11   0   19.01    2.50
  -8 -11   0    3.02    0.91
  -8 -11   0    2.67    0.93
   8  11   0    2.95    1.80
   8  11   0    3.18    1.03
   2 -12   0   12.12    1.32
  -2  12   0    9.97    2.20
  -2  12   0    6.09    1.50
  -2  12   0    7.39    1.11
   1 -12   0   -0.04    0.84
  -1  12   0   -2.04    1.61
  -1  12   0   -0.53    0.73
  -1  12   0    1.04    1.09
   0 -12   0    8.64    1.14
   0  12   0    8.26    1.37
   0  12   0    9.02    1.98
   0  12   0    8.34    1.08
  -1 -12   0   11.79    1.27
   1  12   0   10.57    2.03
   1  12   0   10.77    1.43
   1  12   0   11.61    1.30
  -2 -12   0   14.90    1.55
   2  12   0   17.07    2.31
   2  12   0   22.72    1.75
   2  12   0   23.99    1.96
  -3 -12   0   -0.09    0.72
   3  12   0   -1.71    0.80
   3  12   0    1.64    0.95
   3  12   0   -1.62    1.45
  -4 -12   0   22.94    1.78
  -4 -12   0   20.52    1.20
   4  12   0   21.05    1.79
   4  12   0   19.22    2.57
   4  12   0   18.89    1.88
  -5 -12   0    0.32    0.51
  -5 -12   0   -0.98    0.77
   5  12   0    1.36    1.73
   5  12   0    0.50    0.93
   5  12   0   -2.79    0.94
  -6 -12   0    5.76    1.05
  -6 -12   0    4.68    0.82
   6  12   0    6.62    1.31
   6  12   0    7.55    1.91
  -1 -13   0    5.13    1.12
   1  13   0    3.13    1.40
   1  13   0    6.89    1.16
   1  13   0    1.75    2.07
  -2 -13   0    7.84    1.16
   2  13   0    5.05    2.02
   2  13   0    7.87    1.20
   2  13   0    5.99    1.40
  -3 -13   0   -0.53    0.94
   3  13   0    1.55    1.03
   3  13   0    3.31    1.29
   3  13   0   -0.55    1.76
   4  13   0    9.50    1.54
   4  13   0    7.03    2.31
   2  13  -1   12.85    1.69
   2  13  -1    9.24    2.37
   2  13  -1   11.61    1.45
  -2 -13   1   12.87    1.42
   6  12  -1    8.63    2.12
   6  12  -1   12.10    1.47
  -6 -12   1    7.91    1.27
  -6 -12   1    7.25    0.97
   5  12  -1    1.26    1.08
   5  12  -1    2.41    1.74
  -5 -12   1    1.12    0.91
  -5 -12   1    1.73    0.62
   4  12  -1    0.57    0.89
   4  12  -1    1.65    1.12
   4  12  -1    0.82    1.59
  -4 -12   1    0.88    0.42
  -4 -12   1    0.50    0.79
   3  12  -1    4.34    1.77
   3  12  -1    4.50    1.19
   3  12  -1    3.77    0.98
  -3 -12   1    2.36    0.94
   2  12  -1   49.62    2.84
   2  12  -1   46.09    3.94
   2  12  -1   46.23    3.03
  -2 -12   1   46.97    2.71
   1  12  -1    2.32    1.72
   1  12  -1    0.69    0.81
   1  12  -1    1.98    1.03
  -1 -12   1    0.33    0.79
   0  12  -1    5.77    1.09
   0  12  -1    7.83    1.89
   0  12  -1    9.37    1.39
   0 -12   1    6.75    1.08
  -1  12  -1    1.25    0.87
  -1  12  -1   -2.86    1.57
  -1  12  -1   -0.83    1.18
   1 -12   1    0.61    0.87
  -2  12  -1   10.22    1.88
  -2  12  -1    5.87    1.01
   2 -12   1    7.58    1.20
   7  11  -1   10.23    1.23
   7  11  -1    6.31    1.94
  -7 -11   1    5.32    0.96
  -7 -11   1    9.33    1.25
   6  11  -1   29.91    2.24
   6  11  -1   33.54    3.24
  -6 -11   1   29.68    1.91
  -6 -11   1   36.18    2.19
   5  11  -1   17.33    2.46
   5  11  -1   17.37    1.81
  -5 -11   1   21.44    1.35
  -5 -11   1   19.08    1.63
   4  11  -1    6.26    1.71
   4  11  -1    6.69    1.15
   4  11  -1    6.19    1.00
  -4 -11   1    6.93    0.75
  -4 -11   1    5.54    0.91
   3  11  -1    0.90    0.84
   3  11  -1   -1.01    0.66
   3  11  -1    1.61    1.35
  -3 -11   1    1.05    0.28
  -3 -11   1    0.88    0.69
   2  11  -1   29.23    2.88
   2  11  -1   29.61    1.93
   2  11  -1   29.60    2.13
  -2 -11   1   32.72    1.97
   1  11  -1   73.40    4.86
   1  11  -1   82.97    3.93
   1  11  -1   76.06    4.14
  -1 -11   1   77.72    3.92
   0  11  -1    4.78    1.63
   0  11  -1    4.45    0.83
   0  11  -1    6.00    1.11
   0 -11   1    3.49    0.79
  -1  11  -1    0.03    1.32
  -1  11  -1    0.16    0.64
  -1  11  -1    1.24    0.93
   1 -11   1    1.11    0.66
  -2  11  -1    8.76    1.01
  -2  11  -1   10.20    1.48
   2 -11   1    8.60    1.13
  -3  11  -1    0.14    0.69
  -3  11  -1    0.44    1.13
   3 -11   1   -0.46    0.78
  -4  11  -1    0.83    0.81
  -4  11  -1    1.46    1.34
   4 -11   1    1.60    0.96
   8  10  -1   11.15    1.18
   8  10  -1   11.57    2.23
  -8 -10   1   11.30    1.27
  -8 -10   1   10.96    1.23
   7  10  -1   -1.70    1.52
   7  10  -1   -1.24    0.82
  -7 -10   1   -0.33    0.72
  -7 -10   1   -0.17    0.62
   6  10  -1   -0.30    1.31
   6  10  -1    1.53    0.74
  -6 -10   1    1.62    0.72
  -6 -10   1    1.59    0.58
   5  10  -1   25.51    2.70
   5  10  -1   27.83    1.88
  -5 -10   1   28.79    1.82
  -5 -10   1   24.48    1.54
   4  10  -1   33.09    2.90
   4  10  -1   33.41    2.06
   4  10  -1   34.87    2.18
  -4 -10   1   32.56    2.02
  -4 -10   1   33.69    1.76
   3  10  -1   48.60    2.75
   3  10  -1   47.95    2.57
  -3 -10   1   45.37    2.23
  -3 -10   1   48.32    2.59
   2  10  -1    1.46    0.70
   2  10  -1    1.22    0.56
   2  10  -1    0.54    1.16
  -2 -10   1    0.35    0.89
   1  10  -1    7.17    1.07
   1  10  -1    9.62    0.98
   1  10  -1    9.69    1.67
  -1 -10   1    7.81    0.94
   0  10  -1    9.32    1.55
   0  10  -1   11.15    1.11
   0  10  -1   10.22    1.24
   0 -10   1   11.35    1.06
  -1  10  -1   36.42    2.06
  -1  10  -1   32.91    2.29
   1 -10   1   37.08    2.08
  -2  10  -1   42.12    2.33
  -2  10  -1   42.14    2.70
   2 -10   1   43.24    2.38
  -3  10  -1   26.78    2.18
  -3  10  -1   28.16    1.73
   3 -10   1   26.95    1.80
  -4  10  -1    3.02    0.70
  -4  10  -1    2.54    1.21
   4 -10   1    1.91    0.76
  -5  10  -1    5.18    0.83
  -5  10  -1    5.58    1.47
   9   9  -1    3.37    0.73
   9   9  -1    0.62    1.66
  -9  -9   1    2.61    2.03
  -9  -9   1    5.41    1.07
  -9  -9   1    4.15    0.99
   8   9  -1   14.64    1.36
   8   9  -1   13.38    2.12
  -8  -9   1   12.89    2.31
  -8  -9   1   17.16    1.49
  -8  -9   1   15.26    1.58
   7   9  -1   40.70    2.26
   7   9  -1   43.80    3.38
  -7  -9   1   37.62    2.31
  -7  -9   1   39.10    2.28
   6   9  -1   11.35    1.78
   6   9  -1    9.55    1.12
  -6  -9   1   11.58    1.17
  -6  -9   1   11.96    1.06
   5   9  -1    5.80    0.81
   5   9  -1    6.23    1.55
  -5  -9   1    5.01    0.64
  -5  -9   1    4.81    0.77
   4   9  -1   11.22    1.12
   4   9  -1   11.37    1.65
   4   9  -1    9.85    1.04
  -4  -9   1   11.35    1.04
  -4  -9   1   11.41    0.83
   3   9  -1   22.25    2.21
   3   9  -1   21.34    1.77
   3   9  -1   21.45    1.49
  -3  -9   1   21.25    1.44
  -3  -9   1   23.64    1.20
   2   9  -1  138.40    6.55
   2   9  -1  143.94    6.40
   2   9  -1  130.61    7.03
  -2  -9   1  140.72    6.09
   1   9  -1   25.35    2.27
   1   9  -1   27.98    1.83
   1   9  -1   27.81    1.64
  -1  -9   1   29.69    1.65
   0   9  -1   22.26    1.63
   0  -9   1   21.60    1.42
  -1   9  -1    3.67    0.89
  -1   9  -1    5.28    0.89
   1  -9   1    4.30    0.66
  -2   9  -1   11.53    1.28
  -2   9  -1   11.14    1.11
   2  -9   1   10.40    1.00
  -3   9  -1   14.73    1.56
  -3   9  -1   13.53    1.27
   3  -9   1   15.84    1.22
  -4   9  -1   61.64    3.61
   4  -9   1   67.88    3.26
  -5   9  -1    6.50    1.31
  -5   9  -1    4.52    0.82
  -6   9  -1    1.62    1.10
  -6   9  -1    0.35    0.36
  -6   9  -1    0.59    0.63
  -6   9  -1    2.14    1.42
  -6   9  -1   -0.11    0.44
   9   8  -1   14.65    2.14
   9   8  -1   12.94    0.99
   9   8  -1   13.97    1.23
  -9  -8   1   10.15    2.22
  -9  -8   1   11.05    1.27
  -9  -8   1   11.65    1.28
   8   8  -1   30.66    2.77
   8   8  -1   26.72    1.61
  -8  -8   1   28.96    1.88
  -8  -8   1   21.29    2.84
  -8  -8   1   28.35    1.90
   7   8  -1   15.76    2.21
   7   8  -1   21.78    1.34
  -7  -8   1   15.65    2.25
  -7  -8   1   18.88    1.40
  -7  -8   1   22.77    1.55
   6   8  -1    5.24    0.71
  -6  -8   1    5.21    0.68
  -6  -8   1    5.40    1.20
   5   8  -1   46.95    2.40
   5   8  -1   44.50    3.10
  -5  -8   1   46.40    2.44
  -5  -8   1   44.56    2.31
   4   8  -1    0.77    0.88
   4   8  -1    1.14    0.48
   4   8  -1    1.64    0.50
  -4  -8   1    1.51    0.49
  -4  -8   1    1.88    0.37
   3   8  -1    3.01    0.57
   3   8  -1    2.10    0.94
   3   8  -1    2.86    0.56
  -3  -8   1    3.19    0.56
  -3  -8   1    2.65    0.36
   2   8  -1   58.76    2.85
   2   8  -1   57.14    2.94
   2   8  -1   55.05    3.47
  -2  -8   1   56.83    2.61
  -2  -8   1   58.61    2.84
   1   8  -1    1.12    0.38
   1   8  -1    0.66    0.77
   1   8  -1    1.17    0.49
  -1  -8   1    0.35    0.36
   0   8  -1  106.05    4.99
   0   8  -1  102.17    4.79
   0  -8   1  103.57    4.80
  -1   8  -1   30.80    1.66
  -1   8  -1   26.99    2.03
   1  -8   1   32.59    1.68
  -2   8  -1    2.02    0.44
  -2   8  -1    1.63    0.64
   2  -8   1    1.24    0.47
  -3   8  -1   -0.11    0.62
  -3   8  -1    0.23    0.36
   3  -8   1    0.30    0.43
  -4   8  -1   19.51    1.26
  -4   8  -1   18.39    1.67
   4  -8   1   19.80    1.30
  -5   8  -1   17.92    1.73
  -5   8  -1   19.29    1.25
  -5   8  -1   19.76    1.06
  -6   8  -1    3.21    0.51
  -6   8  -1    3.57    1.17
  -6   8  -1    3.45    1.05
  -6   8  -1    3.46    0.60
  -7   8  -1    6.63    0.77
  -7   8  -1    5.58    0.75
  -7   8  -1    5.96    1.27
  -7   8  -1    6.43    1.38
  10   7  -1    3.12    1.62
 -10  -7   1    4.14    1.01
 -10  -7   1    2.19    0.85
 -10  -7   1    6.07    2.01
   9   7  -1    0.37    1.26
  -9  -7   1    2.81    0.75
  -9  -7   1    4.04    1.68
  -9  -7   1    2.55    0.80
   8   7  -1   36.93    2.94
   8   7  -1   38.05    1.87
  -8  -7   1   38.13    2.21
  -8  -7   1   32.33    3.11
  -8  -7   1   36.26    2.13
   7   7  -1   46.04    2.28
   7   7  -1   48.03    3.29
  -7  -7   1   40.26    3.22
  -7  -7   1   47.58    2.46
  -7  -7   1   44.79    2.41
   6   7  -1    1.53    0.43
   6   7  -1    0.92    0.94
  -6  -7   1    0.88    0.98
  -6  -7   1    1.03    0.60
  -6  -7   1    1.98    0.50
   5   7  -1   18.64    1.80
   5   7  -1   16.46    1.13
  -5  -7   1   17.87    1.19
  -5  -7   1   17.21    1.12
   4   7  -1   11.57    1.49
   4   7  -1   13.44    0.99
  -4  -7   1   14.04    0.87
  -4  -7   1   11.86    0.95
   3   7  -1  110.23    5.14
   3   7  -1  102.45    5.63
   3   7  -1  111.70    5.13
  -3  -7   1  112.72    4.99
  -3  -7   1  117.97    5.13
   2   7  -1   -0.34    0.33
   2   7  -1    0.05    0.31
   2   7  -1    0.15    0.68
  -2  -7   1   -0.04    0.17
  -2  -7   1    0.51    0.32
   1   7  -1    3.08    0.85
   1   7  -1    3.99    0.59
   1   7  -1    4.37    0.53
  -1  -7   1    4.16    0.51
  -1  -7   1    3.78    0.27
   0   7  -1   95.01    4.57
   0   7  -1   99.09    4.44
   0  -7   1   95.10    4.43
  -1   7  -1   87.03    4.18
  -1   7  -1   86.29    3.99
   1  -7   1   86.21    4.00
  -2   7  -1   16.63    1.02
  -2   7  -1   15.95    1.24
   2  -7   1   15.97    1.03
  -3   7  -1    1.91    0.64
  -3   7  -1    2.20    0.40
   3  -7   1    3.17    0.48
  -4   7  -1   10.08    0.80
  -4   7  -1    9.52    0.63
  -4   7  -1   10.60    1.15
   4  -7   1   11.63    0.86
  -5   7  -1    0.22    0.27
  -5   7  -1    0.08    0.69
  -5   7  -1    0.43    0.35
  -6   7  -1   61.45    3.38
  -6   7  -1   61.91    3.42
  -6   7  -1   60.37    2.91
  -6   7  -1   59.64    2.92
  -7   7  -1    7.04    1.18
  -7   7  -1    5.83    0.74
  -7   7  -1    5.58    0.67
  -7   7  -1    6.70    1.25
  -8   7  -1    3.01    1.22
  -8   7  -1    3.10    0.63
  -8   7  -1    3.75    1.37
  10   6  -1   64.56    3.99
 -10  -6   1   51.57    3.12
 -10  -6   1   47.76    4.21
 -10  -6   1   60.49    3.09
   9   6  -1   12.72    1.83
  -9  -6   1    9.24    1.05
  -9  -6   1   11.21    1.22
  -9  -6   1   10.39    1.96
   8   6  -1    1.19    0.27
   8   6  -1    1.64    1.08
   8   6  -1    1.29    0.34
  -8  -6   1    2.14    1.26
  -8  -6   1    1.24    0.60
  -8  -6   1    0.72    0.59
   7   6  -1    2.72    1.00
   7   6  -1    2.99    0.41
  -7  -6   1    2.92    0.57
  -7  -6   1    3.84    1.16
   6   6  -1   40.90    2.63
   6   6  -1   36.16    1.84
  -6  -6   1   31.02    2.60
  -6  -6   1   38.17    2.00
  -6  -6   1   36.72    1.95
   5   6  -1   66.53    3.05
   5   6  -1   69.90    3.73
  -5  -6   1   66.03    3.12
  -5  -6   1   57.65    3.66
  -5  -6   1   62.46    3.07
   4   6  -1   26.26    1.40
   4   6  -1   24.41    1.90
  -4  -6   1   26.00    1.43
  -4  -6   1   23.85    1.91
  -4  -6   1   25.33    1.35
   3   6  -1   79.77    3.54
   3   6  -1   70.52    4.00
   3   6  -1   78.50    3.55
  -3  -6   1   72.82    3.43
  -3  -6   1   73.73    3.52
   2   6  -1   29.92    2.09
   2   6  -1   32.90    1.66
   2   6  -1   30.95    1.67
  -2  -6   1   31.34    1.64
  -2  -6   1   31.81    1.50
   1   6  -1    9.22    1.12
   1   6  -1    9.83    0.78
   1   6  -1   10.40    0.73
  -1  -6   1    9.96    0.71
  -1  -6   1    9.53    0.52
   0   6  -1    5.09    0.52
   0   6  -1    4.86    0.60
   0  -6   1    5.67    0.52
  -1   6  -1    3.17    0.52
  -1   6  -1    2.96    0.39
   1  -6   1    2.93    0.40
  -2   6  -1  143.14    6.28
  -2   6  -1  137.43    6.47
   2  -6   1  141.49    6.29
  -3   6  -1  147.82    6.60
  -3   6  -1  144.71    6.82
  -3   6  -1  146.13    6.47
   3  -6   1  153.80    6.62
  -4   6  -1   19.72    1.14
  -4   6  -1   21.76    1.44
  -4   6  -1   20.85    1.07
  -5   6  -1    2.05    0.65
  -5   6  -1    1.00    0.59
  -5   6  -1    1.40    0.32
  -5   6  -1    1.34    0.33
  -6   6  -1    1.13    0.64
  -6   6  -1    0.81    0.70
  -6   6  -1    0.24    0.35
  -6   6  -1    0.41    0.38
  -7   6  -1   35.53    1.91
  -7   6  -1   34.38    1.80
  -7   6  -1   34.46    2.38
  -7   6  -1   34.42    2.31
  -8   6  -1   38.86    2.62
  -8   6  -1   40.69    2.27
  -8   6  -1   41.06    2.77
  -8   6  -1   37.64    2.03
  10   5  -1   25.06    2.60
 -10  -5   1   23.83    3.08
 -10  -5   1   27.20    1.82
 -10  -5   1   24.64    1.98
   9   5  -1  190.91    8.54
  -9  -5   1  180.31    8.11
  -9  -5   1  145.75    8.56
  -9  -5   1  161.93    7.83
  -8  -5   1  141.41    7.51
  -8  -5   1  137.35    6.88
  -8  -5   1  156.78    6.78
   7   5  -1   58.94    2.69
   7   5  -1   57.61    2.64
  -7  -5   1   61.29    2.97
  -7  -5   1   53.70    3.58
  -7  -5   1   59.54    2.90
   6   5  -1    1.29    0.27
   6   5  -1    1.27    0.77
  -6  -5   1    1.62    0.83
  -6  -5   1    1.45    0.42
  -6  -5   1    2.12    0.46
   5   5  -1   20.12    1.08
   5   5  -1   19.19    1.67
  -5  -5   1   20.89    1.19
  -5  -5   1   18.55    1.70
  -5  -5   1   21.39    1.22
   4   5  -1    5.86    0.53
   4   5  -1    4.83    0.90
  -4  -5   1    7.33    0.58
  -4  -5   1    5.17    0.93
  -4  -5   1    6.54    0.60
   3   5  -1  176.89    7.68
   3   5  -1  182.58    7.65
   3   5  -1  165.34    8.06
  -3  -5   1  144.22    8.00
  -3  -5   1  181.99    7.61
  -3  -5   1  179.50    7.66
   2   5  -1  158.62    7.82
   2   5  -1  170.23    7.44
   2   5  -1  172.71    7.46
  -2  -5   1  167.30    7.43
  -2  -5   1  167.42    7.34
   1   5  -1   28.14    1.93
   1   5  -1   32.46    1.65
   1   5  -1   32.34    1.59
  -1  -5   1   32.25    1.46
  -1  -5   1   32.41    1.58
   0   5  -1   12.71    0.75
   0   5  -1   12.04    0.84
   0  -5   1   11.21    0.74
  -1   5  -1   43.99    2.07
  -1   5  -1   43.38    2.21
   1  -5   1   43.00    2.07
  -2   5  -1    0.28    0.09
  -2   5  -1   -0.27    0.16
  -2   5  -1    0.00    0.29
   2  -5   1   -0.09    0.20
  -3   5  -1   38.11    1.78
  -3   5  -1   36.61    1.70
  -3   5  -1   36.90    2.00
   3  -5   1   35.79    1.79
  -4   5  -1   42.92    1.99
  -4   5  -1   42.26    2.01
  -4   5  -1   40.96    2.24
  -5   5  -1   11.15    1.03
  -5   5  -1    9.87    1.00
  -5   5  -1   10.23    0.71
  -5   5  -1    9.16    0.68
  -6   5  -1   41.17    2.09
  -6   5  -1   41.42    2.32
  -6   5  -1   41.63    2.45
  -6   5  -1   41.34    2.01
  -7   5  -1   17.21    1.49
  -7   5  -1   15.60    0.99
  -7   5  -1   18.48    1.59
  -7   5  -1   15.13    1.16
  -8   5  -1    2.30    0.45
  -8   5  -1    2.88    1.02
  -8   5  -1    3.33    0.91
  -8   5  -1    1.84    0.61
  -9   5  -1   -0.94    0.69
  -9   5  -1    0.21    1.11
  -9   5  -1   -0.27    0.43
  -9   5  -1    1.46    0.99
  11   4  -1   -2.76    1.37
 -11  -4   1    0.24    0.84
 -11  -4   1    0.93    1.93
  10   4  -1   12.34    1.83
 -10  -4   1   11.60    1.28
 -10  -4   1   12.17    2.13
 -10  -4   1   11.36    1.27
   9   4  -1    6.52    1.27
  -9  -4   1    8.03    0.97
  -9  -4   1    5.60    1.51
  -9  -4   1    5.30    0.74
   8   4  -1   22.82    1.97
  -8  -4   1   17.19    2.22
  -8  -4   1   20.64    1.47
  -8  -4   1   20.24    1.37
   7   4  -1  227.35    9.81
  -7  -4   1  204.26    9.22
  -7  -4   1  188.63    9.43
   6   4  -1  222.44    9.89
   6   4  -1  244.65   10.62
   6   4  -1  221.55    9.93
  -6  -4   1  219.46   10.68
  -6  -4   1  234.08   10.15
  -6  -4   1  224.57   10.09
   5   4  -1    4.13    0.37
   5   4  -1    3.75    0.77
  -5  -4   1    4.30    0.50
  -5  -4   1    4.20    0.49
  -5  -4   1    4.26    0.87
   4   4  -1    0.21    0.49
   4   4  -1   -0.13    0.16
  -4  -4   1    0.05    0.25
  -4  -4   1    0.01    0.46
   3   4  -1    0.35    0.19
  -3  -4   1    0.49    0.24
  -3  -4   1    0.15    0.16
  -3  -4   1   -0.04    0.41
   2   4  -1   32.37    2.03
   2   4  -1   34.94    1.73
   2   4  -1   37.77    1.73
  -2  -4   1   36.07    1.66
  -2  -4   1   35.44    1.72
   1   4  -1   89.55    3.93
   1   4  -1   72.73    4.14
   1   4  -1   90.10    3.90
  -1  -4   1   88.71    3.80
  -1  -4   1   88.90    3.89
   0   4  -1  132.21    5.75
   0   4  -1  132.07    5.83
   0  -4   1  125.28    5.74
  -1   4  -1   72.40    3.23
  -1   4  -1   70.17    3.34
   1  -4   1   72.28    3.23
  -2   4  -1  168.05    7.43
  -2   4  -1  166.99    7.58
   2  -4   1  172.59    7.44
  -3   4  -1    0.59    0.34
  -3   4  -1    1.42    0.22
   3  -4   1    0.76    0.21
  -4   4  -1   13.23    0.97
  -4   4  -1   13.35    0.75
  -5   4  -1   40.66    2.25
  -5   4  -1   41.25    2.15
  -5   4  -1   39.39    1.91
  -6   4  -1   22.43    1.28
  -6   4  -1   21.59    1.16
  -6   4  -1   22.92    1.56
  -6   4  -1   21.64    1.46
  -7   4  -1   56.87    2.68
  -7   4  -1   54.92    3.18
  -7   4  -1   57.20    2.84
  -7   4  -1   60.88    3.03
  -8   4  -1    2.18    0.72
  -8   4  -1    1.54    0.87
  -8   4  -1    1.25    0.61
  -8   4  -1    2.40    0.41
  -9   4  -1    2.68    0.76
  -9   4  -1    2.17    0.89
  -9   4  -1    2.82    1.20
  -9   4  -1    4.18    0.51
  11   3  -1   16.97    2.21
 -11  -3   1   14.10    2.48
 -11  -3   1   15.96    1.60
 -11  -3   1   15.36    2.25
  10   3  -1    1.24    1.17
 -10  -3   1    4.70    1.53
 -10  -3   1    1.98    0.82
 -10  -3   1    2.61    0.69
   9   3  -1    1.93    1.05
  -9  -3   1    1.21    0.63
  -9  -3   1    2.24    0.59
  -9  -3   1    3.47    1.24
   8   3  -1    0.21    0.76
  -8  -3   1   -0.49    0.41
  -8  -3   1    0.96    0.48
  -8  -3   1    0.63    0.93
   7   3  -1    0.84    0.73
  -7  -3   1    0.29    0.74
  -7  -3   1    0.12    0.37
   6   3  -1   54.00    2.98
  -6  -3   1   50.85    3.08
  -6  -3   1   53.98    2.63
  -6  -3   1   52.60    2.57
   5   3  -1  211.90    9.47
   5   3  -1  212.64    9.44
   5   3  -1  233.95   10.02
  -5  -3   1  221.62    9.62
  -5  -3   1  209.52   10.05
   4   3  -1  221.31    9.57
   4   3  -1  225.25   10.02
  -4  -3   1  212.17   10.05
  -4  -3   1  220.88    9.68
   3   3  -1  174.17    7.19
   3   3  -1  159.79    7.54
  -3  -3   1  166.88    7.26
  -3  -3   1  154.88    7.57
   2   3  -1   36.15    1.58
   2   3  -1   31.17    1.86
  -2  -3   1   35.14    1.57
  -2  -3   1   30.39    1.85
  -2  -3   1   32.44    1.59
   1   3  -1    0.26    0.16
   1   3  -1    0.27    0.31
  -1  -3   1    0.10    0.17
  -1  -3   1    0.22    0.10
   0   3  -1    9.40    0.59
   0   3  -1    8.57    0.52
   0  -3   1    9.37    0.44
   0  -3   1    8.61    0.53
  -1   3  -1  278.64   12.42
  -1   3  -1  297.93   12.58
  -1   3  -1  285.91   12.47
   1  -3   1  286.19   12.47
  -2   3  -1  114.71    5.34
  -2   3  -1  113.12    5.22
   2  -3   1  116.39    5.22
   2  -3   1  131.61    5.35
  -3   3  -1    0.99    0.33
  -3   3  -1    1.30    0.19
   3  -3   1    1.68    0.31
  -4   3  -1   51.83    2.57
  -4   3  -1   52.64    2.65
  -4   3  -1   53.77    2.41
  -5   3  -1    1.21    0.36
  -5   3  -1    0.81    0.42
  -5   3  -1    0.59    0.20
  -6   3  -1   72.62    3.52
  -6   3  -1   72.84    3.30
  -6   3  -1   72.79    3.69
  -7   3  -1   37.07    2.09
  -7   3  -1   39.01    1.99
  -7   3  -1   36.19    2.28
  -7   3  -1   37.20    1.81
  -8   3  -1   23.90    1.68
  -8   3  -1   25.82    2.07
  -8   3  -1   27.84    1.63
  -8   3  -1   25.48    1.36
  -9   3  -1   10.52    0.86
  -9   3  -1   11.34    1.57
  -9   3  -1   13.18    1.27
  -9   3  -1   11.12    1.16
 -10   3  -1    0.59    1.37
 -10   3  -1    1.37    0.90
 -10   3  -1   -0.28    0.46
 -10   3  -1    0.18    0.88
  11   2  -1   12.62    1.93
 -11  -2   1    9.50    1.10
 -11  -2   1    8.81    1.31
 -11  -2   1    7.59    2.05
  10   2  -1    2.44    1.19
 -10  -2   1    2.02    0.81
 -10  -2   1    0.16    1.30
 -10  -2   1    1.61    0.63
   9   2  -1   21.14    1.97
  -9  -2   1   15.89    2.04
  -9  -2   1   20.41    1.34
  -9  -2   1   18.66    1.46
  -8  -2   1    0.07    0.42
  -8  -2   1    0.14    0.43
  -8  -2   1    0.27    0.90
   7   2  -1    4.66    0.89
  -7  -2   1    4.38    0.95
  -7  -2   1    4.75    0.64
   6   2  -1   -0.05    0.47
  -6  -2   1    0.31    0.29
  -6  -2   1    0.35    0.55
   5   2  -1   14.49    1.18
  -5  -2   1   12.38    1.18
   4   2  -1  292.32   14.26
   4   2  -1  365.49   14.69
  -4  -2   1  332.48   14.71
   3   2  -1  337.47   14.74
   3   2  -1  358.93   15.10
  -3  -2   1  326.64   15.10
   2   2  -1   11.67    0.61
   2   2  -1   12.49    0.89
  -2  -2   1   12.38    0.67
  -2  -2   1   11.94    0.88
  -2  -2   1   12.27    0.65
   1   2  -1   34.23    1.54
   1   2  -1   32.02    1.53
   1   2  -1   30.52    1.71
  -1  -2   1   33.91    1.51
  -1  -2   1   34.16    1.53
   0   2  -1  155.63    6.90
   0   2  -1  156.78    6.94
   0   2  -1  161.33    6.99
   0  -2   1  163.02    6.98
   0  -2   1  160.21    6.91
   0  -2   1  158.83    6.94
  -2   2  -1  106.02    4.65
  -2   2  -1  102.94    4.53
   2  -2   1  103.32    4.53
   2  -2   1  101.95    4.62
  -3   2  -1   97.92    4.52
  -3   2  -1  100.74    4.39
  -3   2  -1  103.35    4.59
   3  -2   1   98.02    4.49
  -4   2  -1   28.43    1.56
  -4   2  -1   28.43    1.32
  -4   2  -1   27.42    1.46
   4  -2   1   28.02    1.44
  -5   2  -1    7.66    0.79
  -5   2  -1    8.48    0.51
  -5   2  -1    7.52    0.68
   5  -2   1    8.30    0.64
  -6   2  -1   87.58    4.27
  -6   2  -1   85.72    4.04
  -6   2  -1   85.81    3.87
  -7   2  -1    0.34    0.24
  -7   2  -1    0.79    0.42
  -7   2  -1    0.78    0.66
  -8   2  -1    2.96    0.40
  -8   2  -1    1.85    0.55
  -8   2  -1    2.55    0.86
  -9   2  -1   34.87    2.05
  -9   2  -1   36.39    2.11
  -9   2  -1   34.29    1.76
  -9   2  -1   32.32    2.65
 -10   2  -1   61.33    3.26
 -10   2  -1   64.19    4.13
 -10   2  -1   64.60    3.02
 -10   2  -1   63.08    3.42
  11   1  -1    8.42    1.73
 -11  -1   1    8.81    1.31
 -11  -1   1    8.48    1.09
 -11  -1   1    6.22    2.00
  10   1  -1   34.18    2.74
 -10  -1   1   31.20    2.13
 -10  -1   1   30.73    3.01
  -9  -1   1   18.63    1.48
  -9  -1   1   15.53    2.11
   8   1  -1    0.06    0.66
  -8  -1   1    0.48    0.47
  -8  -1   1   -0.13    0.80
   7   1  -1   13.09    1.23
  -7  -1   1   10.46    1.29
  -7  -1   1   10.67    0.94
   6   1  -1   21.54    1.52
  -6  -1   1   19.19    1.59
  -6  -1   1   21.26    1.24
   5   1  -1    2.39    0.53
  -5  -1   1    2.80    0.60
   4   1  -1    4.85    0.61
  -4  -1   1    3.64    0.58
   3   1  -1  178.28    7.85
  -3  -1   1  171.25    7.87
   2   1  -1  502.80   21.61
  -2  -1   1  465.03   21.61
  -2  -1   1  518.81   21.48
   1   1  -1  198.19    9.23
   1   1  -1  207.94    9.10
   1   1  -1  219.13    9.12
  -1  -1   1  201.88    9.24
  -1  -1   1  212.81    9.10
  -1  -1   1  219.06    9.12
   0   1  -1  108.24    4.74
   0   1  -1  110.58    4.78
   0  -1   1  107.79    4.77
   0  -1   1  106.48    4.74
   0  -1   1  109.89    4.74
  -1   1  -1    0.92    0.17
  -1   1  -1    0.89    0.09
   1  -1   1    1.01    0.10
   1  -1   1    0.81    0.16
  -2   1  -1    1.32    0.22
  -2   1  -1    1.26    0.13
   2  -1   1    1.32    0.22
  -3   1  -1  128.62    5.59
  -3   1  -1  125.20    5.50
   3  -1   1  117.44    5.47
  -4   1  -1   26.01    1.36
  -4   1  -1   27.77    1.51
   4  -1   1   26.74    1.34
  -5   1  -1  204.11    9.12
  -5   1  -1  202.77    8.91
   5  -1   1  197.48    8.86
  -6   1  -1   17.24    1.34
  -6   1  -1   20.01    1.15
   6  -1   1   19.64    1.06
  -7   1  -1   10.77    0.86
  -7   1  -1    9.68    1.20
  -8   1  -1    1.70    0.49
  -8   1  -1    2.49    0.88
  -9   1  -1    0.11    0.58
  -9   1  -1    0.21    0.50
  -9   1  -1   -0.05    0.91
 -10   1  -1   15.31    1.13
 -10   1  -1   17.93    1.29
 -10   1  -1   17.64    1.64
 -10   1  -1   16.72    2.06
 -10   1  -1   16.31    1.15
 -10   0   1    7.50    1.11
 -10   0   1    6.14    1.56
   9   0  -1   92.27    5.49
  -9   0   1   68.51    4.29
  -9   0   1   71.02    3.75
   8   0  -1   34.96    2.21
  -8   0   1   29.22    2.34
  -8   0   1   32.79    1.90
   7   0  -1    0.50    0.58
  -7   0   1   -0.17    0.58
  -7   0   1   -0.11    0.37
   6   0  -1    2.95    0.61
  -6   0   1    2.47    0.26
  -6   0   1    3.02    0.71
  -6   0   1    2.68    0.45
   5   0  -1  192.13    8.03
  -5   0   1  170.32    8.05
  -5   0   1  175.01    7.83
  -5   0   1  166.51    7.66
   4   0  -1    2.69    0.47
  -4   0   1    2.59    0.34
  -4   0   1    2.09    0.44
  -4   0   1    2.54    0.22
   3   0  -1  109.37    4.78
  -3   0   1  103.66    4.67
  -3   0   1  106.05    4.81
  -3   0   1  100.37    4.56
   2   0  -1  295.98   12.42
  -2   0   1  281.91   12.43
  -2   0   1  270.31   12.26
  -2   0   1  286.97   12.35
   1   0  -1   86.21    3.74
  -1   0   1   87.68    3.75
  -1   0   1   81.25    3.78
   0   0  -1   -0.34    0.04
   0   0  -1   -0.39    0.04
   0   0   1   -0.35    0.03
   0   0   1   -0.28    0.05
   1   0   1  169.80    7.63
   1   0   1  181.22    7.66
  -2   0  -1   19.70    0.97
  -2   0  -1   20.01    1.04
   2   0   1   17.98    0.96
   2   0   1   21.23    1.05
  -3   0  -1   24.03    1.32
  -3   0  -1   23.65    1.18
   3   0   1   22.36    1.17
   3   0   1   27.64    1.34
  -4   0  -1    4.94    0.58
  -4   0  -1    3.95    0.38
   4   0   1    4.44    0.56
   4   0   1    3.82    0.37
  -5   0  -1  150.97    6.77
  -5   0  -1  148.34    7.02
   5   0   1  167.21    7.05
   5   0   1  144.96    6.72
  -6   0  -1   54.17    2.94
  -6   0  -1   53.05    2.59
   6   0   1   59.16    2.92
   6   0   1   54.04    2.54
  -7   0  -1   22.75    1.32
  -7   0  -1   21.96    1.73
   7   0   1   28.03    1.76
   7   0   1   24.63    1.25
  -8   0  -1    5.47    0.59
  -8   0  -1    4.30    0.95
   8   0   1    5.44    1.14
  -9   0  -1   18.34    1.13
  -9   0  -1   17.85    1.90
 -10   0  -1   16.86    1.46
 -10   0  -1   15.63    1.12
 -10   0  -1   14.50    1.98
 -11   0  -1    0.92    0.93
 -11   0  -1    0.34    0.58
 -11   0  -1    1.08    1.65
 -10   1   1    3.63    1.49
 -10   1   1    0.48    0.86
  -9   1   1   30.59    2.01
  -9   1   1   29.72    2.56
  -8   1   1   11.73    1.10
  -8   1   1    9.61    0.73
  -8   1   1    9.87    1.40
   7  -1  -1   27.40    1.76
  -7   1   1   23.89    1.81
  -7   1   1   23.62    1.49
  -7   1   1   23.30    1.28
   6  -1  -1   37.61    1.99
  -6   1   1   30.18    1.95
  -6   1   1   30.55    1.73
  -6   1   1   32.52    1.60
   5  -1  -1   40.41    2.09
  -5   1   1   36.61    1.90
  -5   1   1   37.93    2.11
  -5   1   1   37.78    1.81
   4  -1  -1   10.41    0.78
  -4   1   1    9.32    0.65
  -4   1   1    8.90    0.56
  -4   1   1    9.22    0.77
   3  -1  -1   22.88    1.15
  -3   1   1   20.32    1.05
  -3   1   1   20.25    1.13
  -3   1   1   18.52    0.98
   2  -1  -1  163.82    7.01
  -2   1   1  158.49    7.01
  -2   1   1  155.24    6.97
   1  -1  -1  194.24    8.51
  -1   1   1  191.95    8.51
  -1   1   1  200.85    8.51
  -1  -1  -1  108.63    4.78
  -1  -1  -1  109.39    4.86
   1   1   1  109.34    4.78
   1   1   1  112.78    4.86
  -2  -1  -1  358.94   15.20
   2   1   1  330.80   15.09
   2   1   1  363.07   15.19
   2   1   1  339.33   15.05
  -3  -1  -1   12.49    0.86
  -3  -1  -1   12.79    0.65
   3   1   1   12.93    0.70
   3   1   1   13.64    0.86
  -4  -1  -1   79.31    3.54
  -4  -1  -1   76.19    3.57
  -4  -1  -1   79.13    3.82
   4   1   1   79.19    3.55
   4   1   1   83.64    3.80
  -5  -1  -1   10.13    0.62
  -5  -1  -1   10.28    0.99
  -5  -1  -1   10.25    0.65
   5   1   1   11.16    0.97
   5   1   1   10.55    0.62
  -6  -1  -1   12.80    0.81
  -6  -1  -1   12.38    1.23
   6   1   1   16.14    1.21
   6   1   1   14.81    0.78
  -7  -1  -1   68.11    3.67
  -7  -1  -1   65.88    3.11
   7   1   1   64.58    3.04
   7   1   1   71.80    3.58
  -8  -1  -1   11.16    1.46
  -8  -1  -1    9.61    0.78
   8   1   1   13.14    1.39
  -9  -1  -1   18.50    1.18
  -9  -1  -1   20.97    2.05
 -10  -1  -1   15.98    2.10
 -10  -1  -1   19.78    1.28
 -10  -1  -1   17.52    1.63
  10   1   1   23.04    2.15
 -11  -1  -1    4.60    0.71
 -11  -1  -1    3.67    1.06
 -11  -1  -1    4.94    1.80
 -10   2   1    1.33    1.48
 -10   2   1    1.09    0.49
 -10   2   1    1.78    0.95
 -10   2   1    2.81    1.21
  -9   2   1    9.86    0.95
  -9   2   1    6.81    1.41
  -9   2   1   10.42    1.14
  -9   2   1    9.91    0.94
  -8   2   1   -0.12    0.40
  -8   2   1    1.08    0.77
  -8   2   1   -0.24    0.52
  -7   2   1   12.08    1.23
  -7   2   1   11.34    0.97
  -7   2   1   12.16    0.89
  -6   2   1  125.56    5.67
  -6   2   1  125.57    5.59
  -6   2   1  120.86    5.87
  -5   2   1   77.17    3.59
  -5   2   1   76.80    3.55
  -5   2   1   77.87    3.76
  -4   2   1   58.06    2.71
  -4   2   1   58.07    2.83
  -4   2   1   57.48    2.68
  -3   2   1   37.59    1.84
  -3   2   1   36.88    1.76
  -3   2   1   36.29    1.75
  -2   2   1  140.90    6.23
  -2   2   1  144.67    6.28
  -2   2   1  140.33    6.23
   1  -2  -1   92.87    4.17
   1  -2  -1   98.61    4.20
  -1   2   1   93.21    4.17
  -1   2   1   96.30    4.20
   0  -2  -1   39.27    1.76
   0  -2  -1   39.36    1.73
   0   2   1   37.14    1.73
   0   2   1   39.01    1.76
  -1  -2  -1  255.96   11.82
  -1  -2  -1  280.62   11.71
   1   2   1  264.43   11.82
   1   2   1  278.58   11.71
  -2  -2  -1   10.96    0.58
  -2  -2  -1   10.32    0.75
   2   2   1   10.68    0.58
   2   2   1   10.46    0.75
  -3  -2  -1  851.11   37.68
  -3  -2  -1  843.79   37.43
   3   2   1  904.90   37.67
  -4  -2  -1  262.06   11.90
  -4  -2  -1  253.14   11.58
   4   2   1  288.31   11.89
   4   2   1  260.60   11.60
  -5  -2  -1    2.37    0.60
  -5  -2  -1    1.99    0.28
   5   2   1    2.42    0.54
   5   2   1    2.39    0.29
  -6  -2  -1    7.21    0.58
  -6  -2  -1    8.18    1.10
   6   2   1    8.18    0.53
   6   2   1    7.11    0.92
  -7  -2  -1   40.20    1.99
  -7  -2  -1   40.40    2.59
   7   2   1   44.14    2.49
   7   2   1   39.48    1.89
  -8  -2  -1   43.74    2.89
  -8  -2  -1   46.38    2.25
   8   2   1   46.35    2.07
  -9  -2  -1    9.91    1.52
  -9  -2  -1    9.91    0.86
   9   2   1    8.32    1.38
 -10  -2  -1   21.51    1.44
 -10  -2  -1   24.02    2.52
  10   2   1   25.53    2.38
 -11  -2  -1    6.25    1.13
 -11  -2  -1    4.71    0.75
 -11  -2  -1    3.64    1.78
  11   2   1    5.77    1.60
 -10   3   1    1.90    0.97
 -10   3   1    0.15    0.71
 -10   3   1   -1.57    1.50
  -9   3   1   -0.17    1.08
  -9   3   1   -1.02    0.48
  -9   3   1    2.38    0.79
  -9   3   1    0.05    0.62
  -8   3   1    1.78    0.48
  -8   3   1    0.99    0.55
  -8   3   1    2.64    0.65
  -8   3   1    1.27    0.80
  -7   3   1    4.98    0.89
  -7   3   1    3.50    0.60
  -7   3   1    4.07    0.51
  -7   3   1    4.60    0.61
  -6   3   1   25.20    1.46
  -6   3   1   27.42    1.73
  -6   3   1   24.78    1.47
  -6   3   1   27.25    1.39
  -5   3   1   38.62    1.88
  -5   3   1   39.64    1.96
  -5   3   1   38.42    2.10
  -5   3   1   37.89    1.94
  -4   3   1   40.38    1.99
  -4   3   1   38.52    1.95
  -4   3   1   41.82    2.09
  -4   3   1   40.82    1.93
  -3   3   1   54.14    2.65
  -3   3   1   58.01    2.60
  -3   3   1   59.13    2.70
  -3   3   1   55.01    2.60
  -2   3   1  111.68    4.91
  -2   3   1  109.83    4.88
   1  -3  -1   17.57    0.88
   1  -3  -1   17.62    0.81
  -1   3   1   16.36    0.86
  -1   3   1   16.60    0.82
   0  -3  -1  106.78    4.70
   0  -3  -1  107.79    4.64
   0   3   1  104.63    4.70
  -1  -3  -1   19.85    0.92
  -1  -3  -1   15.51    1.05
   1   3   1   19.51    0.92
   1   3   1   17.01    1.07
  -2  -3  -1  200.13    9.62
  -2  -3  -1  221.22    9.42
   2   3   1  224.26    9.42
   2   3   1  216.09    9.62
  -3  -3  -1    6.32    0.44
  -3  -3  -1    6.00    0.70
   3   3   1    5.82    0.44
   3   3   1    5.68    0.67
  -4  -3  -1  241.82   11.54
  -4  -3  -1  254.23   11.20
   4   3   1  273.14   11.53
  -5  -3  -1  314.14   14.01
  -5  -3  -1  315.36   14.45
   5   3   1  312.62   14.02
   5   3   1  342.49   14.41
  -6  -3  -1   74.79    3.94
  -6  -3  -1   71.56    3.40
   6   3   1   76.90    3.84
   6   3   1   73.38    3.37
  -7  -3  -1   60.63    3.62
  -7  -3  -1   63.69    3.03
   7   3   1   63.96    2.93
   7   3   1   70.01    3.56
  -8  -3  -1   35.10    1.87
  -8  -3  -1   36.55    2.60
   8   3   1   36.69    2.48
   8   3   1   36.96    1.67
  -9  -3  -1   20.72    2.35
  -9  -3  -1   24.43    1.42
   9   3   1   24.07    2.10
 -10  -3  -1   16.92    2.25
 -10  -3  -1   15.88    1.23
  10   3   1   16.00    1.95
 -11  -3  -1    6.85    1.87
 -11  -3  -1    4.70    0.95
 -11  -3  -1    5.41    1.09
  11   3   1    9.70    1.74
  -9   4   1    0.83    0.55
  -9   4   1    1.96    1.20
  -9   4   1    1.21    0.82
  -8   4   1    5.65    0.83
  -8   4   1    5.74    1.10
  -8   4   1    6.35    0.67
  -8   4   1    5.37    0.83
  -7   4   1    5.68    0.60
  -7   4   1    5.63    0.94
  -7   4   1    7.28    0.80
  -7   4   1    4.61    0.72
  -6   4   1   44.66    2.38
  -6   4   1   48.47    2.26
  -6   4   1   43.89    2.32
  -6   4   1   46.88    2.57
  -5   4   1    0.46    0.41
  -5   4   1    0.27    0.26
  -5   4   1    0.12    0.24
  -5   4   1    0.01    0.32
  -4   4   1    0.47    0.22
  -4   4   1    0.59    0.30
  -4   4   1    0.08    0.21
  -4   4   1    0.05    0.29
  -3   4   1   21.02    1.09
  -3   4   1   20.24    1.17
  -3   4   1   20.73    1.07
   2  -4  -1  147.45    6.67
  -2   4   1  164.15    6.76
  -2   4   1  147.73    6.66
  -2   4   1  144.09    6.60
   1  -4  -1  154.07    6.70
  -1   4   1  148.69    6.61
  -1   4   1  152.86    6.70
   0  -4  -1   16.29    0.76
   0  -4  -1   16.02    0.87
   0   4   1   16.80    0.88
  -1  -4  -1    1.53    0.25
   1   4   1    1.53    0.44
   1   4   1    1.82    0.26
  -2  -4  -1  133.28    5.54
  -2  -4  -1  114.19    5.78
   2   4   1  127.88    5.54
   2   4   1  122.44    5.79
  -3  -4  -1    3.07    0.35
  -3  -4  -1    2.38    0.56
   3   4   1    3.23    0.59
   3   4   1    3.85    0.41
  -4  -4  -1    1.27    0.50
  -4  -4  -1    0.69    0.25
   4   4   1    0.54    0.46
   4   4   1    1.26    0.29
  -5  -4  -1    0.27    0.52
  -5  -4  -1    0.65    0.27
   5   4   1    1.11    0.54
  -6  -4  -1   62.67    3.57
  -6  -4  -1   62.61    3.02
   6   4   1   65.36    3.47
   6   4   1   66.44    3.04
  -7  -4  -1   76.97    3.51
  -7  -4  -1   70.07    4.13
   7   4   1   76.56    4.02
   7   4   1   74.43    3.43
  -8  -4  -1   24.83    2.22
  -8  -4  -1   25.13    1.45
   8   4   1   25.40    1.26
   8   4   1   25.59    2.04
  -9  -4  -1   55.60    3.76
  -9  -4  -1   59.40    2.87
 -10  -4  -1    1.34    0.65
 -10  -4  -1   -0.34    1.32
  10   4   1    3.61    1.24
 -11  -4  -1    7.31    1.11
 -11  -4  -1    8.94    0.96
 -11  -4  -1    4.85    1.95
  11   4   1    6.82    1.64
  -9   5   1   -0.41    1.19
  -9   5   1    1.66    0.89
  -8   5   1    1.27    0.66
  -8   5   1   -0.06    0.95
  -8   5   1    0.85    0.52
  -8   5   1    1.38    0.80
  -7   5   1    2.63    0.70
  -7   5   1    1.75    0.53
  -7   5   1    2.72    0.49
  -6   5   1   11.78    1.11
  -6   5   1   11.20    0.87
  -6   5   1   11.38    0.91
  -6   5   1   11.34    1.16
  -5   5   1    9.41    0.75
  -5   5   1    9.50    0.95
  -5   5   1   10.52    0.98
  -5   5   1   10.07    0.78
  -4   5   1    0.58    0.39
  -4   5   1    0.13    0.25
  -4   5   1    0.08    0.35
  -4   5   1    0.06    0.22
  -3   5   1   36.88    1.98
  -3   5   1   38.23    1.86
  -3   5   1   38.72    1.81
   2  -5  -1  147.19    6.68
  -2   5   1  154.87    6.77
  -2   5   1  147.36    6.58
  -2   5   1  151.43    6.67
   1  -5  -1    5.22    0.49
  -1   5   1    4.92    0.46
  -1   5   1    4.76    0.30
   0  -5  -1   19.57    1.07
   0  -5  -1   20.24    0.90
   0   5   1   19.89    1.06
  -1  -5  -1    9.65    0.62
   1   5   1    7.86    0.89
   1   5   1    8.12    0.59
  -2  -5  -1    1.72    0.30
   2   5   1    1.67    0.29
   2   5   1    1.21    0.47
  -3  -5  -1    9.67    0.66
  -3  -5  -1    9.15    1.00
   3   5   1    9.90    0.68
   3   5   1    9.06    0.98
  -4  -5  -1   81.54    4.54
  -4  -5  -1   90.79    4.13
   4   5   1   95.70    4.56
   4   5   1   93.63    4.15
  -5  -5  -1    3.50    0.45
  -5  -5  -1    2.42    0.72
   5   5   1    2.59    0.70
  -6  -5  -1   66.38    3.91
  -6  -5  -1   72.51    3.35
   6   5   1   74.05    3.85
  -7  -5  -1    2.05    0.43
  -7  -5  -1    2.60    0.92
   7   5   1    2.01    0.81
   7   5   1    1.31    0.43
  -8  -5  -1    0.42    0.42
  -8  -5  -1   -0.28    0.93
   8   5   1    0.16    0.33
   8   5   1   -0.34    0.78
  -9  -5  -1   89.98    4.21
  -9  -5  -1   76.94    5.06
   9   5   1   89.09    3.91
   9   5   1   97.12    4.97
   9   5   1   88.22    3.89
 -10  -5  -1   13.03    2.06
 -10  -5  -1   12.66    1.25
  10   5   1   13.75    1.86
 -11  -5  -1    5.62    1.10
 -11  -5  -1    5.65    2.04
 -11  -5  -1    4.83    0.90
  11   5   1    8.89    1.77
  -8   6   1   10.35    1.06
  -8   6   1    9.82    1.10
  -8   6   1   10.88    1.29
  -8   6   1   10.65    1.48
  -7   6   1   14.75    1.12
  -7   6   1   12.96    1.39
  -7   6   1   15.35    1.24
  -7   6   1   16.07    1.59
  -6   6   1   19.35    1.22
  -6   6   1   17.82    1.25
  -6   6   1   20.93    1.58
  -6   6   1   19.83    1.54
  -5   6   1   13.10    1.20
  -5   6   1   10.33    1.11
  -5   6   1   13.88    0.92
  -5   6   1   12.86    0.90
  -4   6   1   21.39    1.24
  -4   6   1   20.83    1.40
  -4   6   1   21.68    1.17
   3  -6  -1    6.22    0.63
  -3   6   1    5.32    0.46
  -3   6   1    5.67    0.60
  -3   6   1    7.22    0.76
   2  -6  -1    0.47    0.28
  -2   6   1    0.45    0.36
  -2   6   1    0.30    0.16
  -2   6   1    0.26    0.24
   1  -6  -1   98.36    4.57
  -1   6   1  102.69    4.57
   0  -6  -1  185.05    8.24
   0   6   1  186.89    8.24
  -1  -6  -1   36.44    1.62
  -1  -6  -1   36.99    1.77
   1   6   1   34.63    1.76
   1   6   1   30.95    2.04
  -2  -6  -1    1.37    0.32
   2   6   1    1.16    0.30
   2   6   1    1.14    0.52
  -3  -6  -1   85.15    3.81
  -3  -6  -1   72.64    4.18
   3   6   1   88.66    3.84
   3   6   1   82.20    4.23
  -4  -6  -1    0.29    0.28
  -4  -6  -1    0.36    0.60
   4   6   1   -0.32    0.28
   4   6   1    0.15    0.56
  -5  -6  -1    7.83    1.25
  -5  -6  -1    9.66    0.76
   5   6   1    9.55    0.79
   5   6   1    8.93    1.22
  -6  -6  -1   27.34    2.32
  -6  -6  -1   31.47    1.69
   6   6   1   32.25    2.21
  -7  -6  -1    2.44    1.03
  -7  -6  -1    3.51    0.56
   7   6   1    4.26    1.12
  -8  -6  -1   31.34    2.86
  -8  -6  -1   40.81    2.17
   8   6   1   40.57    2.10
   8   6   1   44.12    2.99
  -9  -6  -1   18.27    1.41
  -9  -6  -1   19.50    2.66
   9   6   1   18.15    1.03
   9   6   1   19.72    1.16
   9   6   1   21.87    2.19
 -10  -6  -1   36.29    3.66
 -10  -6  -1   36.71    2.29
 -10  -6  -1   36.29    2.21
  10   6   1   40.82    3.10
 -11  -6  -1    6.48    1.04
 -11  -6  -1    0.66    2.11
 -11  -6  -1    5.15    1.11
  11   6   1    8.84    1.77
  -8   7   1   26.53    2.36
  -8   7   1   27.57    2.54
  -8   7   1   25.61    1.77
  -8   7   1   29.82    1.98
  -7   7   1    2.60    0.99
  -7   7   1    3.25    0.73
  -7   7   1    2.76    1.00
  -6   7   1    3.08    1.02
  -6   7   1    4.69    0.92
  -6   7   1    3.27    0.56
  -6   7   1    4.37    0.61
  -5   7   1   10.33    1.15
  -5   7   1    8.53    0.78
  -5   7   1   10.19    1.12
  -5   7   1    9.06    0.88
  -4   7   1    0.30    0.28
  -4   7   1    0.85    0.37
   3  -7  -1    3.64    0.52
  -3   7   1    3.97    0.53
  -3   7   1    4.44    0.68
  -3   7   1    3.65    0.40
   2  -7  -1    4.38    0.53
  -2   7   1    4.26    0.53
  -2   7   1    3.52    0.61
   1  -7  -1    5.20    0.58
  -1   7   1    5.39    0.56
  -1   7   1    6.44    0.73
   0  -7  -1   46.92    2.35
   0   7   1   49.12    2.35
  -1  -7  -1    5.61    0.36
  -1  -7  -1    5.31    0.57
   1   7   1    4.21    0.81
   1   7   1    5.40    0.59
  -2  -7  -1   47.44    2.23
   2   7   1   39.62    2.59
   2   7   1   45.91    2.23
  -3  -7  -1  121.37    5.55
   3   7   1  115.45    5.98
   3   7   1  127.71    5.57
  -4  -7  -1   32.98    2.48
  -4  -7  -1   42.16    2.04
   4   7   1   41.38    2.06
   4   7   1   39.13    2.50
  -5  -7  -1   12.21    1.57
  -5  -7  -1   15.66    1.06
   5   7   1   16.09    1.09
   5   7   1   16.28    1.69
  -6  -7  -1   29.75    2.44
  -6  -7  -1   32.38    1.78
   6   7   1   31.02    2.36
  -7  -7  -1    8.73    1.55
   7   7   1    9.23    1.38
  -8  -7  -1   36.14    3.12
  -8  -7  -1   43.63    2.28
   8   7   1   44.38    3.05
  -9  -7  -1    1.97    1.54
  -9  -7  -1    4.27    0.74
   9   7   1    3.54    0.49
   9   7   1    3.03    0.67
   9   7   1    2.98    1.28
 -10  -7  -1    1.46    1.69
 -10  -7  -1    1.68    0.82
 -10  -7  -1    0.11    0.77
  10   7   1    1.59    0.32
  10   7   1    1.34    0.39
  10   7   1    0.23    1.35
  -7   8   1    0.89    0.67
  -7   8   1    0.19    0.67
  -7   8   1    1.04    1.09
  -7   8   1   -0.96    1.13
  -6   8   1   37.86    2.06
  -6   8   1   38.44    2.61
  -6   8   1   39.40    2.52
  -6   8   1   38.06    2.12
  -5   8   1    4.30    1.03
  -5   8   1    5.20    0.58
  -4   8   1   25.35    1.32
  -4   8   1   26.30    1.54
  -4   8   1   25.11    1.81
   3  -8  -1    4.23    0.63
  -3   8   1    4.32    0.32
  -3   8   1    5.06    0.82
  -3   8   1    5.26    0.63
   2  -8  -1   13.03    1.02
  -2   8   1   13.00    0.97
  -2   8   1   12.03    1.14
   1  -8  -1   -0.05    0.36
  -1   8   1    0.44    0.37
  -1   8   1    1.25    0.62
   0  -8  -1    0.24    0.37
   0   8   1    0.47    0.37
   0   8   1    0.78    0.69
   0   8   1    0.24    0.44
  -1  -8  -1    7.74    0.78
   1   8   1    6.78    1.10
   1   8   1    7.72    0.75
  -2  -8  -1   21.06    1.29
   2   8   1   21.17    1.29
   2   8   1   19.94    1.83
  -3  -8  -1   13.51    1.00
   3   8   1   12.49    1.48
   3   8   1   14.26    1.00
  -4  -8  -1   91.62    4.42
   4   8   1  100.06    4.50
   4   8   1   90.66    4.96
  -5  -8  -1    9.13    0.94
  -5  -8  -1    7.24    1.37
   5   8   1    7.69    0.87
   5   8   1   10.77    1.45
  -6  -8  -1    3.12    1.14
  -6  -8  -1    4.49    0.65
   6   8   1    4.48    1.11
  -7  -8  -1   14.31    1.31
  -7  -8  -1   10.33    1.85
   7   8   1   16.61    1.95
  -8  -8  -1    4.00    1.52
  -8  -8  -1    2.35    0.73
   8   8   1    4.70    1.35
   8   8   1    4.08    0.62
  -9  -8  -1    7.88    1.00
  -9  -8  -1    8.26    0.98
  -9  -8  -1    7.45    1.90
   9   8   1   10.38    1.13
   9   8   1    9.97    0.97
   9   8   1   12.77    1.94
 -10  -8  -1   -0.69    0.82
 -10  -8  -1    1.95    1.90
 -10  -8  -1   -0.26    0.82
  10   8   1    1.50    0.68
  10   8   1    0.80    0.48
  10   8   1    1.90    1.56
  -6   9   1   11.26    1.07
  -6   9   1    9.70    1.06
  -6   9   1   13.38    1.52
  -6   9   1   11.86    1.52
  -5   9   1    1.06    0.63
  -5   9   1    0.90    1.01
  -5   9   1    1.34    0.38
  -5   9   1    1.73    0.86
  -4   9   1   14.81    1.20
  -4   9   1   14.92    1.54
   3  -9  -1   27.61    2.60
  -3   9   1   38.36    2.02
  -3   9   1   38.93    2.31
   2  -9  -1   24.99    1.51
  -2   9   1   25.98    1.77
  -2   9   1   21.63    1.48
   1  -9  -1   20.17    1.36
  -1   9   1   19.69    1.55
  -1   9   1   19.11    1.42
   0  -9  -1    4.79    0.69
   0   9   1    6.32    1.21
   0   9   1    6.57    0.87
   0   9   1    6.81    0.86
  -1  -9  -1   64.54    3.12
   1   9   1   55.64    3.60
   1   9   1   72.02    3.30
   1   9   1   59.75    3.13
  -2  -9  -1    8.91    0.96
  -2  -9  -1    7.70    0.55
  -2  -9  -1    7.89    0.48
   2   9   1    5.46    1.18
   2   9   1    9.46    0.88
  -3  -9  -1   41.02    2.49
  -3  -9  -1   45.78    2.08
   3   9   1   43.88    2.35
   3   9   1   43.62    3.00
  -4  -9  -1    7.79    0.86
   4   9   1    7.14    1.34
   4   9   1    9.20    0.97
  -5  -9  -1    4.83    0.73
   5   9   1    6.94    1.36
   5   9   1    6.61    0.83
  -6  -9  -1   52.68    3.83
  -6  -9  -1   60.32    3.03
   6   9   1   58.06    3.72
   6   9   1   59.68    3.06
  -7  -9  -1    6.29    1.60
  -7  -9  -1    6.07    0.84
   7   9   1    5.56    1.54
   7   9   1    6.64    0.86
  -8  -9  -1   12.70    1.37
  -8  -9  -1   12.91    1.30
  -8  -9  -1   10.99    2.09
   8   9   1   13.62    1.22
   8   9   1   12.79    2.05
  -9  -9  -1    2.66    0.82
  -9  -9  -1    2.38    1.81
  -9  -9  -1    3.16    0.84
   9   9   1    1.97    0.71
   9   9   1    1.24    1.46
  -5  10   1    2.76    1.36
  -5  10   1   -0.18    0.71
  -5  10   1    0.35    1.02
  -4  10   1    5.32    1.20
  -4  10   1    2.70    0.70
  -3  10   1    3.28    0.94
  -3  10   1    2.35    0.65
   2 -10  -1   20.19    1.53
  -2  10   1   21.12    1.42
  -2  10   1   18.49    1.72
   1 -10  -1   36.33    2.02
  -1  10   1   33.77    2.00
  -1  10   1   34.51    2.21
  -1  10   1   31.74    2.59
   0 -10  -1    0.65    0.53
   0  10   1    0.47    1.01
   0  10   1    0.57    0.60
   0  10   1    0.08    0.49
  -1 -10  -1   22.01    1.49
   1  10   1   20.66    1.60
   1  10   1   24.92    2.29
   1  10   1   21.70    1.47
  -2 -10  -1    1.50    0.68
   2  10   1    3.23    0.77
   2  10   1    2.24    0.62
   2  10   1    2.15    1.14
  -3 -10  -1    0.95    0.37
  -3 -10  -1   -0.16    0.61
  -3 -10  -1    0.34    0.26
   3  10   1    1.14    0.63
   3  10   1    0.63    0.51
  -4 -10  -1    0.71    0.54
  -4 -10  -1   -0.19    0.30
   4  10   1    0.49    1.03
   4  10   1    0.82    0.63
   4  10   1   -0.04    0.50
  -5 -10  -1    0.03    0.37
  -5 -10  -1   -0.06    0.54
   5  10   1   -0.61    1.02
   5  10   1    0.11    0.60
   5  10   1   -0.56    0.55
  -6 -10  -1   33.65    2.16
  -6 -10  -1   34.43    1.99
   6  10   1   40.26    3.02
   6  10   1   38.27    2.23
   6  10   1   38.69    2.29
  -7 -10  -1   23.74    1.64
  -7 -10  -1   25.26    1.73
   7  10   1   22.44    2.57
   7  10   1   26.01    1.74
  -8 -10  -1    7.66    1.04
  -8 -10  -1    9.92    2.17
  -8 -10  -1    9.63    1.13
   8  10   1   10.90    1.98
   8  10   1   10.49    1.38
  -9 -10  -1    0.04    0.87
  -9 -10  -1    1.73    0.91
  -9 -10  -1   -0.95    2.13
   9  10   1   -0.07    0.78
   9  10   1    2.80    1.70
  -4  11   1    3.77    1.36
  -4  11   1    4.15    0.92
   3 -11  -1   11.95    1.28
  -3  11   1   14.09    1.61
  -3  11   1   12.29    1.36
   2 -11  -1   12.07    1.23
  -2  11   1   14.08    1.38
  -2  11   1   11.17    1.50
   1 -11  -1    0.02    0.71
  -1  11   1   -0.66    1.20
  -1  11   1    0.18    0.83
  -1  11   1    0.28    0.67
   0 -11  -1    4.39    0.86
   0  11   1    4.61    1.38
   0  11   1    4.75    0.79
   0  11   1    5.47    1.02
  -1 -11  -1    8.95    1.04
   1  11   1    9.54    1.65
   1  11   1    9.08    1.17
   1  11   1    8.56    0.97
  -2 -11  -1    8.08    0.98
   2  11   1    8.79    1.13
   2  11   1    8.71    1.02
   2  11   1    7.96    1.58
  -3 -11  -1   15.08    0.83
  -3 -11  -1   15.33    0.92
  -3 -11  -1   15.04    1.40
   3  11   1   14.62    1.45
   3  11   1   14.91    2.00
   3  11   1   15.95    1.37
  -4 -11  -1    6.97    0.98
  -4 -11  -1    8.07    0.73
   4  11   1    9.14    1.04
   4  11   1    8.98    1.12
   4  11   1    6.93    1.63
  -5 -11  -1    0.97    0.66
  -5 -11  -1    0.05    0.42
   5  11   1    1.76    1.41
   5  11   1   -0.34    0.65
   5  11   1    0.87    0.76
  -6 -11  -1    1.40    0.78
  -6 -11  -1    1.81    0.60
   6  11   1    2.51    0.88
   6  11   1    3.28    0.91
   6  11   1    1.97    1.49
  -7 -11  -1   26.87    1.81
  -7 -11  -1   26.03    1.95
   7  11   1   29.04    2.99
   7  11   1   27.44    2.07
  -8 -11  -1    0.85    0.92
  -8 -11  -1    1.73    0.85
   8  11   1    3.70    1.72
   8  11   1    1.24    0.93
   2 -12  -1    3.33    1.06
  -2  12   1    3.12    0.88
  -2  12   1    8.15    2.03
  -2  12   1    3.34    1.28
   1 -12  -1    4.27    0.96
  -1  12   1    0.75    1.58
  -1  12   1    2.56    0.86
  -1  12   1    3.37    1.23
   0 -12  -1    2.85    0.91
   0  12   1    3.96    1.60
   0  12   1    3.28    0.88
   0  12   1    2.55    1.07
  -1 -12  -1    7.69    1.03
   1  12   1    6.70    1.23
   1  12   1    5.32    1.00
   1  12   1    5.99    1.65
  -2 -12  -1   23.81    1.84
   2  12   1   20.29    1.74
   2  12   1   23.13    1.96
   2  12   1   24.60    2.63
  -3 -12  -1   30.55    2.13
   3  12   1   30.60    2.93
   3  12   1   31.56    2.18
   3  12   1   29.17    2.22
  -4 -12  -1    1.20    0.77
  -4 -12  -1    1.06    0.54
  -4 -12  -1    0.49    0.36
   4  12   1    1.65    1.47
   4  12   1    0.61    1.01
   4  12   1   -0.39    0.76
  -5 -12  -1   11.81    1.02
  -5 -12  -1    9.76    1.21
   5  12   1   13.13    1.46
   5  12   1   11.31    2.11
   5  12   1   10.45    1.29
  -6 -12  -1    0.74    0.59
  -6 -12  -1    0.82    0.89
   6  12   1    1.73    1.05
   6  12   1    0.26    0.90
   6  12   1   -2.34    1.62
  -7 -12  -1   -0.52    0.75
  -7 -12  -1    1.45    0.90
   7  12   1    0.42    1.79
   7  12   1    1.00    1.06
  -1 -13  -1    5.83    1.13
   1  13   1    7.94    1.22
   1  13   1    6.49    1.42
   1  13   1    4.78    2.06
  -2 -13  -1    2.67    1.01
   2  13   1    1.41    1.00
   2  13   1    4.73    1.29
   2  13   1    2.32    1.84
  -3 -13  -1    6.40    1.11
   3  13   1    7.47    1.36
   3  13   1    0.41    1.70
   3  13   1    4.43    1.07
  -4 -13  -1    5.54    1.11
   4  13   1    5.57    2.10
   4  13   1    6.42    1.24
   4  13   1    5.06    1.37
   5  12  -2    8.85    2.12
   5  12  -2   10.17    1.46
  -5 -12   2    8.51    0.93
  -5 -12   2    9.06    1.19
   4  12  -2    7.07    1.42
   4  12  -2    5.34    1.93
  -4 -12   2    6.89    1.15
  -4 -12   2    7.67    0.87
   3  12  -2    5.75    1.33
   3  12  -2    5.17    1.96
  -3 -12   2    7.15    1.10
   2  12  -2   58.58    3.53
   2  12  -2   55.62    4.31
   2  12  -2   59.05    3.30
  -2 -12   2   57.62    3.24
   1  12  -2    3.17    1.82
   1  12  -2    4.09    1.22
   1  12  -2    2.88    0.84
  -1 -12   2    1.19    0.83
   0  12  -2   11.16    2.14
   0  12  -2   10.72    1.23
   0  12  -2   11.11    1.67
   0 -12   2   13.11    1.30
  -1  12  -2   -0.24    1.30
  -1  12  -2   -1.07    1.76
  -1  12  -2    1.43    0.81
   1 -12   2    0.93    0.89
   7  11  -2    9.89    1.35
   7  11  -2    8.29    2.17
  -7 -11   2    9.40    1.15
  -7 -11   2    9.98    1.20
   6  11  -2   32.08    2.41
   6  11  -2   32.03    3.39
  -6 -11   2   31.18    2.61
  -6 -11   2   35.21    2.27
   5  11  -2   16.31    2.35
   5  11  -2   16.97    1.84
  -5 -11   2   20.35    1.41
  -5 -11   2   20.02    1.74
   4  11  -2    1.33    1.52
   4  11  -2    6.35    1.10
  -4 -11   2    2.50    0.85
  -4 -11   2    3.73    0.57
   3  11  -2   17.81    2.41
   3  11  -2   23.51    1.89
   3  11  -2   21.35    1.66
  -3 -11   2   19.27    1.11
  -3 -11   2   20.37    1.60
   2  11  -2   22.96    1.99
   2  11  -2   18.43    2.52
   2  11  -2   21.46    1.69
  -2 -11   2   19.08    1.56
   1  11  -2   56.82    3.20
   1  11  -2   53.48    2.90
   1  11  -2   47.09    3.81
  -1 -11   2   51.95    2.87
   0  11  -2   19.66    2.58
   0  11  -2   23.90    1.71
   0  11  -2   22.01    2.12
   0 -11   2   22.72    1.69
  -1  11  -2   -0.90    0.62
  -1  11  -2    0.63    1.00
   1 -11   2    0.29    0.74
  -2  11  -2   25.21    1.72
  -2  11  -2   19.36    2.13
   2 -11   2   20.81    1.75
  -3  11  -2    0.87    1.24
  -3  11  -2   -1.06    0.71
   3 -11   2    0.35    0.83
   8  10  -2    7.56    1.04
   8  10  -2    5.44    1.83
  -8 -10   2    4.35    1.03
  -8 -10   2    6.56    1.10
   7  10  -2    0.56    1.64
   7  10  -2    1.57    0.85
  -7 -10   2    2.38    0.89
  -7 -10   2    3.16    0.83
   6  10  -2    2.62    1.53
   6  10  -2    2.59    0.84
  -6 -10   2   -0.26    0.74
   5  10  -2    0.97    1.41
   5  10  -2    1.49    0.78
  -5 -10   2    2.11    0.76
  -5 -10   2    1.70    0.54
   4  10  -2   21.10    2.60
   4  10  -2   20.66    1.66
  -4 -10   2   19.23    1.47
  -4 -10   2   18.92    1.25
   3  10  -2   24.82    2.61
   3  10  -2   22.78    1.78
   3  10  -2   27.05    1.72
  -3 -10   2   24.62    1.34
  -3 -10   2   24.96    1.67
   2  10  -2   39.55    2.19
   2  10  -2   38.17    2.34
   2  10  -2   37.43    3.03
  -2 -10   2   35.91    2.14
   1  10  -2   11.07    1.09
   1  10  -2   12.69    1.35
   0  10  -2    1.36    0.58
   0  10  -2   -0.22    0.72
   0 -10   2    0.74    0.58
  -1  10  -2   85.75    4.36
  -1  10  -2   82.20    4.03
   1 -10   2   81.14    4.02
  -2  10  -2   30.69    2.28
  -2  10  -2   30.42    1.85
   2 -10   2   31.59    1.89
  -3  10  -2    0.80    0.60
  -3  10  -2    1.12    0.97
   3 -10   2    0.56    0.66
  -4  10  -2    3.66    0.74
  -4  10  -2    3.54    1.17
   4 -10   2    3.67    0.81
  -5  10  -2    3.66    0.80
  -5  10  -2    6.99    1.51
   9   9  -2   25.29    3.39
   9   9  -2   27.12    1.70
  -9  -9   2   28.60    2.17
  -9  -9   2   29.53    2.12
   8   9  -2   11.67    1.28
   8   9  -2   13.68    2.27
  -8  -9   2   13.34    1.47
  -8  -9   2   13.07    1.37
   7   9  -2   31.26    3.05
   7   9  -2   33.62    2.01
  -7  -9   2   33.52    2.04
  -7  -9   2   33.05    2.18
   6   9  -2    9.34    1.02
   6   9  -2    9.72    1.71
  -6  -9   2    9.78    1.06
   5   9  -2   10.68    1.80
   5   9  -2    9.11    1.01
  -5  -9   2    7.21    0.77
  -5  -9   2    7.47    0.91
   4   9  -2    0.70    0.58
  -4  -9   2    1.39    0.69
  -4  -9   2    0.96    0.40
   3   9  -2    3.61    1.24
   3   9  -2    3.68    0.67
  -3  -9   2    4.34    0.47
  -3  -9   2    4.03    0.67
   2   9  -2   39.61    2.37
   2   9  -2   37.31    2.91
   2   9  -2   42.69    2.24
  -2  -9   2   40.91    2.18
  -2  -9   2   40.03    1.90
   1   9  -2   41.65    2.35
   1   9  -2   40.96    2.13
   1   9  -2   32.40    3.94
  -1  -9   2   33.41    2.54
   0   9  -2   15.41    1.29
   0   9  -2   15.21    1.35
   0  -9   2   14.62    1.15
  -1   9  -2   22.03    1.71
   1  -9   2   20.41    1.36
  -2   9  -2   68.20    3.77
  -2   9  -2   70.41    3.45
   2  -9   2   73.95    3.46
  -3   9  -2   21.49    1.95
  -3   9  -2   22.88    1.44
   3  -9   2   23.91    1.51
  -4   9  -2    9.70    1.33
  -4   9  -2    9.51    0.96
   4  -9   2    7.65    0.85
  -5   9  -2    0.89    0.56
  -5   9  -2    0.44    1.05
  -6   9  -2    3.08    1.41
  -6   9  -2    3.14    1.31
  -6   9  -2    1.58    0.67
  -6   9  -2    3.09    0.39
  -6   9  -2    2.80    0.34
   9   8  -2    6.56    0.68
   9   8  -2    7.51    0.81
   9   8  -2    6.27    1.91
  -9  -8   2    6.85    1.05
  -9  -8   2    7.03    1.10
  -9  -8   2    9.90    2.14
   8   8  -2   25.39    1.55
   8   8  -2   25.25    2.74
  -8  -8   2   24.39    1.85
  -8  -8   2   27.15    3.00
  -8  -8   2   26.08    1.79
   7   8  -2   54.80    3.86
   7   8  -2   53.21    2.74
  -7  -8   2   57.72    2.93
  -7  -8   2   50.74    2.85
   6   8  -2   -0.43    1.06
   6   8  -2   -0.45    0.47
  -6  -8   2   -0.60    0.46
  -6  -8   2    0.08    0.58
   5   8  -2   22.39    2.28
   5   8  -2   26.65    1.59
  -5  -8   2   25.36    1.59
  -5  -8   2   24.80    1.50
   4   8  -2    6.26    1.34
   4   8  -2    6.25    0.78
  -4  -8   2    6.95    0.70
  -4  -8   2    7.33    0.83
   3   8  -2    1.58    0.50
   3   8  -2    0.59    0.90
   3   8  -2    1.56    0.56
  -3  -8   2    0.74    0.43
  -3  -8   2    0.01    0.28
   2   8  -2   37.50    2.88
   2   8  -2   46.05    2.32
   2   8  -2   45.07    2.43
  -2  -8   2   44.60    2.28
  -2  -8   2   44.76    2.07
   1   8  -2    1.30    0.42
   1   8  -2    1.05    0.83
   1   8  -2    0.96    0.56
  -1  -8   2    1.25    0.15
  -1  -8   2    1.39    0.45
   0   8  -2   16.85    1.11
   0   8  -2   14.02    1.43
   0  -8   2   15.09    1.07
  -1   8  -2    3.38    0.73
  -1   8  -2    3.81    0.55
   1  -8   2    3.33    0.54
  -2   8  -2    4.11    0.79
  -2   8  -2    4.61    0.58
   2  -8   2    4.94    0.59
  -3   8  -2   91.51    4.35
  -3   8  -2   93.77    4.71
   3  -8   2   96.58    4.39
  -4   8  -2  130.38    5.87
  -4   8  -2  124.67    6.24
   4  -8   2  131.65    5.90
  -5   8  -2   10.05    0.86
  -5   8  -2    7.42    0.69
  -5   8  -2    8.46    0.61
  -5   8  -2    9.10    1.30
  -6   8  -2    0.42    0.94
  -6   8  -2    0.10    1.05
  -6   8  -2    0.39    0.47
  -6   8  -2    0.33    0.38
  -7   8  -2    3.79    1.23
  -7   8  -2    3.47    0.60
  -7   8  -2    2.26    0.61
  -7   8  -2    2.52    1.30
  10   7  -2   -1.09    1.57
 -10  -7   2   -0.16    0.90
 -10  -7   2    0.48    2.10
 -10  -7   2   -0.47    1.03
   9   7  -2    1.11    1.42
  -9  -7   2    1.00    1.73
  -9  -7   2    0.92    0.83
  -9  -7   2    1.91    0.78
   8   7  -2   20.07    1.15
   8   7  -2   23.03    2.58
  -8  -7   2   18.20    2.53
  -8  -7   2   19.34    1.61
  -8  -7   2   18.28    1.49
   7   7  -2    8.36    0.80
   7   7  -2    6.22    1.42
  -7  -7   2    6.98    0.85
  -7  -7   2    4.83    1.52
  -7  -7   2    7.09    0.86
   6   7  -2    1.45    0.43
   6   7  -2    1.12    1.02
  -6  -7   2    1.51    0.52
  -6  -7   2    1.02    0.50
  -6  -7   2    1.04    1.01
   5   7  -2  114.52    5.16
   5   7  -2  100.68    6.13
  -5  -7   2  117.12    5.16
  -5  -7   2  111.10    5.35
   4   7  -2    8.83    1.36
   4   7  -2    7.93    0.81
  -4  -7   2    7.82    0.81
  -4  -7   2    8.94    0.72
   3   7  -2   49.16    2.45
   3   7  -2   45.56    2.98
  -3  -7   2   46.06    2.27
  -3  -7   2   48.66    2.41
   2   7  -2    1.58    0.85
   2   7  -2    2.33    0.52
   2   7  -2    3.11    0.48
  -2  -7   2    3.19    0.49
  -2  -7   2    2.73    0.32
   1   7  -2    2.02    0.41
   1   7  -2    1.71    0.78
   1   7  -2    0.75    0.46
  -1  -7   2    0.90    0.37
  -1  -7   2    1.94    0.22
   0   7  -2   11.63    0.81
   0   7  -2    9.04    0.93
   0  -7   2    8.96    0.76
  -1   7  -2   60.56    3.18
  -1   7  -2   65.06    3.01
   1  -7   2   63.15    3.00
  -2   7  -2   58.84    2.75
  -2   7  -2   56.61    3.00
   2  -7   2   56.19    2.74
  -3   7  -2    1.35    0.36
  -3   7  -2    1.48    0.72
   3  -7   2    1.77    0.40
  -4   7  -2   37.67    1.81
  -4   7  -2   37.29    1.86
  -4   7  -2   41.55    2.35
  -4   7  -2   39.97    1.97
   4  -7   2   40.55    2.00
  -5   7  -2    9.94    0.71
  -5   7  -2   10.10    1.20
  -5   7  -2   10.96    0.82
  -6   7  -2   32.25    1.68
  -6   7  -2   31.70    2.23
  -6   7  -2   31.14    1.68
  -6   7  -2   32.95    2.32
  -7   7  -2   46.16    2.90
  -7   7  -2   42.72    2.19
  -7   7  -2   44.13    2.91
  -7   7  -2   43.33    2.27
  -8   7  -2   19.78    1.55
  -8   7  -2   18.19    2.35
  -8   7  -2   19.35    1.99
  -8   7  -2   20.18    1.28
  10   6  -2    0.11    1.45
 -10  -6   2    4.24    2.04
 -10  -6   2    0.11    0.80
 -10  -6   2   -0.36    0.90
   9   6  -2    0.83    1.31
  -9  -6   2    0.62    0.72
  -9  -6   2    0.34    0.70
  -9  -6   2    0.14    1.57
   8   6  -2    5.71    1.37
  -8  -6   2    4.99    0.82
  -8  -6   2    5.47    1.57
  -8  -6   2    4.70    0.79
   7   6  -2    2.57    0.40
   7   6  -2    2.39    1.11
  -7  -6   2    2.90    0.65
  -7  -6   2    1.48    1.17
  -7  -6   2    2.67    0.64
   6   6  -2   30.57    1.57
   6   6  -2   26.73    3.43
  -6  -6   2   27.87    1.71
  -6  -6   2   31.22    2.54
  -6  -6   2   31.60    1.75
   5   6  -2   62.36    2.87
   5   6  -2   63.43    3.58
  -5  -6   2   59.57    2.94
  -5  -6   2   62.64    2.93
  -5  -6   2   49.47    3.47
   4   6  -2    7.17    0.68
   4   6  -2    4.70    1.00
  -4  -6   2    8.17    0.72
  -4  -6   2    6.31    0.64
   3   6  -2   71.21    4.08
   3   6  -2   76.73    3.60
  -3  -6   2   77.97    3.59
  -3  -6   2   77.50    3.50
   2   6  -2    6.76    0.71
   2   6  -2    6.65    0.64
   2   6  -2    5.35    1.00
  -2  -6   2    7.01    0.51
  -2  -6   2    8.24    0.66
   1   6  -2   22.52    1.79
   1   6  -2   24.37    1.34
   1   6  -2   26.25    1.45
  -1  -6   2   24.24    1.33
  -1  -6   2   24.93    1.19
   0   6  -2   10.04    0.73
   0   6  -2    8.91    0.82
   0  -6   2    9.56    0.72
  -1   6  -2    5.80    0.67
  -1   6  -2    5.25    0.53
   1  -6   2    4.90    0.50
  -2   6  -2   22.01    1.16
  -2   6  -2   19.50    1.37
   2  -6   2   21.74    1.17
  -3   6  -2  105.23    4.77
  -3   6  -2  107.42    4.85
  -3   6  -2  107.91    5.13
  -3   6  -2  107.14    4.73
   3  -6   2  111.28    4.87
  -4   6  -2   25.31    1.65
  -4   6  -2   21.97    1.26
  -4   6  -2   25.11    1.20
   4  -6   2   24.09    1.30
  -5   6  -2   17.21    2.03
  -5   6  -2   18.83    1.04
  -5   6  -2   17.77    1.04
  -6   6  -2    8.90    0.71
  -6   6  -2   10.35    1.25
  -6   6  -2    8.91    0.77
  -6   6  -2    7.87    1.07
  -7   6  -2    1.84    0.51
  -7   6  -2    2.57    0.94
  -7   6  -2    1.58    0.90
  -7   6  -2    1.62    0.39
  -8   6  -2   58.65    3.95
  -8   6  -2   73.89    3.32
  -8   6  -2   78.50    4.15
  -8   6  -2   74.24    4.02
  10   5  -2    6.77    1.71
 -10  -5   2    5.18    1.91
 -10  -5   2    6.37    0.91
 -10  -5   2    3.35    1.02
   9   5  -2   -0.33    1.16
  -9  -5   2    0.44    0.69
  -9  -5   2    0.54    0.68
  -9  -5   2   -2.12    1.32
   8   5  -2   19.28    2.04
  -8  -5   2   21.33    1.45
  -8  -5   2   16.42    1.39
  -8  -5   2   19.80    2.28
   7   5  -2    3.11    1.04
  -7  -5   2    2.75    0.58
  -7  -5   2    2.36    1.07
  -7  -5   2    3.78    0.62
   6   5  -2    2.15    0.87
   6   5  -2    2.44    0.32
  -6  -5   2    2.33    0.49
  -6  -5   2    1.82    0.93
  -6  -5   2    2.06    0.48
   5   5  -2    1.44    0.31
   5   5  -2    1.27    0.78
  -5  -5   2    2.06    0.42
  -5  -5   2    1.10    0.43
  -5  -5   2    1.79    0.79
   4   5  -2   16.43    0.94
   4   5  -2   15.37    1.49
  -4  -5   2   14.54    1.46
  -4  -5   2   16.54    1.04
  -4  -5   2   15.72    0.96
   3   5  -2   87.02    4.68
   3   5  -2   92.71    4.24
  -3  -5   2   95.20    4.21
  -3  -5   2   94.51    4.26
   2   5  -2   78.22    4.25
   2   5  -2   83.26    3.86
   2   5  -2   87.71    3.86
  -2  -5   2   84.09    3.76
  -2  -5   2   83.36    3.83
   1   5  -2   29.99    1.61
   1   5  -2   31.46    1.54
  -1  -5   2   29.40    1.42
  -1  -5   2   29.33    1.52
   0   5  -2   32.89    1.64
   0   5  -2   31.48    1.74
   0  -5   2   34.00    1.64
   0  -5   2   33.55    1.50
  -1   5  -2   22.96    1.14
  -1   5  -2   27.00    1.30
  -1   5  -2   26.10    1.47
   1  -5   2   26.75    1.30
  -2   5  -2    0.80    0.16
  -2   5  -2    0.64    0.20
  -2   5  -2    0.72    0.37
   2  -5   2    0.72    0.24
  -3   5  -2    0.39    0.39
  -3   5  -2   -0.06    0.18
   3  -5   2    0.22    0.22
  -4   5  -2   15.18    1.18
  -4   5  -2   16.22    0.89
   4  -5   2   16.28    0.91
  -5   5  -2   30.74    1.85
  -5   5  -2   30.78    1.52
  -5   5  -2   31.08    1.91
  -6   5  -2   25.23    1.72
  -6   5  -2   22.51    1.96
  -6   5  -2   23.78    1.24
  -7   5  -2   95.40    4.70
  -7   5  -2   91.05    4.18
  -7   5  -2   92.50    4.34
  -7   5  -2   92.56    4.75
  -8   5  -2   13.17    0.86
  -8   5  -2   12.84    1.17
  -8   5  -2   12.16    1.35
  -8   5  -2   14.73    1.68
  -9   5  -2    4.46    0.86
  -9   5  -2    6.17    1.25
  -9   5  -2    6.13    1.45
  -9   5  -2    3.99    0.49
  10   4  -2    6.63    1.46
 -10  -4   2    5.71    1.81
 -10  -4   2    4.82    0.89
 -10  -4   2    3.58    0.98
   9   4  -2    9.92    1.47
  -9  -4   2    6.99    1.01
  -9  -4   2    6.27    1.66
   8   4  -2    2.93    1.01
  -8  -4   2    3.53    1.27
  -8  -4   2    2.84    0.80
  -8  -4   2    2.97    0.70
   7   4  -2    9.46    1.32
  -7  -4   2   10.40    0.95
  -7  -4   2    8.12    0.97
  -7  -4   2    8.81    1.45
   6   4  -2   35.74    1.57
   6   4  -2   36.52    2.37
  -6  -4   2   30.04    2.36
  -6  -4   2   34.91    1.90
  -6  -4   2   36.47    1.88
   5   4  -2    8.03    0.52
   5   4  -2    8.59    1.15
  -5  -4   2    6.37    1.04
  -5  -4   2    6.96    0.68
  -5  -4   2    9.23    0.71
   4   4  -2    1.75    0.65
   4   4  -2    1.59    0.27
  -4  -4   2    1.13    0.30
  -4  -4   2    1.26    0.60
  -4  -4   2    2.10    0.38
   3   4  -2  106.11    5.37
   3   4  -2  113.84    4.96
  -3  -4   2  116.15    5.01
  -3  -4   2  114.63    4.98
  -3  -4   2  101.28    5.37
   2   4  -2   40.51    2.42
   2   4  -2   42.46    2.07
  -2  -4   2   43.71    2.02
  -2  -4   2   44.76    2.07
   1   4  -2   43.05    2.00
   1   4  -2   41.39    2.04
  -1  -4   2   42.08    1.92
  -1  -4   2   40.31    1.98
   0   4  -2   34.22    1.72
   0   4  -2   33.14    1.62
   0   4  -2   33.66    1.52
   0  -4   2   32.26    1.62
   0  -4   2   34.99    1.55
  -1   4  -2   74.99    3.54
  -1   4  -2   75.03    3.40
  -1   4  -2   72.18    3.32
   1  -4   2   74.93    3.40
   1  -4   2   81.69    3.53
  -2   4  -2   84.27    3.96
  -2   4  -2   88.64    3.98
  -2   4  -2   91.01    4.18
   2  -4   2   92.60    4.14
   2  -4   2   90.15    3.98
  -3   4  -2    4.89    0.38
  -3   4  -2    3.84    0.56
   3  -4   2    5.41    0.58
   3  -4   2    5.12    0.41
  -4   4  -2   15.55    0.85
  -4   4  -2   15.81    1.11
   4  -4   2   18.58    1.11
  -5   4  -2   -0.09    0.17
  -5   4  -2    0.61    0.45
  -5   4  -2   -0.47    0.39
  -6   4  -2   38.68    1.87
  -6   4  -2   38.98    2.23
  -6   4  -2   42.64    2.39
  -7   4  -2   44.63    2.71
  -7   4  -2   48.55    2.61
  -7   4  -2   46.45    2.17
  -8   4  -2   10.18    1.40
  -8   4  -2    8.32    0.98
  -8   4  -2   12.78    1.34
  -8   4  -2    8.10    0.64
  -9   4  -2    6.47    1.16
  -9   4  -2    7.23    0.63
  -9   4  -2    4.78    1.30
  -9   4  -2    5.03    0.85
  10   3  -2    2.21    1.32
 -10  -3   2    2.90    0.73
 -10  -3   2   -0.14    1.50
 -10  -3   2    3.88    0.94
   9   3  -2   35.33    2.60
  -9  -3   2   33.22    2.12
  -9  -3   2   35.00    2.03
  -9  -3   2   34.83    2.92
   8   3  -2   24.52    1.98
  -8  -3   2   20.89    2.17
  -8  -3   2   22.60    1.50
  -8  -3   2   23.50    1.56
   7   3  -2    1.92    0.77
  -7  -3   2   -0.60    0.41
  -7  -3   2    0.18    0.77
  -7  -3   2    0.87    0.45
   6   3  -2    7.62    1.05
  -6  -3   2    8.90    1.25
  -6  -3   2    7.91    0.80
  -6  -3   2    8.08    0.77
   5   3  -2    7.75    1.00
  -5  -3   2    4.97    0.90
  -5  -3   2    6.98    0.65
  -5  -3   2    6.36    0.64
   4   3  -2   19.57    0.97
   4   3  -2   19.16    1.43
  -4  -3   2   18.11    1.47
  -4  -3   2   21.25    1.13
  -4  -3   2   20.48    1.13
   3   3  -2   13.67    0.75
   3   3  -2   13.71    1.16
  -3  -3   2   14.63    0.83
  -3  -3   2   15.50    0.85
  -3  -3   2   12.31    1.13
   2   3  -2   34.78    2.11
   2   3  -2   37.66    1.80
  -2  -3   2   38.77    1.82
  -2  -3   2   40.06    1.80
   1   3  -2  120.78    5.46
   1   3  -2  120.50    5.54
  -1  -3   2  135.31    5.54
  -1  -3   2  120.88    5.47
  -1  -3   2  124.36    5.51
   0   3  -2    8.33    0.60
   0   3  -2    9.03    0.53
   0   3  -2    8.78    0.45
   0  -3   2    8.30    0.59
   0  -3   2    7.39    0.50
   0  -3   2    8.88    0.48
  -1   3  -2  170.25    7.52
  -1   3  -2  176.68    7.68
  -1   3  -2  170.77    7.55
   1  -3   2  177.04    7.66
   1  -3   2  168.28    7.54
  -2   3  -2  183.54    8.10
  -2   3  -2  189.91    8.28
   2  -3   2  186.54    8.25
   2  -3   2  184.15    8.10
  -3   3  -2   25.89    1.20
  -3   3  -2   24.12    1.40
   3  -3   2   26.76    1.21
   3  -3   2   24.71    1.37
  -4   3  -2   34.33    1.87
  -4   3  -2   36.88    1.65
   4  -3   2   35.97    1.84
  -5   3  -2   13.14    0.70
  -5   3  -2   12.50    1.04
  -5   3  -2   13.21    1.00
   5  -3   2   14.23    0.95
  -6   3  -2    3.21    0.56
  -6   3  -2    2.40    0.28
  -6   3  -2    2.77    0.63
  -7   3  -2   43.16    2.34
  -7   3  -2   39.05    2.77
  -7   3  -2   42.97    1.96
  -8   3  -2   11.12    1.45
  -8   3  -2   11.69    1.27
  -8   3  -2   12.50    0.75
  -9   3  -2    0.28    1.03
  -9   3  -2    0.76    0.61
  -9   3  -2    0.69    0.80
  -9   3  -2    0.53    0.29
 -10   3  -2   16.13    1.00
 -10   3  -2   14.54    1.62
 -10   3  -2   18.24    2.32
 -10   3  -2   17.74    1.85
 -10   3  -2   16.71    1.03
  10   2  -2   -0.04    1.16
 -10  -2   2    1.72    1.44
 -10  -2   2   -0.06    0.81
   9   2  -2   11.78    1.49
  -9  -2   2    9.11    1.56
  -9  -2   2   12.23    1.22
  -9  -2   2    8.62    1.08
  -8  -2   2   12.96    1.69
  -8  -2   2   11.80    1.15
   7   2  -2    0.42    0.65
  -7  -2   2   -0.23    0.66
  -7  -2   2   -0.41    0.38
   6   2  -2    7.20    0.95
  -6  -2   2    5.20    0.64
  -6  -2   2    5.65    0.95
   5   2  -2    0.45    0.44
  -5  -2   2    0.58    0.29
  -5  -2   2    1.13    0.54
   4   2  -2  187.69    8.21
  -4  -2   2  170.08    8.22
  -4  -2   2  178.01    7.94
   3   2  -2    7.22    0.77
   3   2  -2    7.17    0.40
  -3  -2   2    6.47    0.77
  -3  -2   2    6.84    0.52
   2   2  -2  124.26    5.77
   2   2  -2  123.00    5.49
  -2  -2   2  132.74    5.54
  -2  -2   2  115.35    5.75
  -2  -2   2  128.80    5.47
   1   2  -2   66.64    2.98
   1   2  -2   59.64    3.18
   1   2  -2   68.42    2.96
  -1  -2   2   68.15    2.98
  -1  -2   2   63.98    2.97
  -1  -2   2   69.28    2.97
   0   2  -2  329.38   13.86
   0   2  -2  305.47   13.77
   0  -2   2  320.63   13.79
   0  -2   2  322.49   13.84
   0  -2   2  311.72   13.79
  -2   2  -2    0.88    0.12
  -2   2  -2    0.61    0.24
   2  -2   2    0.95    0.26
   2  -2   2    0.83    0.12
  -3   2  -2   33.82    1.49
  -3   2  -2   32.87    1.68
   3  -2   2   32.29    1.65
  -4   2  -2  101.40    4.51
  -4   2  -2  101.22    4.80
  -4   2  -2  106.85    4.74
   4  -2   2  103.29    4.69
  -5   2  -2   26.22    1.55
  -5   2  -2   25.14    1.18
  -5   2  -2   24.86    1.42
   5  -2   2   24.41    1.38
  -6   2  -2   18.81    1.26
  -6   2  -2   19.63    1.42
  -6   2  -2   20.00    0.98
   6  -2   2   20.67    1.20
  -7   2  -2    0.87    0.47
  -7   2  -2    0.33    0.20
  -7   2  -2   -0.13    0.60
   7  -2   2    0.35    0.37
  -8   2  -2    0.91    0.26
  -8   2  -2    1.39    0.59
  -8   2  -2    0.82    0.78
  -9   2  -2    1.78    0.35
  -9   2  -2    2.84    1.07
  -9   2  -2    2.51    0.71
 -10   2  -2   28.88    1.48
 -10   2  -2   27.61    2.00
 -10   2  -2   30.27    2.02
 -10   2  -2   28.66    2.63
 -10   2  -2   27.15    1.47
  10   1  -2    7.52    1.42
 -10  -1   2    5.21    1.65
 -10  -1   2    5.58    1.04
  -9  -1   2    1.13    1.08
  -9  -1   2    3.93    0.80
   8   1  -2   27.59    1.97
  -8  -1   2   24.46    2.20
  -8  -1   2   23.63    1.63
   7   1  -2   18.09    1.54
  -7  -1   2   17.10    1.67
  -7  -1   2   18.64    1.28
   6   1  -2    0.79    0.51
  -6  -1   2    1.16    0.63
  -6  -1   2    0.97    0.39
   5   1  -2   -0.24    0.41
  -5  -1   2   -0.02    0.27
  -5  -1   2    0.98    0.47
   4   1  -2   13.55    1.01
  -4  -1   2   13.73    0.85
  -4  -1   2   13.61    1.08
   3   1  -2    0.73    0.34
  -3  -1   2    1.00    0.36
  -3  -1   2    1.13    0.24
   2   1  -2  148.97    6.12
   2   1  -2  141.15    6.04
   2   1  -2  133.90    6.25
  -2  -1   2  124.52    6.24
  -2  -1   2  139.50    6.02
  -2  -1   2  141.96    6.12
   1   1  -2  139.94    6.06
   1   1  -2  129.45    6.19
   1   1  -2  139.95    6.05
  -1  -1   2  142.54    6.07
  -1  -1   2  139.01    6.04
   0   1  -2  206.67    9.08
   0   1  -2  208.64    9.05
   0  -1   2  206.86    9.08
   0  -1   2  210.24    9.06
  -1   1  -2    7.66    0.52
  -1   1  -2    7.60    0.47
   1  -1   2    8.22    0.51
   1  -1   2    7.66    0.39
  -2   1  -2  201.39    8.43
  -2   1  -2  182.25    8.27
   2  -1   2  186.99    8.27
   2  -1   2  196.12    8.42
  -3   1  -2   67.63    3.18
  -3   1  -2   66.36    2.93
  -3   1  -2   68.55    3.12
   3  -1   2   67.11    3.10
  -4   1  -2    2.97    0.40
  -4   1  -2    3.55    0.51
  -4   1  -2    3.49    0.23
   4  -1   2    3.11    0.39
  -5   1  -2  281.97   12.32
  -5   1  -2  281.15   12.48
   5  -1   2  275.27   12.27
  -6   1  -2   76.97    3.78
  -6   1  -2   72.40    3.53
   6  -1   2   74.05    3.46
  -7   1  -2    1.43    0.49
  -7   1  -2    1.77    0.67
   7  -1   2    1.92    0.38
  -8   1  -2    0.05    0.76
  -8   1  -2    0.51    0.47
  -9   1  -2    5.81    0.59
  -9   1  -2    5.81    0.80
  -9   1  -2    5.26    0.51
  -9   1  -2    5.27    1.24
 -10   1  -2    9.04    0.75
 -10   1  -2    8.12    1.60
 -10   1  -2    7.54    0.74
 -10   1  -2    7.55    0.94
 -11   1  -2    6.39    1.17
 -11   1  -2    5.93    0.63
 -11   1  -2    4.98    1.77
 -11   1  -2    6.15    0.62
  10   0  -2    5.80    1.36
 -10   0   2    6.62    1.59
 -10   0   2    6.37    1.07
   9   0  -2    0.27    1.08
  -9   0   2    0.45    0.65
  -9   0   2    1.85    1.10
   8   0  -2    6.82    1.06
  -8   0   2    4.81    1.23
  -8   0   2    6.44    0.85
   7   0  -2    0.65    0.56
  -7   0   2    0.64    0.67
  -7   0   2    0.15    0.47
   6   0  -2   17.80    1.27
  -6   0   2   14.94    1.33
  -6   0   2   16.06    1.09
   5   0  -2  114.79    5.18
  -5   0   2  106.55    5.24
  -5   0   2  107.70    5.01
   4   0  -2  180.93    7.77
  -4   0   2  166.98    7.45
  -4   0   2  168.73    7.81
  -4   0   2  171.50    7.64
   3   0  -2    6.49    0.58
  -3   0   2    6.25    0.59
  -3   0   2    5.29    0.46
   2   0  -2  146.65    6.16
   2   0  -2  142.02    6.22
  -2   0   2  142.50    6.16
  -2   0   2  126.77    6.22
   0   0  -2  228.96   10.04
   0   0  -2  225.48   10.05
   0   0   2  227.43   10.05
   0   0   2  241.41   10.05
  -1   0  -2  325.55   14.47
  -1   0  -2  341.26   14.50
   1   0   2  333.74   14.49
  -2   0  -2   14.64    0.83
  -2   0  -2   14.13    0.81
   2   0   2   14.79    0.80
  -3   0  -2    4.92    0.26
  -3   0  -2    4.93    0.50
  -3   0  -2    4.76    0.44
   3   0   2    5.49    0.51
   3   0   2    5.06    0.44
  -4   0  -2  111.45    5.13
  -4   0  -2  111.15    4.98
  -4   0  -2  114.17    5.27
   4   0   2  112.97    5.11
   4   0   2  121.47    5.29
  -5   0  -2    3.38    0.42
  -5   0  -2    3.95    0.61
   5   0   2    3.32    0.58
   5   0   2    3.57    0.40
  -6   0  -2    0.22    0.28
  -6   0  -2   -0.11    0.39
   6   0   2    0.07    0.41
   6   0   2    0.08    0.25
  -7   0  -2   91.04    4.70
  -7   0  -2   88.77    4.32
  -7   0  -2   91.07    4.16
   7   0   2  103.79    4.71
   7   0   2   92.07    4.25
  -8   0  -2   36.96    1.77
  -8   0  -2   35.48    2.42
  -8   0  -2   35.60    1.96
   8   0   2   37.49    1.85
  -9   0  -2    0.47    0.97
  -9   0  -2    1.08    0.34
  -9   0  -2    1.62    0.53
 -10   0  -2   -0.51    0.37
 -10   0  -2    0.70    1.14
 -11   0  -2    4.16    0.57
 -11   0  -2    2.65    1.58
 -11   0  -2    2.92    0.95
 -10   1   2    4.27    1.45
 -10   1   2    3.85    1.05
  -9   1   2   55.77    3.59
  -9   1   2   57.69    3.08
   8  -1  -2    0.24    0.71
  -8   1   2   -0.35    0.48
   7  -1  -2   17.76    1.41
  -7   1   2   14.95    0.85
  -7   1   2   14.65    1.42
   6  -1  -2   24.40    1.52
  -6   1   2   21.62    1.33
  -6   1   2   20.73    1.12
  -6   1   2   23.16    1.62
   5  -1  -2   48.72    2.46
  -5   1   2   47.88    2.19
  -5   1   2   46.59    2.34
  -5   1   2   47.29    2.53
   4  -1  -2    1.95    0.38
  -4   1   2    1.42    0.31
  -4   1   2    1.82    0.22
  -4   1   2    2.17    0.43
   3  -1  -2  155.39    6.55
  -3   1   2  140.90    6.57
  -3   1   2  143.38    6.50
   2  -1  -2  177.94    7.93
   2  -1  -2  187.25    7.95
  -2   1   2  181.42    7.97
  -2   1   2  177.65    7.94
   1  -1  -2   87.58    3.73
   1  -1  -2   83.28    3.77
  -1   1   2   87.90    3.78
  -1   1   2   81.48    3.74
   0  -1  -2  274.84   12.08
   0   1   2  281.23   12.09
  -1  -1  -2  168.83    7.57
  -1  -1  -2  178.52    7.63
   1   1   2  168.55    7.57
   1   1   2  182.14    7.63
  -2  -1  -2  145.90    6.18
  -2  -1  -2  131.64    6.13
  -2  -1  -2  133.26    6.03
   2   1   2  146.15    6.18
   2   1   2  135.93    6.03
   2   1   2  140.24    6.14
  -3  -1  -2   91.11    4.10
  -3  -1  -2   88.91    4.21
  -3  -1  -2   98.59    4.34
   3   1   2   97.26    4.32
   3   1   2   93.04    4.21
  -4  -1  -2    7.09    0.56
  -4  -1  -2    7.25    0.43
  -4  -1  -2    7.16    0.71
   4   1   2    8.28    0.73
   4   1   2    7.65    0.55
  -5  -1  -2  103.53    5.10
  -5  -1  -2  104.37    4.74
  -5  -1  -2  104.05    4.86
   5   1   2  107.76    4.83
   5   1   2  118.49    5.12
  -6  -1  -2   26.04    1.72
  -6  -1  -2   23.28    1.34
  -6  -1  -2   25.09    1.22
   6   1   2   23.12    1.29
   6   1   2   27.85    1.67
  -7  -1  -2    6.06    0.52
  -7  -1  -2    7.53    1.07
   7   1   2    7.13    0.62
   7   1   2    8.20    1.07
  -8  -1  -2   13.64    0.89
  -8  -1  -2   14.52    1.54
   8   1   2   16.29    0.94
  -9  -1  -2   12.45    1.62
  -9  -1  -2    7.86    0.72
   9   1   2    8.15    0.70
   9   1   2    9.49    1.40
 -10  -1  -2   26.09    2.74
 -10  -1  -2   28.62    1.60
  10   1   2   34.97    2.53
 -11  -1  -2    0.76    1.61
 -11  -1  -2    0.24    0.48
 -10   2   2    1.32    1.48
 -10   2   2    0.64    1.03
 -10   2   2    1.06    0.73
  -9   2   2   18.72    1.57
  -9   2   2   20.19    2.25
  -9   2   2   19.05    1.12
  -8   2   2   12.52    1.17
  -8   2   2    9.75    1.53
  -8   2   2    9.94    0.83
  -7   2   2    4.83    0.53
  -7   2   2    4.43    0.90
  -6   2   2   28.62    1.48
  -6   2   2   28.53    1.84
  -6   2   2   29.14    1.64
  -5   2   2   20.87    1.37
  -5   2   2   20.95    1.21
  -5   2   2   20.63    1.12
  -4   2   2   13.87    0.86
  -4   2   2   14.27    0.80
  -4   2   2   14.38    0.97
  -3   2   2  101.19    4.53
  -3   2   2   97.91    4.48
   2  -2  -2  180.10    7.79
  -2   2   2  173.73    7.80
  -2   2   2  178.91    7.80
   0  -2  -2    3.71    0.30
   0  -2  -2    3.55    0.30
   0   2   2    3.53    0.31
   0   2   2    2.75    0.27
   0   2   2    3.22    0.30
  -1  -2  -2  224.24    9.90
  -1  -2  -2  218.49    9.94
  -1  -2  -2  229.97    9.87
   1   2   2  231.22    9.93
   1   2   2  231.28    9.87
  -2  -2  -2    4.77    0.49
  -2  -2  -2    4.74    0.33
   2   2   2    4.75    0.33
   2   2   2    4.83    0.47
  -3  -2  -2   17.10    1.08
  -3  -2  -2   16.72    0.84
   3   2   2   16.78    0.85
   3   2   2   16.70    0.97
   3   2   2   18.26    1.07
  -4  -2  -2   20.04    1.02
  -4  -2  -2   20.97    1.34
   4   2   2   20.23    1.13
   4   2   2   22.16    1.31
  -5  -2  -2    0.03    0.16
  -5  -2  -2   -0.17    0.35
   5   2   2    0.11    0.23
   5   2   2    0.08    0.34
  -6  -2  -2   17.12    1.37
  -6  -2  -2   16.21    0.91
   6   2   2   17.84    1.33
   6   2   2   16.34    0.97
  -7  -2  -2    4.99    0.94
  -7  -2  -2    4.66    0.51
   7   2   2    6.98    0.95
   7   2   2    5.52    0.56
  -8  -2  -2    2.00    0.37
  -8  -2  -2    1.70    0.88
   8   2   2    2.52    0.37
  -9  -2  -2    7.08    0.73
  -9  -2  -2    6.14    1.32
   9   2   2    9.02    1.37
   9   2   2    7.92    0.62
 -10  -2  -2   59.59    2.85
 -10  -2  -2   54.48    3.88
  10   2   2   62.02    3.74
 -11  -2  -2   23.16    2.88
 -11  -2  -2   26.24    1.57
  11   2   2   25.73    2.73
  -9   3   2    9.15    1.08
  -9   3   2    7.94    1.48
  -9   3   2   10.48    1.22
  -9   3   2   10.25    0.98
  -8   3   2    1.23    0.48
  -8   3   2   -0.55    0.54
  -8   3   2   -0.46    0.45
  -8   3   2    1.24    0.85
  -7   3   2    9.54    0.81
  -7   3   2    7.78    0.83
  -7   3   2    7.65    1.05
  -6   3   2   21.36    1.35
  -6   3   2   24.85    1.58
  -6   3   2   21.52    1.25
  -6   3   2   21.37    1.30
  -5   3   2   35.04    1.76
  -5   3   2   34.23    1.79
  -5   3   2   33.95    1.93
  -5   3   2   34.19    1.73
  -4   3   2   29.65    1.48
  -4   3   2   27.73    1.55
  -4   3   2   28.16    1.44
  -4   3   2   27.56    1.45
  -3   3   2   15.76    0.90
  -3   3   2   14.38    0.84
  -3   3   2   14.20    0.84
   2  -3  -2    1.68    0.24
  -2   3   2    1.50    0.23
  -2   3   2    1.73    0.26
  -2   3   2    1.75    0.25
   1  -3  -2    0.18    0.18
   1  -3  -2    0.36    0.14
  -1   3   2    0.34    0.14
  -1   3   2    0.21    0.16
   0  -3  -2  107.18    4.61
   0  -3  -2  109.10    4.59
   0   3   2  106.33    4.61
   0   3   2  105.22    4.59
   0   3   2   91.40    4.65
  -1  -3  -2    1.81    0.24
  -1  -3  -2    1.68    0.23
  -1  -3  -2    1.24    0.30
   1   3   2    1.64    0.22
   1   3   2    2.52    0.35
  -2  -3  -2   50.19    2.27
  -2  -3  -2   46.59    2.44
   2   3   2   50.69    2.27
   2   3   2   50.97    2.45
  -3  -3  -2    9.72    0.85
  -3  -3  -2    9.91    0.58
   3   3   2    9.69    0.81
   3   3   2   10.22    0.59
  -4  -3  -2   10.25    0.95
  -4  -3  -2   11.10    0.64
   4   3   2   10.25    0.64
   4   3   2   10.67    0.91
  -5  -3  -2    6.35    0.49
  -5  -3  -2    6.11    0.88
   5   3   2    6.57    0.86
   5   3   2    6.20    0.60
  -6  -3  -2   50.77    2.39
  -6  -3  -2   48.09    2.88
   6   3   2   54.26    2.83
   6   3   2   50.75    2.46
  -7  -3  -2   70.09    3.96
  -7  -3  -2   70.10    3.35
   7   3   2   74.83    3.84
   7   3   2   75.19    3.37
  -8  -3  -2    0.69    0.33
  -8  -3  -2    0.57    0.90
   8   3   2    0.38    0.30
   8   3   2    0.44    0.77
  -9  -3  -2    0.02    0.36
  -9  -3  -2   -0.87    0.96
   9   3   2   -0.63    0.80
   9   3   2    0.25    0.28
 -10  -3  -2   18.13    1.26
 -10  -3  -2   18.29    2.51
  10   3   2   22.04    2.16
 -11  -3  -2    5.26    1.91
 -11  -3  -2    2.29    0.63
  11   3   2    2.21    1.40
  -9   4   2    3.44    1.25
  -9   4   2    3.40    0.72
  -9   4   2    4.32    0.97
  -9   4   2    3.48    0.82
  -8   4   2    0.76    0.68
  -8   4   2    1.69    0.62
  -8   4   2    0.18    0.49
  -8   4   2    0.00    0.96
  -7   4   2    0.99    0.72
  -7   4   2    1.31    0.54
  -7   4   2    0.39    0.43
  -6   4   2   61.41    3.09
  -6   4   2   64.71    3.03
  -6   4   2   61.70    3.27
  -6   4   2   65.01    3.11
  -5   4   2   23.82    1.39
  -5   4   2   24.78    1.34
  -5   4   2   22.45    1.35
  -5   4   2   25.17    1.51
  -4   4   2    0.54    0.27
  -4   4   2    0.02    0.29
  -4   4   2   -0.33    0.26
  -4   4   2    0.12    0.23
  -3   4   2   93.24    4.33
  -3   4   2  103.37    4.36
  -3   4   2   92.43    4.29
  -3   4   2   90.30    4.27
  -2   4   2    0.58    0.22
  -2   4   2    0.68    0.20
   1  -4  -2   40.72    1.90
   1  -4  -2   43.32    2.00
  -1   4   2   41.06    1.93
  -1   4   2   42.18    1.98
   0  -4  -2  144.11    6.31
   0  -4  -2  141.37    6.24
   0   4   2  142.71    6.30
   0   4   2  142.14    6.26
  -1  -4  -2   15.70    0.84
  -1  -4  -2   16.66    0.87
   1   4   2   14.90    1.02
   1   4   2   16.41    0.86
  -2  -4  -2   35.83    1.62
  -2  -4  -2   30.27    1.81
   2   4   2   31.41    1.80
   2   4   2   33.64    1.60
  -3  -4  -2    3.12    0.57
  -3  -4  -2    3.01    0.34
   3   4   2    3.32    0.35
   3   4   2    2.30    0.50
  -4  -4  -2  145.08    6.47
  -4  -4  -2  134.07    6.82
   4   4   2  153.04    6.82
   4   4   2  151.61    6.49
  -5  -4  -2   18.00    1.49
  -5  -4  -2   19.94    1.09
   5   4   2   21.15    1.47
   5   4   2   20.63    1.11
  -6  -4  -2    5.00    0.92
  -6  -4  -2    5.58    0.55
   6   4   2    5.38    0.85
   6   4   2    5.89    0.67
  -7  -4  -2   -0.61    0.62
  -7  -4  -2   -0.28    0.27
   7   4   2   -0.21    0.32
   7   4   2   -0.30    0.56
  -8  -4  -2   11.86    1.62
  -8  -4  -2   13.40    0.96
   8   4   2   13.21    1.51
   8   4   2   13.71    0.91
  -9  -4  -2   55.56    3.86
  -9  -4  -2   61.90    3.05
   9   4   2   66.19    2.93
   9   4   2   66.88    3.81
 -10  -4  -2    3.69    0.64
 -10  -4  -2    1.34    1.35
  10   4   2    3.56    1.14
 -11  -4  -2    5.47    1.89
  11   4   2    5.36    1.55
  -9   5   2   67.74    3.73
  -9   5   2   70.26    3.70
  -9   5   2   71.58    4.26
  -9   5   2   68.22    3.47
  -8   5   2   13.89    1.40
  -8   5   2   13.83    1.79
  -8   5   2   14.38    1.27
  -8   5   2   15.82    1.46
  -7   5   2   54.70    2.82
  -7   5   2   53.99    2.66
  -7   5   2   58.15    3.08
  -7   5   2   40.30    3.26
  -6   5   2    2.41    0.48
  -6   5   2    0.79    0.52
  -6   5   2    1.52    0.48
  -6   5   2    0.93    0.59
  -5   5   2    0.22    0.35
  -5   5   2    0.53    0.45
  -5   5   2    0.61    0.42
  -5   5   2    0.31    0.33
  -4   5   2   20.01    1.25
  -4   5   2   19.95    1.23
  -4   5   2   20.72    1.15
  -4   5   2   18.04    1.11
  -3   5   2   15.66    0.99
  -3   5   2   14.61    0.89
  -3   5   2   13.34    0.84
   2  -5  -2   61.33    2.88
  -2   5   2   62.81    2.88
  -2   5   2   60.28    2.80
   1  -5  -2   10.05    0.54
   1  -5  -2    9.05    0.67
  -1   5   2   10.21    0.66
  -1   5   2    9.77    0.57
   0  -5  -2    1.23    0.28
   0  -5  -2    1.48    0.19
   0   5   2    1.61    0.28
  -1  -5  -2   20.44    1.02
  -1  -5  -2   19.99    1.08
   1   5   2   19.31    1.31
   1   5   2   20.54    1.08
  -2  -5  -2   12.44    1.09
  -2  -5  -2   15.85    0.85
   2   5   2   15.08    0.85
   2   5   2   12.81    1.05
  -3  -5  -2   -0.16    0.40
  -3  -5  -2    0.11    0.21
   3   5   2   -0.27    0.37
   3   5   2    0.50    0.23
  -4  -5  -2   82.68    4.49
  -4  -5  -2   92.82    4.12
   4   5   2   92.63    4.13
   4   5   2   92.00    4.48
  -5  -5  -2    0.85    0.59
  -5  -5  -2    1.53    0.32
   5   5   2    1.55    0.55
   5   5   2    0.97    0.30
  -6  -5  -2    5.61    0.60
  -6  -5  -2    3.96    0.91
   6   5   2    5.47    0.94
  -7  -5  -2    0.08    0.36
   7   5   2    0.27    0.43
   7   5   2    0.94    0.73
  -8  -5  -2    6.10    1.32
  -8  -5  -2    6.47    0.68
   8   5   2    6.94    1.20
   8   5   2    6.94    0.81
  -9  -5  -2   -0.99    1.03
  -9  -5  -2    0.41    0.48
   9   5   2    1.17    0.99
   9   5   2    0.00    0.39
 -10  -5  -2    0.27    1.48
  10   5   2    0.06    1.05
  10   5   2    0.56    0.28
 -11  -5  -2    5.64    1.79
 -11  -5  -2    1.42    0.73
  11   5   2    2.94    1.44
  -8   6   2   46.94    2.38
  -8   6   2   43.85    2.68
  -8   6   2   41.08    2.92
  -8   6   2   39.90    2.54
  -7   6   2   67.87    4.07
  -7   6   2   73.14    3.72
  -6   6   2   38.86    2.38
  -6   6   2   40.19    2.35
  -6   6   2   41.55    2.14
  -6   6   2   42.07    2.19
  -5   6   2   56.13    2.90
  -5   6   2   55.98    2.91
  -5   6   2   55.25    2.73
  -5   6   2   55.29    2.73
  -4   6   2   18.85    1.31
  -4   6   2   18.83    1.26
  -4   6   2   18.42    1.15
  -4   6   2   18.33    1.10
  -3   6   2   20.08    1.30
  -3   6   2   20.15    1.18
  -3   6   2   19.90    1.09
   2  -6  -2   15.03    0.98
  -2   6   2   14.71    0.82
  -2   6   2   15.15    0.92
   1  -6  -2    8.26    0.69
  -1   6   2    8.18    0.50
  -1   6   2    7.53    0.63
   0  -6  -2   32.25    1.45
   0  -6  -2   31.59    1.63
   0   6   2   33.13    1.63
   0   6   2   28.49    1.82
  -1  -6  -2   18.98    1.09
  -1  -6  -2   20.08    0.98
   1   6   2   17.81    1.36
   1   6   2   18.62    1.07
  -2  -6  -2   15.93    0.96
   2   6   2   14.51    1.22
   2   6   2   17.47    0.98
  -3  -6  -2    7.81    0.63
  -3  -6  -2    7.19    0.97
   3   6   2    7.64    0.94
   3   6   2    6.86    0.61
  -4  -6  -2   91.80    5.09
  -4  -6  -2  106.36    4.69
   4   6   2  108.30    4.71
   4   6   2  102.36    5.08
  -5  -6  -2   35.18    1.84
  -5  -6  -2   32.13    2.34
   5   6   2   37.57    1.89
   5   6   2   38.51    2.34
  -6  -6  -2   12.30    0.88
  -6  -6  -2    9.42    1.42
   6   6   2   13.49    1.42
   6   6   2   13.15    0.94
  -7  -6  -2   29.99    1.61
  -7  -6  -2   26.97    2.34
  -8  -6  -2    0.93    1.01
  -8  -6  -2    1.05    0.48
   8   6   2    0.74    0.53
  -9  -6  -2    5.57    1.58
  -9  -6  -2    5.80    0.89
   9   6   2    6.35    0.75
   9   6   2    6.21    1.36
 -10  -6  -2    9.41    1.99
 -10  -6  -2    8.17    0.95
  10   6   2    8.54    0.82
  10   6   2    6.43    1.54
 -11  -6  -2    2.33    2.00
 -11  -6  -2    0.68    0.75
  11   6   2    0.89    1.40
  -7   7   2   19.75    1.59
  -7   7   2   21.30    1.90
  -7   7   2   22.68    1.50
  -7   7   2   18.83    1.90
  -6   7   2   62.28    3.17
  -6   7   2   65.42    3.17
  -6   7   2   64.11    3.42
  -6   7   2   62.74    3.42
  -5   7   2   47.70    2.46
  -5   7   2   49.67    2.66
  -5   7   2   45.77    2.64
  -5   7   2   48.66    2.41
  -4   7   2    4.53    0.53
  -4   7   2    4.79    0.71
  -4   7   2    4.45    0.59
  -3   7   2   16.16    0.94
  -3   7   2   16.16    1.10
  -3   7   2   16.90    1.26
   2  -7  -2   14.96    1.03
  -2   7   2   15.97    1.16
  -2   7   2   14.97    0.83
  -2   7   2   16.58    1.04
   1  -7  -2   41.68    2.14
  -1   7   2   42.38    2.12
   0  -7  -2   32.61    1.43
   0  -7  -2   31.48    1.68
   0   7   2   28.65    1.98
   0   7   2   33.46    1.69
  -1  -7  -2    0.98    0.34
  -1  -7  -2    0.92    0.20
   1   7   2    0.77    0.53
   1   7   2    0.37    0.29
  -2  -7  -2    4.99    0.55
  -2  -7  -2    5.54    0.51
   2   7   2    4.20    0.52
   2   7   2    5.50    0.85
  -3  -7  -2   29.69    1.60
   3   7   2   28.69    1.98
   3   7   2   30.98    1.63
  -4  -7  -2    4.33    0.95
  -4  -7  -2    5.03    0.58
   4   7   2    5.24    0.96
   4   7   2    4.58    0.57
  -5  -7  -2    5.24    0.61
  -5  -7  -2    4.48    1.03
   5   7   2    6.54    1.05
   5   7   2    5.43    0.64
  -6  -7  -2   56.30    2.86
   6   7   2   58.94    2.90
   6   7   2   59.31    3.43
  -7  -7  -2   33.09    1.83
  -7  -7  -2   29.94    2.58
   7   7   2   32.41    2.43
  -8  -7  -2    0.42    0.51
  -8  -7  -2   -1.51    1.08
   8   7   2    0.42    0.94
   8   7   2    0.95    0.65
  -9  -7  -2   -0.40    1.32
   9   7   2    1.50    1.15
   9   7   2    1.74    0.68
 -10  -7  -2   -0.22    0.65
 -10  -7  -2    1.44    1.65
  10   7   2    0.43    0.59
  10   7   2   -0.98    1.24
  -7   8   2   -0.70    0.72
  -7   8   2    0.40    1.08
  -7   8   2   -0.93    0.66
  -7   8   2    0.82    1.09
  -6   8   2   27.39    2.20
  -6   8   2   27.25    1.74
  -6   8   2   29.41    1.78
  -6   8   2   30.10    2.13
  -5   8   2   34.84    2.20
  -5   8   2   33.27    1.92
  -5   8   2   34.15    2.15
  -5   8   2   32.99    1.82
  -4   8   2   51.45    2.81
  -4   8   2   53.84    2.42
  -4   8   2   43.08    2.67
   3  -8  -2   87.75    4.05
  -3   8   2   84.28    3.81
  -3   8   2   81.15    4.20
  -3   8   2   85.84    4.01
   2  -8  -2    0.60    0.45
  -2   8   2    0.35    0.52
  -2   8   2    0.41    0.39
   1  -8  -2   16.58    1.16
  -1   8   2   16.13    1.08
   0  -8  -2    8.39    0.83
   0   8   2    8.22    0.76
   0   8   2    7.08    1.03
  -1  -8  -2    0.63    0.17
  -1  -8  -2    0.24    0.35
   1   8   2    0.69    0.36
   1   8   2    1.37    0.71
  -2  -8  -2   64.30    2.88
  -2  -8  -2   60.65    3.02
   2   8   2   60.29    3.46
   2   8   2   62.84    3.02
  -3  -8  -2   37.14    2.02
   3   8   2   40.18    2.04
   3   8   2   37.53    2.53
  -4  -8  -2   22.35    1.40
   4   8   2   23.68    1.88
   4   8   2   22.33    1.39
  -5  -8  -2   18.09    1.17
  -5  -8  -2   12.82    1.74
   5   8   2   17.26    1.73
   5   8   2   14.08    1.53
  -6  -8  -2   10.59    1.38
  -6  -8  -2    7.54    1.50
   6   8   2   13.14    1.09
   6   8   2   10.59    1.46
  -7  -8  -2   27.62    1.62
  -7  -8  -2   23.43    2.43
   7   8   2   19.68    2.51
  -8  -8  -2   31.03    3.01
  -8  -8  -2   37.49    2.15
   8   8   2   38.96    2.90
  -9  -8  -2    7.79    1.93
  -9  -8  -2   11.38    1.15
   9   8   2   10.59    1.85
   9   8   2    8.72    1.16
 -10  -8  -2   -0.48    0.70
 -10  -8  -2   -1.21    1.83
  10   8   2    0.70    0.81
  10   8   2    1.52    1.37
  10   8   2    0.30    0.52
  -6   9   2   11.99    1.47
  -6   9   2   11.61    1.54
  -6   9   2    9.46    1.05
  -6   9   2   11.62    1.21
  -5   9   2    1.82    0.99
  -5   9   2    0.66    0.64
  -5   9   2    0.96    0.46
  -5   9   2   -0.06    0.78
  -4   9   2   10.69    1.24
  -4   9   2    8.79    0.94
  -4   9   2    8.86    0.69
   3  -9  -2   75.83    3.70
  -3   9   2   74.24    3.89
  -3   9   2   73.87    3.63
  -2   9   2  105.18    4.99
  -2   9   2  108.08    5.18
   1  -9  -2   43.35    2.62
  -1   9   2   47.86    2.48
  -1   9   2   53.40    2.70
   0  -9  -2    6.20    0.78
   0   9   2    4.98    0.70
   0   9   2    4.65    1.04
  -1  -9  -2    0.69    0.48
   1   9   2    0.61    0.78
   1   9   2    0.40    0.42
  -2  -9  -2   26.65    1.32
  -2  -9  -2   26.68    1.59
   2   9   2   23.64    2.02
   2   9   2   25.94    1.55
   3   9   2   35.39    2.57
   3   9   2   37.78    2.02
  -4  -9  -2  113.37    5.18
   4   9   2  104.43    5.70
   4   9   2  112.86    5.19
  -5  -9  -2    6.76    0.79
   5   9   2    6.16    0.81
   5   9   2    5.73    1.25
  -6  -9  -2    2.65    1.18
   6   9   2    1.11    0.61
   6   9   2    2.19    1.67
  -7  -9  -2    4.90    0.81
  -7  -9  -2    4.61    1.48
   7   9   2    5.75    1.36
  -8  -9  -2    8.28    1.02
  -8  -9  -2    4.77    1.72
   8   9   2    8.59    1.60
  -9  -9  -2    2.66    1.82
  -9  -9  -2    3.35    0.86
   9   9   2    3.78    1.45
 -10  -9  -2    6.72    1.14
  10   9   2    9.04    1.93
  10   9   2    7.73    0.89
  10   9   2    6.76    1.25
  -5  10   2   -0.09    1.20
  -5  10   2   -0.04    0.97
  -5  10   2   -0.40    0.78
  -4  10   2    5.50    0.86
  -4  10   2    5.47    1.25
   3 -10  -2   24.61    1.69
  -3  10   2   19.91    1.82
  -3  10   2   18.34    1.53
   2 -10  -2   17.62    1.89
  -2  10   2   15.45    1.31
  -2  10   2   12.84    1.48
   1 -10  -2   91.87    4.35
  -1  10   2   87.93    4.09
  -1  10   2   73.26    4.59
  -1  10   2   82.84    4.25
   0 -10  -2   19.44    1.42
   0  10   2   20.52    1.37
   0  10   2   20.97    1.54
   0  10   2   17.27    2.04
  -1 -10  -2   35.40    2.05
   1  10   2   41.26    2.24
   1  10   2   35.16    2.03
   1  10   2   32.05    2.63
  -2 -10  -2   45.56    2.09
  -2 -10  -2   47.41    2.61
  -2 -10  -2   42.19    1.99
   2  10   2   42.97    3.04
   2  10   2   46.03    2.40
  -3 -10  -2    9.27    0.77
   3  10   2    7.57    0.89
   3  10   2    7.06    1.40
  -4 -10  -2    2.07    0.60
   4  10   2    2.29    0.60
   4  10   2    1.91    1.08
  -5 -10  -2    1.63    0.62
   5  10   2    1.87    0.66
  -6 -10  -2    9.14    1.06
   6  10   2   11.32    1.80
   6  10   2   10.10    1.11
  -7 -10  -2   35.98    2.24
  -7 -10  -2   31.65    3.44
   7  10   2   43.40    3.24
  -8 -10  -2    4.51    1.89
  -8 -10  -2    9.50    1.13
   8  10   2    9.24    1.86
  -9 -10  -2    0.24    0.78
  -9 -10  -2    0.88    1.96
  -9 -10  -2    1.12    0.90
   9  10   2    0.62    1.63
  -4  11   2    5.84    1.06
  -4  11   2    6.18    1.41
   3 -11  -2    3.88    0.92
  -3  11   2    0.89    0.80
  -3  11   2    2.82    1.14
   2 -11  -2    7.11    1.05
  -2  11   2    7.12    1.59
  -2  11   2   13.06    1.43
  -2  11   2    9.06    1.08
   1 -11  -2   12.50    1.30
  -1  11   2   12.10    1.32
  -1  11   2   12.11    1.45
   0 -11  -2   17.66    1.55
   0  11   2   19.17    1.45
   0  11   2   18.17    1.64
  -1 -11  -2   88.90    4.39
   1  11   2   84.15    5.09
   1  11   2   93.43    4.57
   1  11   2   91.29    4.38
  -2 -11  -2   17.59    1.50
   2  11   2   17.69    2.24
   2  11   2   16.97    1.40
   2  11   2   18.55    1.60
  -3 -11  -2   49.09    2.37
  -3 -11  -2   48.05    2.70
  -3 -11  -2   47.98    2.29
   3  11   2   47.57    3.42
   3  11   2   49.33    2.72
   3  11   2   60.47    2.93
  -4 -11  -2   -0.78    0.62
  -4 -11  -2    1.35    0.56
  -4 -11  -2    0.73    0.34
   4  11   2    0.99    1.19
   4  11   2    1.47    0.65
  -5 -11  -2    0.40    0.41
  -5 -11  -2    1.83    0.70
   5  11   2   -0.07    0.66
   5  11   2    1.13    1.28
  -6 -11  -2   13.67    1.14
  -6 -11  -2   13.94    1.39
   6  11   2   14.32    1.45
   6  11   2   14.56    2.04
  -7 -11  -2    8.66    1.09
  -7 -11  -2    9.14    0.97
   7  11   2    8.88    1.93
   7  11   2   10.32    1.23
  -8 -11  -2    1.73    0.78
  -8 -11  -2   -0.43    0.84
   8  11   2    1.56    0.88
   8  11   2    0.22    1.51
   2 -12  -2   15.51    1.53
  -2  12   2   13.19    2.18
  -2  12   2   15.43    1.65
  -2  12   2   18.32    2.11
   1 -12  -2    5.62    1.06
  -1  12   2    5.24    1.88
  -1  12   2    6.29    1.00
  -1  12   2    4.80    1.24
   0 -12  -2    1.36    0.87
   0  12   2    1.10    1.69
   0  12   2    3.44    1.03
   0  12   2    0.92    0.76
  -1 -12  -2   34.11    2.18
   1  12   2   36.88    2.23
   1  12   2   30.94    2.98
   1  12   2   32.95    2.36
  -2 -12  -2   41.16    2.47
   2  12   2   38.49    2.54
   2  12   2   40.86    2.43
   2  12   2   33.06    3.24
  -3 -12  -2   65.07    3.42
   3  12   2   62.26    3.50
   3  12   2   60.43    4.26
   3  12   2   63.40    3.37
  -4 -12  -2   10.92    0.83
  -4 -12  -2   14.08    1.08
  -4 -12  -2    9.57    1.21
   4  12   2   10.90    1.38
   4  12   2   11.56    1.88
   4  12   2   11.29    1.25
  -5 -12  -2    3.66    0.94
  -5 -12  -2    1.49    0.51
   5  12   2    2.86    1.62
   5  12   2    2.27    0.88
   5  12   2    2.24    0.95
  -6 -12  -2    5.98    1.11
  -6 -12  -2    9.17    1.06
   6  12   2    7.28    1.87
   6  12   2    8.71    1.18
   6  12   2    9.72    1.34
  -7 -12  -2    1.92    0.72
  -7 -12  -2    2.75    0.94
   7  12   2    2.10    1.73
   7  12   2   -0.26    1.02
   0  13   2    2.37    1.03
  -1 -13  -2    0.91    0.95
   1  13   2    0.00    1.15
   1  13   2    0.32    0.91
   1  13   2    0.45    1.58
  -2 -13  -2    7.06    1.09
   2  13   2    6.50    1.89
   2  13   2    6.68    1.33
   2  13   2    7.02    1.15
  -3 -13  -2   29.76    2.19
   3  13   2   28.30    2.38
   3  13   2   30.55    3.42
   3  13   2   30.35    2.27
  -4 -13  -2    6.70    1.14
  -4 -13  -2    8.07    0.71
  -4 -13  -2    8.35    0.61
   4  13   2    5.85    1.17
   4  13   2    8.53    1.97
   4  13   2    8.17    1.45
  -5 -13  -2   37.53    2.01
  -5 -13  -2   37.92    2.24
   5  13   2   35.94    3.54
   5  13   2   40.67    2.83
   4  12  -3   26.40    2.27
   4  12  -3   19.78    2.90
  -4 -12   3   25.20    1.50
  -4 -12   3   20.58    1.92
   3  12  -3   15.35    2.63
   3  12  -3   18.45    1.96
  -3 -12   3   15.54    1.61
   2  12  -3   33.35    3.60
   2  12  -3   36.15    2.79
  -2 -12   3   33.34    2.35
   1  12  -3   15.78    1.89
   1  12  -3   16.94    2.66
   1  12  -3   17.59    1.82
  -1 -12   3   15.11    1.59
   0  12  -3   10.65    2.26
   0  12  -3   10.91    1.32
   0  12  -3   10.46    1.63
   0 -12   3   10.52    1.22
  -1  12  -3   -1.26    1.30
  -1  12  -3   -0.44    1.91
  -1  12  -3   -0.74    0.83
   1 -12   3   -1.12    0.88
   6  11  -3   34.06    3.57
   6  11  -3   31.35    2.46
  -6 -11   3   31.50    2.23
  -6 -11   3   35.78    2.18
   5  11  -3   20.62    2.82
   5  11  -3   25.18    2.18
  -5 -11   3   26.05    1.91
  -5 -11   3   29.35    1.77
   4  11  -3   -2.33    1.55
   4  11  -3    0.07    0.95
  -4 -11   3    0.30    0.51
  -4 -11   3   -1.49    0.73
   3  11  -3    5.56    1.13
   3  11  -3    3.17    1.74
  -3 -11   3    6.73    1.01
  -3 -11   3    6.10    0.59
   2  11  -3   12.02    1.44
   2  11  -3   11.18    2.12
  -2 -11   3   11.27    1.16
   1  11  -3   45.31    2.53
   1  11  -3   40.03    2.88
   1  11  -3   35.82    3.57
  -1 -11   3   43.39    2.49
   0  11  -3   40.48    2.93
   0  11  -3   37.62    3.69
   0  11  -3   44.14    2.51
   0 -11   3   47.35    2.54
  -1  11  -3    4.42    1.26
  -1  11  -3    4.35    0.85
   1 -11   3    3.53    0.89
  -2  11  -3   34.05    2.75
  -2  11  -3   35.91    2.18
   2 -11   3   34.17    2.21
  -3  11  -3    9.12    1.09
  -3  11  -3   10.55    1.65
   3 -11   3    7.20    1.08
   7  10  -3    7.69    1.94
   7  10  -3    9.76    1.27
  -7 -10   3    8.07    1.18
  -7 -10   3    7.73    1.11
   6  10  -3   10.28    2.13
   6  10  -3    9.92    1.20
  -6 -10   3    9.40    1.07
  -6 -10   3    9.57    1.14
   5  10  -3    3.60    0.93
   5  10  -3    1.32    1.46
  -5 -10   3    1.91    0.63
  -5 -10   3    2.18    0.77
   4  10  -3   52.49    3.03
   4  10  -3   56.38    4.01
  -4 -10   3   56.43    2.73
  -4 -10   3   52.26    2.91
   3  10  -3   15.58    2.24
   3  10  -3   16.77    1.53
  -3 -10   3   15.14    1.04
  -3 -10   3   16.72    1.37
   2  10  -3   21.24    2.56
   2  10  -3   21.87    1.82
  -2 -10   3   22.80    1.58
  -2 -10   3   23.75    1.17
   1  10  -3   74.10    3.60
   1  10  -3   62.13    4.41
   1  10  -3   72.14    3.86
  -1 -10   3   72.92    3.60
   0  10  -3    3.30    1.42
   0  10  -3    2.99    0.92
   0  10  -3    3.89    0.70
   0 -10   3    2.87    0.78
  -1  10  -3   11.74    1.17
  -1  10  -3   12.62    1.47
   1 -10   3   10.58    1.19
  -2  10  -3   13.75    1.61
  -2  10  -3   14.87    1.26
   2 -10   3   15.63    1.33
  -3  10  -3   36.98    2.69
  -3  10  -3   37.83    2.19
   3 -10   3   39.98    2.24
  -4  10  -3   76.34    3.83
  -4  10  -3   73.36    4.43
   4 -10   3   82.97    3.90
  -5  10  -3    2.04    0.73
  -5  10  -3   -0.77    1.33
   8   9  -3   19.13    2.56
   8   9  -3   24.57    1.69
  -8  -9   3   24.14    1.97
  -8  -9   3   24.17    2.00
   7   9  -3   44.05    3.68
   7   9  -3   47.28    2.56
  -7  -9   3   44.86    2.62
  -7  -9   3   44.47    2.62
   6   9  -3    5.91    0.91
   6   9  -3    6.33    1.62
  -6  -9   3    5.48    0.87
  -6  -9   3    3.97    0.78
   5   9  -3    0.66    0.66
   5   9  -3    0.41    1.30
  -5  -9   3   -0.16    0.60
  -5  -9   3   -0.62    0.48
   4   9  -3   19.64    2.41
   4   9  -3   22.67    1.92
  -4  -9   3   22.48    1.37
  -4  -9   3   21.17    1.52
   3   9  -3   21.18    1.64
  -3  -9   3   20.57    2.07
  -3  -9   3   21.55    1.25
   2   9  -3   99.38    4.78
   2   9  -3   93.26    5.44
  -2  -9   3   93.19    4.57
  -2  -9   3   99.51    4.36
   1   9  -3   -0.40    0.43
   1   9  -3   -0.14    0.68
   1   9  -3    1.43    1.12
  -1  -9   3    0.25    0.48
   0   9  -3   39.07    2.48
   0   9  -3   40.90    2.19
   0  -9   3   40.33    2.20
  -1   9  -3   75.04    3.94
   1  -9   3   74.67    3.62
  -2   9  -3    9.73    1.24
  -2   9  -3    8.87    0.88
   2  -9   3    9.34    0.90
  -3   9  -3    2.78    0.94
  -3   9  -3    4.06    0.64
   3  -9   3    2.81    0.61
  -4   9  -3    4.40    1.14
  -4   9  -3    5.34    0.72
   4  -9   3    5.05    0.75
  -5   9  -3   73.13    4.19
  -5   9  -3   75.39    3.59
  -6   9  -3    4.99    0.76
  -6   9  -3    5.98    1.51
   9   8  -3    0.63    1.66
  -9  -8   3   -0.64    0.97
  -9  -8   3   -0.30    0.87
   8   8  -3    4.25    0.65
   8   8  -3    3.41    1.69
  -8  -8   3    4.67    0.96
  -8  -8   3    3.74    0.91
   7   8  -3   51.53    2.64
   7   8  -3   51.87    3.73
  -7  -8   3   52.50    2.82
  -7  -8   3   48.29    2.77
   6   8  -3   14.32    1.25
   6   8  -3   18.38    2.31
  -6  -8   3   18.08    1.39
  -6  -8   3   14.75    1.26
   5   8  -3   36.54    3.44
   5   8  -3   42.31    2.28
  -5  -8   3   38.68    2.43
  -5  -8   3   43.13    2.21
   4   8  -3   12.01    1.73
   4   8  -3   10.29    1.11
  -4  -8   3   11.97    0.94
  -4  -8   3    9.97    1.01
   3   8  -3    3.66    1.47
   3   8  -3    1.49    0.56
  -3  -8   3    1.93    0.41
   2   8  -3   88.42    4.22
   2   8  -3   79.47    4.75
  -2  -8   3   86.54    3.89
  -2  -8   3   85.51    4.05
   1   8  -3   25.43    1.67
   1   8  -3   21.68    2.16
   1   8  -3   24.00    1.49
  -1  -8   3   25.45    1.47
  -1  -8   3   26.36    1.24
   0   8  -3    9.45    1.08
   0   8  -3   10.45    0.92
   0  -8   3   11.45    0.92
  -1   8  -3   14.52    1.35
  -1   8  -3   14.41    1.03
   1  -8   3   12.81    1.00
  -2   8  -3  107.23    5.26
  -2   8  -3  105.56    4.92
   2  -8   3  107.37    4.92
  -3   8  -3   24.14    1.43
  -3   8  -3   24.02    1.81
   3  -8   3   25.11    1.46
  -4   8  -3   10.21    0.88
  -4   8  -3    9.06    1.23
   4  -8   3   10.26    0.94
  -5   8  -3   10.40    0.66
  -5   8  -3   10.60    1.42
  -5   8  -3   10.70    0.74
  -5   8  -3   11.02    0.92
  -6   8  -3   20.38    1.97
  -6   8  -3   15.74    1.85
  -6   8  -3   16.44    1.03
  -6   8  -3   16.51    1.17
  -6   8  -3   16.07    1.15
  -7   8  -3   14.62    1.13
  -7   8  -3   13.02    1.11
  -7   8  -3   19.18    2.02
  -7   8  -3   14.17    1.87
  -7   8  -3   13.41    1.40
   9   7  -3    9.64    1.96
  -9  -7   3    8.83    2.12
  -9  -7   3    8.45    1.17
  -9  -7   3    6.09    1.05
   8   7  -3   15.29    2.09
   8   7  -3   16.62    0.92
  -8  -7   3   13.71    1.50
  -8  -7   3   14.78    1.50
  -8  -7   3   13.47    2.18
   7   7  -3   27.86    2.61
   7   7  -3   28.16    1.52
  -7  -7   3   25.20    1.78
  -7  -7   3   25.75    1.78
  -7  -7   3   23.83    2.69
   6   7  -3    2.69    0.53
   5   7  -3   79.24    3.76
   5   7  -3   75.80    4.50
  -5  -7   3   79.23    3.81
  -5  -7   3   78.95    3.77
   4   7  -3   38.52    2.86
   4   7  -3   45.80    2.26
  -4  -7   3   40.80    2.14
  -4  -7   3   42.08    2.21
   3   7  -3   18.36    1.90
   3   7  -3   20.72    1.36
  -3  -7   3   21.13    1.18
  -3  -7   3   19.56    1.27
   2   7  -3   19.38    1.25
   2   7  -3   13.60    1.65
  -2  -7   3   16.12    0.95
  -2  -7   3   15.72    1.08
   1   7  -3   17.07    1.23
   1   7  -3   11.80    1.60
   1   7  -3   15.79    1.06
  -1  -7   3   17.07    0.89
  -1  -7   3   15.62    1.05
   0   7  -3   69.00    3.22
   0   7  -3   64.88    3.38
   0  -7   3   68.19    3.20
  -1   7  -3   15.91    1.36
  -1   7  -3   18.61    1.10
   1  -7   3   18.81    1.10
  -2   7  -3   47.25    2.31
  -2   7  -3   44.10    3.16
   2  -7   3   47.85    2.30
  -3   7  -3   25.06    1.12
  -3   7  -3   23.75    1.13
  -3   7  -3   25.90    1.75
  -3   7  -3   24.74    1.37
   3  -7   3   26.51    1.39
  -4   7  -3   57.63    2.68
  -4   7  -3   58.76    2.73
  -4   7  -3   58.93    3.24
  -4   7  -3   61.23    2.84
   4  -7   3   61.52    2.85
  -5   7  -3   14.27    0.91
  -5   7  -3   13.02    1.45
  -5   7  -3   13.13    0.81
  -5   7  -3   12.19    0.95
  -6   7  -3    0.34    0.81
  -6   7  -3   -0.02    0.35
  -6   7  -3    0.81    0.86
  -6   7  -3    0.63    0.36
  -7   7  -3   32.16    2.60
  -7   7  -3   33.68    1.82
  -7   7  -3   34.34    2.59
  -7   7  -3   32.63    1.72
  -8   7  -3   41.14    3.14
  -8   7  -3   40.24    2.04
  -8   7  -3   41.70    3.07
  -8   7  -3   43.45    2.33
  10   6  -3   11.65    2.18
 -10  -6   3   18.84    1.75
 -10  -6   3    9.40    2.55
 -10  -6   3   11.43    1.51
   9   6  -3    1.02    1.45
  -9  -6   3    0.55    0.82
  -9  -6   3    0.70    1.70
  -9  -6   3    1.82    0.74
   8   6  -3   11.39    1.86
  -8  -6   3   10.63    1.24
  -8  -6   3   13.02    2.02
  -8  -6   3   12.85    1.24
   7   6  -3    0.87    0.32
   7   6  -3    1.02    1.11
  -7  -6   3    0.56    0.56
  -7  -6   3   -1.52    1.04
   6   6  -3   -0.19    0.87
   6   6  -3    0.04    0.33
  -6  -6   3    0.26    0.90
  -6  -6   3   -0.12    0.47
  -6  -6   3    0.25    0.49
   5   6  -3   40.36    2.03
   5   6  -3   41.03    2.79
  -5  -6   3   40.38    2.11
  -5  -6   3   37.95    2.12
   4   6  -3    9.26    0.83
   4   6  -3   11.40    1.51
  -4  -6   3   11.56    0.84
  -4  -6   3   11.25    0.90
   3   6  -3  169.86    8.77
   3   6  -3  189.36    8.28
  -3  -6   3  186.87    8.19
  -3  -6   3  189.27    8.25
   2   6  -3   99.09    5.34
   2   6  -3  108.68    4.89
  -2  -6   3  105.36    4.72
  -2  -6   3  104.95    4.80
   1   6  -3   23.78    1.33
   1   6  -3   24.40    1.47
  -1  -6   3   23.95    1.20
  -1  -6   3   22.93    1.31
   0   6  -3   20.22    1.15
   0   6  -3   19.31    1.33
   0  -6   3   19.96    0.99
   0  -6   3   19.98    1.14
  -1   6  -3   23.24    1.49
  -1   6  -3   24.26    1.08
  -1   6  -3   24.57    1.30
   1  -6   3   23.70    1.29
  -2   6  -3    6.44    0.60
  -2   6  -3    6.71    0.83
  -2   6  -3    7.93    0.41
   2  -6   3    6.53    0.61
  -3   6  -3   60.95    2.89
  -3   6  -3   61.91    2.82
  -3   6  -3   61.33    3.20
   3  -6   3   64.60    2.91
  -4   6  -3   35.11    1.69
  -4   6  -3   33.55    1.70
  -4   6  -3   31.31    2.21
   4  -6   3   34.31    1.70
  -5   6  -3    4.33    0.90
  -5   6  -3    3.45    0.42
  -6   6  -3   75.87    3.96
  -6   6  -3   75.13    3.89
  -6   6  -3   69.17    3.32
  -7   6  -3   21.18    1.32
  -7   6  -3   18.69    1.91
  -7   6  -3   20.91    1.14
  -7   6  -3   21.40    1.90
  -8   6  -3   12.20    1.70
  -8   6  -3    9.79    0.75
  -8   6  -3   11.53    1.51
  10   5  -3    0.80    1.50
 -10  -5   3   -0.44    0.82
 -10  -5   3    2.97    2.03
 -10  -5   3    1.44    0.94
   9   5  -3    8.05    1.62
  -9  -5   3    7.91    0.97
  -9  -5   3    7.44    1.85
  -9  -5   3    9.42    1.18
   8   5  -3   40.80    2.93
  -8  -5   3   41.50    2.28
  -8  -5   3   34.78    3.05
  -8  -5   3   38.50    2.29
   7   5  -3    5.78    1.26
  -7  -5   3    6.87    1.47
  -7  -5   3    7.11    0.88
  -7  -5   3    6.33    0.76
   6   5  -3    2.97    0.95
   6   5  -3    1.95    0.32
  -6  -5   3    2.14    0.53
  -6  -5   3    1.89    0.52
  -6  -5   3    1.72    1.09
   5   5  -3   13.97    1.54
   5   5  -3   13.49    0.83
  -5  -5   3   11.15    1.48
  -5  -5   3   12.69    0.94
  -5  -5   3   12.00    0.95
   4   5  -3    0.48    0.27
   4   5  -3   -0.03    0.60
  -4  -5   3    0.01    0.31
  -4  -5   3    0.79    0.34
   3   5  -3    0.17    0.61
   3   5  -3    0.54    0.30
  -3  -5   3    0.51    0.31
  -3  -5   3    0.62    0.26
   2   5  -3  237.31   10.08
   2   5  -3  203.96   10.45
  -2  -5   3  229.71   10.03
  -2  -5   3  235.28    9.98
   1   5  -3  262.38   11.57
  -1  -5   3  259.43   11.47
  -1  -5   3  261.54   11.41
   0   5  -3   25.91    1.24
   0   5  -3   25.26    1.50
   0   5  -3   26.78    1.38
   0  -5   3   25.84    1.36
   0  -5   3   25.73    1.29
   0  -5   3   30.65    1.49
  -1   5  -3    0.79    0.25
  -1   5  -3    0.92    0.15
  -1   5  -3    0.95    0.36
   1  -5   3    1.20    0.35
   1  -5   3    0.79    0.24
  -2   5  -3  210.03    9.28
  -2   5  -3  199.77    9.21
  -2   5  -3  216.10    9.52
   2  -5   3  221.65    9.46
   2  -5   3  210.00    9.27
  -3   5  -3  100.75    4.66
  -3   5  -3  100.74    4.67
  -3   5  -3  102.35    4.95
   3  -5   3  114.46    4.91
   3  -5   3  104.52    4.66
  -4   5  -3   15.59    1.29
  -4   5  -3   16.39    0.93
   4  -5   3   17.94    0.96
   4  -5   3   19.89    1.26
  -5   5  -3   29.95    1.42
  -5   5  -3   27.25    1.84
  -6   5  -3   13.30    0.75
  -6   5  -3   11.25    1.36
  -7   5  -3   55.52    3.11
  -7   5  -3   53.66    2.51
  -7   5  -3   56.14    3.18
  -8   5  -3   83.79    4.06
  -8   5  -3   81.53    4.55
  -8   5  -3   87.75    4.43
  -8   5  -3   81.73    3.72
  -9   5  -3   -0.79    1.14
  -9   5  -3    0.32    0.74
  -9   5  -3    1.05    0.23
  -9   5  -3    0.88    1.38
  10   4  -3    1.46    1.40
 -10  -4   3   -1.08    0.75
 -10  -4   3    0.64    1.90
 -10  -4   3   -1.19    0.91
   9   4  -3    1.82    1.15
  -9  -4   3    1.97    0.79
  -9  -4   3    1.57    0.71
  -9  -4   3    1.78    1.47
  -8  -4   3   36.12    2.01
  -8  -4   3   33.84    2.10
  -8  -4   3   30.88    2.74
   7   4  -3    6.04    1.89
  -7  -4   3    7.89    0.85
  -7  -4   3    5.88    1.26
  -7  -4   3    7.40    0.86
   6   4  -3    7.08    1.15
  -6  -4   3    4.73    1.06
  -6  -4   3    6.60    0.74
  -6  -4   3    5.32    0.66
   5   4  -3   51.84    2.97
   5   4  -3   51.86    2.31
  -5  -4   3   43.60    2.93
  -5  -4   3   51.22    2.51
  -5  -4   3   49.22    2.48
   4   4  -3   24.04    1.22
   4   4  -3   20.98    1.72
  -4  -4   3   22.51    1.75
  -4  -4   3   24.00    1.33
  -4  -4   3   24.65    1.33
   3   4  -3  109.96    4.98
   3   4  -3  106.56    5.42
  -3  -4   3  111.71    5.02
  -3  -4   3  113.43    5.01
   2   4  -3    3.88    0.46
   2   4  -3    3.87    0.76
  -2  -4   3    4.31    0.48
  -2  -4   3    4.71    0.44
   1   4  -3    1.96    0.38
   1   4  -3    2.47    0.29
  -1  -4   3    2.96    0.32
  -1  -4   3    3.00    0.36
  -1  -4   3    3.08    0.38
   0   4  -3  105.88    4.77
   0   4  -3  101.76    4.65
   0   4  -3  102.28    4.58
   0  -4   3  104.68    4.64
   0  -4   3  109.12    4.62
   0  -4   3   99.18    4.72
  -1   4  -3  188.30    8.50
  -1   4  -3  190.44    8.34
  -1   4  -3  185.06    8.29
   1  -4   3  196.06    8.48
   1  -4   3  190.69    8.33
  -2   4  -3  282.93   12.30
  -2   4  -3  284.79   12.52
  -2   4  -3  279.40   12.31
   2  -4   3  281.30   12.30
   2  -4   3  283.96   12.48
  -3   4  -3   40.13    2.15
  -3   4  -3   41.15    1.89
   3  -4   3   41.18    1.89
   3  -4   3   40.08    2.10
  -4   4  -3   74.69    3.69
  -4   4  -3   75.47    3.38
   4  -4   3   78.12    3.39
   4  -4   3   73.87    3.62
  -5   4  -3   92.07    4.61
  -5   4  -3   99.51    4.72
  -5   4  -3   94.80    4.27
   5  -4   3  100.12    4.57
  -6   4  -3   42.42    2.05
  -6   4  -3   41.60    2.81
  -6   4  -3   45.22    2.49
   6  -4   3   51.29    2.44
  -7   4  -3   29.48    1.97
  -7   4  -3   28.08    1.38
  -7   4  -3   31.03    2.07
  -8   4  -3    1.60    0.24
  -8   4  -3    1.04    0.96
  -8   4  -3    2.25    0.96
  -9   4  -3    5.62    0.91
  -9   4  -3    6.45    1.16
  -9   4  -3    7.28    0.43
  -9   4  -3    6.02    1.35
  10   3  -3    8.91    1.62
 -10  -3   3    8.02    1.15
 -10  -3   3    5.72    1.89
 -10  -3   3    6.39    0.98
   9   3  -3   16.32    2.08
  -9  -3   3   11.95    1.99
  -9  -3   3   13.63    1.34
  -9  -3   3   12.41    1.28
   8   3  -3    1.17    0.88
  -8  -3   3   -0.58    0.54
  -8  -3   3   -0.54    1.04
  -8  -3   3   -0.63    0.51
   7   3  -3   29.14    2.12
  -7  -3   3   28.27    1.77
   6   3  -3   28.82    2.03
  -6  -3   3   27.71    1.61
  -6  -3   3   23.38    2.00
   5   3  -3   23.04    1.66
  -5  -3   3   22.74    1.32
  -5  -3   3   20.05    1.68
   4   3  -3   28.19    1.29
   4   3  -3   26.42    1.78
  -4  -3   3   23.69    1.77
  -4  -3   3   26.29    1.43
   3   3  -3   94.26    4.07
   3   3  -3   91.19    4.48
  -3  -3   3   79.20    4.43
  -3  -3   3   96.53    4.15
   2   3  -3   21.54    1.11
   2   3  -3   19.39    1.48
   2   3  -3   21.31    1.13
  -2  -3   3   22.60    1.11
  -2  -3   3   21.91    1.15
  -2  -3   3   21.59    1.13
   1   3  -3   55.12    2.49
   1   3  -3   53.82    2.56
  -1  -3   3   54.48    2.51
  -1  -3   3   52.58    2.54
  -1  -3   3   56.03    2.53
   0   3  -3   31.63    1.50
   0   3  -3   33.69    1.65
   0  -3   3   30.87    1.53
   0  -3   3   32.13    1.62
   0  -3   3   32.52    1.53
  -1   3  -3  425.29   18.26
  -1   3  -3  428.54   18.40
  -1   3  -3  413.75   18.25
   1  -3   3  409.14   18.24
   1  -3   3  428.32   18.39
  -2   3  -3  445.48   18.88
  -2   3  -3  422.02   18.68
  -2   3  -3  425.58   18.73
   2  -3   3  435.42   18.86
   2  -3   3  428.42   18.67
  -3   3  -3    7.15    0.41
  -3   3  -3    7.42    0.69
   3  -3   3    6.96    0.42
   3  -3   3    7.25    0.66
  -4   3  -3   16.70    1.14
  -4   3  -3   16.61    0.80
   4  -3   3   15.99    1.06
  -5   3  -3    3.60    0.27
  -5   3  -3    3.37    0.61
  -5   3  -3    3.69    0.60
   5  -3   3    2.99    0.52
  -6   3  -3  137.32    6.35
  -6   3  -3  133.45    6.22
  -6   3  -3  133.23    5.83
   6  -3   3  129.98    6.11
  -7   3  -3   53.86    2.91
  -7   3  -3   53.37    2.45
  -7   3  -3   54.26    3.08
   7  -3   3   58.97    2.82
  -8   3  -3   10.82    1.16
  -8   3  -3   10.03    1.35
  -8   3  -3   10.27    0.57
  -9   3  -3   15.98    1.70
  -9   3  -3   15.15    2.00
  -9   3  -3   16.38    0.82
  -9   3  -3   17.46    0.83
 -10   3  -3   25.52    2.74
 -10   3  -3   21.84    2.33
 -10   3  -3   20.82    1.81
  10   2  -3    2.26    1.42
 -10  -2   3    3.16    1.78
 -10  -2   3    4.01    0.85
 -10  -2   3    0.96    0.89
   9   2  -3   16.43    1.95
  -9  -2   3   14.67    1.47
  -9  -2   3   12.64    1.96
   8   2  -3   31.52    2.34
  -8  -2   3   26.95    2.39
  -8  -2   3   30.27    1.89
   7   2  -3    7.95    1.11
  -7  -2   3    7.35    0.83
  -7  -2   3    6.42    1.18
   6   2  -3    0.56    0.60
  -6  -2   3    0.06    0.63
  -6  -2   3    0.07    0.36
   5   2  -3   30.38    1.86
  -5  -2   3   25.16    1.83
  -5  -2   3   26.58    1.51
   4   2  -3   40.61    2.29
  -4  -2   3   43.61    2.04
  -4  -2   3   36.05    2.28
   3   2  -3    3.81    0.65
   3   2  -3    3.69    0.33
  -3  -2   3    3.45    0.63
  -3  -2   3    3.63    0.28
  -3  -2   3    3.05    0.41
   2   2  -3    9.62    0.92
   2   2  -3   11.71    0.68
   2   2  -3   11.67    0.66
  -2  -2   3   11.12    0.63
  -2  -2   3   11.80    0.70
   1   2  -3   64.48    2.90
   1   2  -3   64.40    2.93
  -1  -2   3   64.99    2.91
  -1  -2   3   61.79    2.91
   0   2  -3   73.46    3.29
   0   2  -3   73.92    3.37
   0  -2   3   70.93    3.35
   0  -2   3   75.31    3.31
  -1   2  -3  155.19    6.96
  -1   2  -3  158.71    7.05
   1  -2   3  155.20    6.91
   1  -2   3  159.34    6.97
   1  -2   3  163.15    7.04
  -2   2  -3   37.86    1.85
  -2   2  -3   36.40    1.75
   2  -2   3   35.35    1.64
   2  -2   3   36.98    1.83
  -3   2  -3  127.18    5.56
  -3   2  -3  117.68    5.31
   3  -2   3  122.23    5.53
   3  -2   3  122.21    5.31
  -4   2  -3  278.07   11.93
  -4   2  -3  254.42   11.63
  -4   2  -3  278.36   12.00
   4  -2   3  267.21   11.88
  -5   2  -3   31.00    1.72
  -5   2  -3   30.09    1.36
  -5   2  -3   32.48    1.81
   5  -2   3   29.05    1.65
  -6   2  -3   28.80    1.77
  -6   2  -3   26.65    1.22
  -6   2  -3   26.75    1.61
   6  -2   3   25.26    1.52
  -7   2  -3    3.87    0.31
  -7   2  -3    5.17    0.70
   7  -2   3    3.74    0.60
  -8   2  -3   30.52    2.24
  -8   2  -3   31.91    1.49
  -8   2  -3   33.07    2.02
  -8   2  -3   32.33    1.49
   8  -2   3   33.86    1.84
  -9   2  -3    6.34    0.47
  -9   2  -3    6.51    0.97
  -9   2  -3    6.25    1.26
  -9   2  -3    7.01    0.46
 -10   2  -3   22.72    1.85
 -10   2  -3   22.38    2.30
 -10   2  -3   19.94    0.96
 -10   2  -3   18.15    0.95
  10   1  -3    1.73    1.21
 -10  -1   3    0.42    0.86
 -10  -1   3    0.17    1.41
   9   1  -3    0.23    1.24
  -9  -1   3   -0.09    1.08
  -9  -1   3    0.92    0.77
   8   1  -3   37.53    2.37
  -8  -1   3   32.15    2.01
  -8  -1   3   30.81    2.51
   7   1  -3    0.16    0.53
  -7  -1   3   -0.13    0.71
  -7  -1   3   -0.03    0.45
   6   1  -3    9.61    1.11
  -6  -1   3    7.08    0.76
  -6  -1   3    7.88    1.09
   5   1  -3  138.77    6.20
  -5  -1   3  134.71    6.00
  -5  -1   3  120.97    6.24
   4   1  -3   43.51    2.23
  -4  -1   3   37.26    2.24
  -4  -1   3   40.16    2.02
   3   1  -3    5.77    0.68
   3   1  -3    5.74    0.48
  -3  -1   3    5.30    0.50
  -3  -1   3    4.91    0.67
  -3  -1   3    5.48    0.32
   2   1  -3   89.97    3.96
   2   1  -3   89.20    3.91
   2   1  -3   84.08    4.11
  -2  -1   3   90.66    3.98
  -2  -1   3   90.93    3.89
  -2  -1   3   80.87    4.11
   1   1  -3   67.15    3.44
   1   1  -3   76.80    3.31
   1   1  -3   74.92    3.31
  -1  -1   3   73.10    3.29
  -1  -1   3   74.54    3.32
   0   1  -3  116.89    5.21
   0   1  -3  118.84    5.25
   0  -1   3  116.36    5.22
   0  -1   3  119.36    5.24
  -1   1  -3  923.88   39.95
  -2   1  -3  223.43    9.68
   2  -1   3  207.83    9.48
   2  -1   3  227.26    9.66
  -3   1  -3    1.40    0.34
   3  -1   3    0.89    0.30
  -4   1  -3    8.14    0.68
  -4   1  -3    8.10    0.72
   4  -1   3    7.00    0.62
  -5   1  -3  164.00    7.10
  -5   1  -3  159.65    7.22
  -5   1  -3  152.72    6.79
  -5   1  -3  153.61    6.79
   5  -1   3  155.34    7.04
  -6   1  -3  181.19    8.32
  -6   1  -3  178.02    7.82
  -6   1  -3  178.18    7.82
  -6   1  -3  181.93    8.13
   6  -1   3  181.40    8.06
  -7   1  -3   31.72    1.47
  -7   1  -3   33.19    2.13
  -7   1  -3   30.65    1.82
  -7   1  -3   32.47    1.47
   7  -1   3   31.69    1.75
  -8   1  -3   12.99    0.72
  -8   1  -3   14.63    1.23
  -8   1  -3   13.58    0.73
  -8   1  -3   13.44    1.47
   8  -1   3   13.74    1.06
  -9   1  -3    0.68    0.66
  -9   1  -3    0.85    0.24
  -9   1  -3    1.12    0.92
  -9   1  -3    0.88    0.24
   9  -1   3    1.18    0.51
 -10   1  -3   18.71    1.02
 -10   1  -3   19.84    2.22
 -10   1  -3   19.15    1.02
 -10   1  -3   21.95    1.66
 -11   1  -3   20.17    0.98
 -11   1  -3   13.84    2.19
 -11   1  -3   17.58    0.96
  10   0  -3    2.51    1.30
 -10   0   3   -0.32    1.41
 -10   0   3    2.52    0.99
   9   0  -3    4.12    1.32
  -9   0   3    2.18    1.14
  -9   0   3    1.61    0.79
   8   0  -3    2.33    0.81
  -8   0   3    2.18    0.64
  -8   0   3    1.49    1.06
   7   0  -3    4.38    0.82
  -7   0   3    4.26    0.69
  -7   0   3    3.82    0.91
   6   0  -3    7.04    0.86
  -6   0   3    6.51    0.74
  -6   0   3    6.04    0.96
   5   0  -3   23.75    1.44
  -5   0   3   19.79    1.49
  -5   0   3   23.63    1.32
   4   0  -3   19.69    1.21
  -4   0   3   16.67    1.23
  -4   0   3   19.23    0.86
  -4   0   3   18.93    1.10
  -4   0   3   19.22    0.89
   3   0  -3   35.40    1.84
   3   0  -3   38.71    1.77
  -3   0   3   34.38    1.63
  -3   0   3   33.79    1.87
  -3   0   3   36.16    1.77
   2   0  -3   44.37    2.26
   2   0  -3   47.74    2.21
  -2   0   3   49.13    2.16
  -2   0   3   43.31    2.28
  -2   0   3   48.34    2.23
   1   0  -3  283.57   11.96
   1   0  -3  255.04   11.99
   1   0  -3  275.69   11.96
  -1   0   3  274.59   11.95
  -1   0   3  282.33   11.97
   0   0  -3   21.08    1.06
   0   0  -3   19.71    1.08
   0   0   3   19.99    1.05
   0   0   3   19.97    1.07
  -1   0  -3  183.57    8.11
  -1   0  -3  186.06    8.15
   1   0   3  184.01    8.12
   1   0   3  185.45    8.14
  -2   0  -3  156.88    6.86
  -2   0  -3  158.47    6.87
   2   0   3  152.08    6.85
   2   0   3  150.51    6.68
  -3   0  -3   15.57    0.95
  -3   0  -3   14.96    0.93
   3   0   3   14.95    0.91
  -4   0  -3   32.68    1.76
  -4   0  -3   35.67    1.87
  -4   0  -3   34.35    1.52
   4   0   3   35.50    1.75
  -5   0  -3   35.65    1.85
  -5   0  -3   36.02    1.59
  -5   0  -3   35.40    1.98
   5   0   3   34.58    1.80
  -6   0  -3   13.13    0.96
  -6   0  -3   13.91    1.19
  -6   0  -3   12.99    0.67
   6   0   3   14.35    0.93
  -7   0  -3   55.78    2.53
  -7   0  -3   56.30    2.82
  -7   0  -3   58.62    3.13
   7   0   3   54.71    2.73
  -8   0  -3   51.96    3.09
  -8   0  -3   50.04    2.65
  -8   0  -3   50.98    2.34
   8   0   3   52.26    2.55
  -9   0  -3    7.33    0.58
  -9   0  -3    6.12    1.26
  -9   0  -3    8.75    0.91
   9   0   3    8.82    0.86
 -10   0  -3    4.82    0.46
 -10   0  -3    3.97    1.38
 -11   0  -3   27.52    1.49
 -11   0  -3   27.05    2.97
 -11   0  -3   31.15    1.51
 -10   1   3    3.65    1.60
 -10   1   3    2.05    1.04
  -9   1   3   27.74    1.92
  -9   1   3   26.29    2.48
   8  -1  -3   24.47    1.84
  -8   1   3   18.99    1.50
   7  -1  -3    0.82    0.61
  -7   1   3    1.02    0.16
  -7   1   3    0.74    0.65
  -7   1   3    0.54    0.49
   6  -1  -3    4.74    0.71
  -6   1   3    6.15    0.89
  -6   1   3    4.43    0.62
  -6   1   3    5.05    0.40
   5  -1  -3   52.11    2.49
  -5   1   3   46.64    2.16
  -5   1   3   46.99    2.38
  -5   1   3   44.44    2.54
   4  -1  -3  108.63    4.74
  -4   1   3  100.98    4.68
  -4   1   3   97.33    4.79
   3  -1  -3   15.55    0.89
   3  -1  -3   15.78    0.90
  -3   1   3   14.71    0.94
  -3   1   3   14.24    0.88
   2  -1  -3   17.76    0.93
   2  -1  -3   19.03    0.93
  -2   1   3   16.55    0.94
  -2   1   3   15.61    0.93
   1  -1  -3   19.72    0.99
   1  -1  -3   20.52    0.93
  -1   1   3   17.31    0.94
  -1   1   3   20.16    1.01
   0  -1  -3  276.94   12.00
   0   1   3  273.24   12.01
  -1  -1  -3  540.18   23.67
   1   1   3  553.61   23.68
   1   1   3  542.81   23.72
  -2  -1  -3   84.78    3.74
  -2  -1  -3   78.50    3.75
  -2  -1  -3   79.99    3.59
   2   1   3   81.36    3.75
   2   1   3   88.91    3.74
   2   1   3   78.58    3.59
  -3  -1  -3   13.93    0.87
  -3  -1  -3   11.38    0.81
  -3  -1  -3   12.93    0.63
   3   1   3   12.92    0.81
   3   1   3   15.43    0.88
   3   1   3   12.29    0.62
  -4  -1  -3   26.85    1.43
  -4  -1  -3   27.44    1.54
  -4  -1  -3   25.74    1.21
   4   1   3   26.01    1.40
   4   1   3   26.94    1.52
  -5  -1  -3   23.41    1.16
  -5  -1  -3   25.26    1.55
  -5  -1  -3   23.47    1.38
   5   1   3   26.96    1.58
   5   1   3   26.48    1.36
  -6  -1  -3   11.50    0.91
  -6  -1  -3   12.57    0.67
  -6  -1  -3   12.48    1.14
   6   1   3   11.97    0.86
   6   1   3   15.46    1.18
  -7  -1  -3    0.54    0.54
  -7  -1  -3    0.01    0.36
  -7  -1  -3    0.08    0.18
   7   1   3   -0.28    0.30
   7   1   3    0.10    0.56
  -8  -1  -3   87.96    4.67
  -8  -1  -3   87.26    3.98
   8   1   3   89.46    4.12
   8   1   3   91.46    5.45
  -9  -1  -3   10.06    1.48
  -9  -1  -3    9.47    0.71
   9   1   3   11.56    0.91
   9   1   3   12.25    1.49
 -10  -1  -3   27.67    2.74
 -10  -1  -3   30.88    1.60
  10   1   3   33.30    1.71
 -11  -1  -3    6.94    0.64
 -11  -1  -3    8.70    1.89
 -10   2   3    3.38    1.20
  -9   2   3   14.55    1.51
  -9   2   3   14.57    1.84
  -8   2   3    0.38    0.31
  -8   2   3    0.59    0.59
  -7   2   3    6.81    0.80
  -7   2   3    5.50    0.95
  -7   2   3    5.24    0.59
  -6   2   3    5.85    0.57
  -6   2   3    7.68    0.76
  -6   2   3    6.73    0.91
  -5   2   3    2.04    0.31
  -5   2   3    2.11    0.42
  -5   2   3    1.75    0.48
   4  -2  -3    0.84    0.30
  -4   2   3    0.85    0.34
  -4   2   3    0.59    0.27
   3  -2  -3  204.28    9.01
  -3   2   3  203.33    9.03
  -3   2   3  204.33    9.05
   2  -2  -3   99.16    4.34
  -2   2   3   93.53    4.31
  -2   2   3   97.55    4.36
   1  -2  -3  110.80    4.89
  -1   2   3  110.90    4.90
  -1   2   3  109.98    4.88
  -1   2   3  107.55    4.78
   0  -2  -3    0.25    0.17
   0   2   3    0.04    0.14
   0   2   3    0.14    0.16
  -1  -2  -3  188.22    8.33
  -1  -2  -3  184.99    8.31
  -1  -2  -3  186.63    8.27
   1   2   3  192.75    8.29
   1   2   3  191.33    8.34
   1   2   3  192.80    8.28
  -2  -2  -3    0.25    0.22
  -2  -2  -3    0.30    0.13
   2   2   3    0.26    0.21
   2   2   3    0.38    0.14
  -3  -2  -3   72.63    3.47
  -3  -2  -3   70.63    3.25
   3   2   3   76.44    3.46
   3   2   3   75.42    3.43
   3   2   3   70.62    3.25
  -4  -2  -3   87.98    4.21
  -4  -2  -3   81.73    3.90
   4   2   3   96.32    4.22
   4   2   3   86.79    4.07
   4   2   3   89.26    3.91
  -5  -2  -3   87.98    4.13
  -5  -2  -3   93.70    4.54
   5   2   3   93.45    4.30
   5   2   3   99.18    4.51
  -6  -2  -3    4.22    0.39
  -6  -2  -3    3.75    0.72
   6   2   3    5.05    0.78
   6   2   3    4.70    0.54
  -7  -2  -3   11.72    0.74
  -7  -2  -3   13.64    1.34
   7   2   3   13.53    1.28
   7   2   3   12.55    0.90
  -8  -2  -3    4.52    0.45
  -8  -2  -3    5.13    1.05
   8   2   3    5.05    1.55
   8   2   3    4.52    0.57
  -9  -2  -3   -0.08    0.90
  -9  -2  -3   -0.09    0.30
   9   2   3    0.76    0.87
   9   2   3    0.63    0.40
 -10  -2  -3   88.52    4.06
 -10  -2  -3   83.03    5.07
  10   2   3   86.24    4.06
  10   2   3   96.22    4.96
 -11  -2  -3   13.80    2.08
 -11  -2  -3   10.22    0.96
  11   2   3   12.39    1.87
  -9   3   3    9.56    1.03
  -9   3   3    9.47    1.30
  -9   3   3   11.30    1.01
  -9   3   3   10.48    1.63
  -8   3   3    3.47    0.65
  -8   3   3    4.74    0.88
  -8   3   3    4.12    0.62
  -7   3   3    0.60    0.39
  -7   3   3    0.91    0.53
  -7   3   3    0.19    0.69
  -7   3   3    0.12    0.40
  -6   3   3  125.03    5.76
  -6   3   3  126.32    5.93
  -6   3   3  123.37    5.64
  -6   3   3  123.98    5.67
  -5   3   3   13.87    0.89
  -5   3   3   14.78    0.93
  -5   3   3   13.30    1.07
  -5   3   3   14.01    0.99
  -4   3   3   35.18    1.82
  -4   3   3   33.45    1.73
  -4   3   3   34.26    1.77
  -3   3   3   29.42    1.47
  -3   3   3   27.81    1.46
  -3   3   3   27.99    1.46
   2  -3  -3   17.92    0.97
  -2   3   3   18.33    1.00
  -2   3   3   18.33    0.94
  -2   3   3   18.54    0.99
   1  -3  -3  275.33   12.09
  -1   3   3  285.82   12.12
  -1   3   3  270.53   12.11
   0  -3  -3   61.18    2.80
   0  -3  -3   64.05    2.81
   0   3   3   64.92    2.82
   0   3   3   55.33    2.77
   0   3   3   62.00    2.80
  -1  -3  -3   47.92    2.15
  -1  -3  -3   46.45    2.11
  -1  -3  -3   42.14    2.16
   1   3   3   46.28    2.10
   1   3   3   45.08    2.15
  -2  -3  -3   50.28    2.34
  -2  -3  -3   50.84    2.50
   2   3   3   49.68    2.33
   2   3   3   53.94    2.48
  -3  -3  -3   10.27    0.85
  -3  -3  -3   11.25    0.63
   3   3   3   10.77    0.63
   3   3   3   11.50    0.84
  -4  -3  -3   38.71    1.79
  -4  -3  -3   39.72    2.14
   4   3   3   39.72    2.08
   4   3   3   34.78    1.95
   4   3   3   37.60    1.79
  -5  -3  -3   74.33    3.75
  -5  -3  -3   73.49    3.32
   5   3   3   70.87    3.33
   5   3   3   72.57    3.48
   5   3   3   76.01    3.68
  -6  -3  -3    0.89    0.56
  -6  -3  -3    0.80    0.23
   6   3   3    1.05    0.36
   6   3   3    0.11    0.42
  -7  -3  -3   93.45    4.98
  -7  -3  -3   91.82    4.37
   7   3   3  108.09    4.95
   7   3   3   96.35    4.49
  -8  -3  -3   12.67    1.60
  -8  -3  -3   14.06    0.90
   8   3   3   13.70    1.00
   8   3   3   16.48    1.56
  -9  -3  -3    0.31    0.35
  -9  -3  -3   -0.22    0.87
   9   3   3   -0.38    0.82
   9   3   3    0.08    0.38
 -10  -3  -3   12.00    1.97
 -10  -3  -3   11.63    0.96
  10   3   3   12.45    1.65
  10   3   3   10.60    0.90
 -11  -3  -3    4.90    0.65
 -11  -3  -3    5.39    1.69
  11   3   3    3.43    1.43
  -9   4   3   11.67    1.32
  -9   4   3   11.02    1.72
  -9   4   3    8.63    1.02
  -9   4   3   12.73    1.38
  -8   4   3    0.88    0.58
  -8   4   3   -0.71    0.96
  -8   4   3    1.28    0.75
  -8   4   3   -0.35    0.54
  -7   4   3    2.46    0.80
  -7   4   3    2.85    0.59
  -7   4   3    3.30    0.61
  -7   4   3    3.00    0.68
  -6   4   3   10.17    0.99
  -6   4   3   10.23    0.94
  -6   4   3   11.28    0.91
  -6   4   3   12.75    1.19
  -5   4   3  123.06    5.72
  -5   4   3  125.76    5.71
  -5   4   3  124.81    5.75
  -5   4   3  129.37    5.85
  -4   4   3   94.82    4.49
  -4   4   3   96.94    4.56
  -4   4   3  105.68    4.53
  -4   4   3   96.31    4.52
  -3   4   3   46.14    2.25
  -3   4   3   46.46    2.25
  -3   4   3   46.78    2.25
   2  -4  -3    0.20    0.18
  -2   4   3    0.13    0.22
  -2   4   3   -0.14    0.18
   1  -4  -3    2.81    0.36
   1  -4  -3    2.75    0.31
  -1   4   3    4.18    0.38
  -1   4   3    3.60    0.39
   0  -4  -3    1.71    0.30
   0  -4  -3    1.70    0.26
   0   4   3    1.08    0.29
   0   4   3    1.91    0.29
   0   4   3    2.00    0.29
  -1  -4  -3   52.24    2.80
  -1  -4  -3   63.87    2.73
  -1  -4  -3   58.58    2.71
   1   4   3   56.64    2.80
   1   4   3   63.07    2.72
  -2  -4  -3   92.83    4.20
  -2  -4  -3   86.35    4.38
   2   4   3  101.28    4.22
   2   4   3   93.86    4.36
  -3  -4  -3    4.04    0.61
  -3  -4  -3    3.92    0.42
   3   4   3    4.38    0.61
   3   4   3    4.30    0.42
  -4  -4  -3  135.16    6.02
  -4  -4  -3  123.51    6.34
   4   4   3  138.74    6.03
   4   4   3  144.44    6.35
  -5  -4  -3   28.19    1.85
  -5  -4  -3   25.92    1.39
   5   4   3   31.14    1.81
   5   4   3   26.86    1.41
  -6  -4  -3   16.03    0.96
  -6  -4  -3   16.66    1.48
   6   4   3   17.36    1.39
   6   4   3   16.82    1.14
  -7  -4  -3   20.58    1.86
  -7  -4  -3   22.33    1.27
   7   4   3   24.16    1.44
   7   4   3   26.73    1.83
  -8  -4  -3   64.39    3.88
  -8  -4  -3   64.49    3.12
   8   4   3   73.10    3.77
   8   4   3   64.64    3.21
  -9  -4  -3   44.66    2.32
  -9  -4  -3   40.83    3.17
   9   4   3   51.91    3.10
   9   4   3   48.54    2.35
 -10  -4  -3   21.41    1.38
 -10  -4  -3   19.64    2.51
  10   4   3   24.21    2.24
  10   4   3   21.72    1.30
 -11  -4  -3   10.72    2.17
 -11  -4  -3   11.52    1.12
  11   4   3   10.42    0.71
  11   4   3   12.94    1.86
  -8   5   3    4.04    1.12
  -8   5   3    4.91    0.87
  -8   5   3    6.07    0.82
  -8   5   3    3.34    0.89
  -7   5   3   41.70    2.34
  -7   5   3   41.91    2.36
  -7   5   3   42.96    2.26
  -7   5   3   40.79    2.58
  -6   5   3   10.16    1.03
  -6   5   3   11.90    0.96
  -6   5   3   10.28    1.14
  -6   5   3   10.91    1.02
  -5   5   3    3.01    0.57
  -5   5   3    3.13    0.62
  -5   5   3    3.12    0.53
  -5   5   3    2.61    0.50
  -4   5   3    2.79    0.50
  -4   5   3    3.19    0.47
  -4   5   3    3.92    0.53
  -4   5   3    3.50    0.52
  -3   5   3   39.06    1.96
  -3   5   3   39.55    1.94
  -3   5   3   38.91    1.96
   2  -5  -3  203.81    8.94
  -2   5   3  206.70    9.03
  -2   5   3  201.15    8.98
   1  -5  -3   59.53    2.80
   1  -5  -3   57.92    2.69
  -1   5   3   58.85    2.78
  -1   5   3   60.72    2.74
   0  -5  -3    5.60    0.45
   0  -5  -3    6.36    0.55
   0   5   3    5.66    0.64
   0   5   3    6.49    0.55
   0   5   3    6.74    0.49
  -1  -5  -3    8.46    0.62
  -1  -5  -3    9.28    0.60
   1   5   3    8.47    0.60
   1   5   3    7.12    0.76
  -2  -5  -3   11.71    0.75
  -2  -5  -3   11.05    0.99
   2   5   3   12.68    0.98
   2   5   3   11.62    0.74
  -3  -5  -3    9.79    0.97
  -3  -5  -3   12.06    0.75
   3   5   3   10.62    0.94
   3   5   3   11.06    0.71
  -4  -5  -3   69.71    3.84
  -4  -5  -3   77.30    3.48
   4   5   3   76.53    3.49
   4   5   3   78.56    3.81
  -5  -5  -3    6.18    0.56
  -5  -5  -3    4.93    0.89
   5   5   3    6.35    0.59
   5   5   3    6.23    0.90
  -6  -5  -3   51.73    3.31
  -6  -5  -3   58.92    2.77
   6   5   3   58.35    2.79
   6   5   3   63.74    3.28
  -7  -5  -3    2.22    0.41
   7   5   3    2.70    0.55
   7   5   3    2.62    0.80
  -8  -5  -3    9.82    1.45
  -8  -5  -3    7.72    0.78
   8   5   3    8.45    1.26
   8   5   3    8.17    0.93
  -9  -5  -3    6.06    1.38
  -9  -5  -3    7.03    0.73
   9   5   3    6.44    1.26
   9   5   3    6.71    0.78
 -10  -5  -3    0.90    0.51
 -10  -5  -3   -0.11    1.26
  10   5   3    0.77    0.52
  10   5   3    0.31    1.04
 -11  -5  -3    8.68    2.03
 -11  -5  -3    6.60    0.86
  11   5   3    6.80    1.58
  11   5   3    5.48    0.64
  -8   6   3    7.76    1.01
  -8   6   3    9.55    1.18
  -8   6   3    8.75    1.43
  -8   6   3    8.68    1.20
  -7   6   3   39.53    2.20
  -7   6   3   39.98    2.54
  -7   6   3   38.63    2.31
  -6   6   3   -0.25    0.49
  -6   6   3    0.74    0.58
  -6   6   3    0.24    0.63
  -6   6   3    0.72    0.58
  -5   6   3   96.48    4.46
  -5   6   3   93.94    4.57
  -5   6   3   96.24    4.57
  -5   6   3   93.83    4.46
  -4   6   3    0.55    0.38
  -4   6   3   -0.23    0.32
  -4   6   3    0.36    0.41
  -4   6   3    0.29    0.33
  -3   6   3    6.28    0.68
  -3   6   3    5.79    0.59
   2  -6  -3   31.40    1.67
  -2   6   3   29.83    1.55
  -2   6   3   31.80    1.64
   1  -6  -3    2.72    0.29
   1  -6  -3    2.87    0.43
  -1   6   3    3.02    0.35
  -1   6   3    3.25    0.43
   0  -6  -3  210.60    8.99
   0  -6  -3  211.39    8.87
   0   6   3  208.63    8.98
   0   6   3  179.24    9.12
  -1  -6  -3   25.17    1.34
  -1  -6  -3   24.59    1.25
   1   6   3   22.00    1.50
   1   6   3   26.60    1.34
  -2  -6  -3   32.47    1.67
  -2  -6  -3   32.54    1.66
   2   6   3   33.67    1.68
   2   6   3   31.94    1.92
  -3  -6  -3   14.38    1.33
  -3  -6  -3   16.76    0.98
   3   6   3   16.07    1.27
   3   6   3   16.78    0.99
  -4  -6  -3   30.19    1.51
  -4  -6  -3   26.88    1.96
   4   6   3   27.83    1.51
   4   6   3   27.16    1.82
  -5  -6  -3   16.34    1.53
  -5  -6  -3   15.45    1.01
   5   6   3   15.48    1.40
   5   6   3   16.37    1.04
  -6  -6  -3    0.67    0.76
  -6  -6  -3   -0.03    0.31
   6   6   3    0.56    0.32
   6   6   3   -0.72    0.60
  -7  -6  -3    4.09    1.14
  -7  -6  -3    3.45    0.53
   7   6   3    2.96    1.11
   7   6   3    3.80    0.69
  -8  -6  -3   22.53    2.26
  -8  -6  -3   24.06    1.45
   8   6   3   24.73    1.65
  -9  -6  -3   21.78    2.28
  -9  -6  -3   19.28    1.36
   9   6   3   21.09    1.51
   9   6   3   22.24    2.12
 -10  -6  -3    6.23    0.79
 -10  -6  -3    6.93    1.74
  10   6   3    7.39    1.47
  10   6   3    5.69    0.78
 -11  -6  -3    2.07    1.83
 -11  -6  -3    0.94    0.81
  11   6   3    0.74    0.49
  11   6   3    0.44    1.37
  -7   7   3    4.78    1.27
  -7   7   3    4.43    0.83
  -7   7   3    4.93    1.10
  -7   7   3    4.76    0.91
  -6   7   3   30.58    1.81
  -6   7   3   29.41    2.02
  -6   7   3   29.41    1.83
  -6   7   3   29.52    2.01
  -5   7   3   21.28    1.37
  -5   7   3   22.44    1.41
  -5   7   3   19.05    1.48
  -5   7   3   21.52    1.63
  -4   7   3    1.78    0.45
  -4   7   3    1.13    0.48
  -4   7   3    1.43    0.50
  -3   7   3   59.59    2.90
  -3   7   3   53.36    2.65
  -3   7   3   54.84    2.75
   2  -7  -3    5.28    0.63
  -2   7   3    4.45    0.57
  -2   7   3    4.75    0.50
   1  -7  -3    2.52    0.46
   1  -7  -3    3.00    0.31
  -1   7   3    3.10    0.47
  -1   7   3    2.77    0.34
   0  -7  -3   51.22    2.48
   0  -7  -3   51.24    2.27
   0   7   3   50.47    2.45
   0   7   3   45.24    2.67
  -1  -7  -3   31.93    1.56
  -1  -7  -3   34.03    1.73
   1   7   3   29.77    1.95
   1   7   3   32.35    1.69
  -2  -7  -3    2.58    0.44
  -2  -7  -3    3.18    0.40
   2   7   3    2.26    0.66
   2   7   3    2.24    0.41
  -3  -7  -3    0.04    0.31
  -3  -7  -3    0.47    0.57
   3   7   3    0.43    0.29
   3   7   3    0.73    0.53
  -4  -7  -3   23.51    1.94
  -4  -7  -3   29.44    1.56
   4   7   3   29.85    1.55
   4   7   3   27.68    1.91
  -5  -7  -3   31.92    1.69
  -5  -7  -3   26.64    2.21
   5   7   3   32.57    2.15
   5   7   3   33.14    1.73
  -6  -7  -3    5.68    1.26
  -6  -7  -3    7.35    0.79
   6   7   3    7.50    0.77
   6   7   3    7.73    1.19
  -7  -7  -3    0.96    0.98
  -7  -7  -3    2.64    0.56
   7   7   3    2.89    1.04
  -8  -7  -3    6.77    1.57
   8   7   3   11.72    1.59
   8   7   3    7.41    1.02
  -9  -7  -3   23.68    1.58
  -9  -7  -3   25.62    2.80
   9   7   3   25.05    1.82
   9   7   3   22.55    2.30
 -10  -7  -3    4.72    0.79
 -10  -7  -3    5.39    1.88
  10   7   3    6.91    1.56
  10   7   3    5.15    0.89
 -11  -7  -3    0.72    0.81
  11   7   3    0.96    0.67
  11   7   3    0.76    1.47
  -6   8   3   24.16    1.65
  -6   8   3   21.66    1.63
  -6   8   3   25.77    1.89
  -6   8   3   21.90    2.05
  -5   8   3   16.80    1.58
  -5   8   3   17.37    1.44
  -5   8   3   16.47    1.24
  -5   8   3   15.47    1.31
  -4   8   3    7.96    0.81
  -4   8   3    8.04    1.00
  -4   8   3    7.48    1.04
  -4   8   3    6.56    0.83
  -3   8   3   39.88    2.18
  -3   8   3   39.56    1.96
  -3   8   3   40.15    2.28
   2  -8  -3   46.73    2.42
  -2   8   3   43.73    2.35
  -2   8   3   46.61    2.17
   1  -8  -3   15.67    1.09
  -1   8   3   13.85    1.03
   0  -8  -3    6.40    0.40
   0  -8  -3    6.38    0.71
   0   8   3    5.14    0.63
   0   8   3    5.84    0.91
  -1  -8  -3    5.91    0.48
  -1  -8  -3    6.15    0.68
   1   8   3    4.74    0.86
   1   8   3    5.91    0.65
  -2  -8  -3   90.48    4.19
  -2  -8  -3   89.28    4.06
   2   8   3   93.93    4.19
   2   8   3   81.74    4.52
  -3  -8  -3   46.95    2.35
   3   8   3   46.73    2.34
   3   8   3   43.83    2.72
  -4  -8  -3   16.03    1.13
  -4  -8  -3   15.34    1.61
   4   8   3   16.73    1.14
   4   8   3   17.15    1.56
  -5  -8  -3    1.70    0.46
  -5  -8  -3    1.65    0.91
   5   8   3    1.31    0.80
  -6  -8  -3    1.64    0.99
  -6  -8  -3    0.44    0.58
   6   8   3    0.81    0.48
  -7  -8  -3    7.70    0.83
  -7  -8  -3    5.30    1.36
   7   8   3    6.87    0.87
  -8  -8  -3   18.99    1.52
  -8  -8  -3   15.20    2.13
   8   8   3   17.77    2.06
  -9  -8  -3    7.47    0.90
  -9  -8  -3    7.16    1.87
   9   8   3    9.78    1.71
   9   8   3    8.46    1.16
 -10  -8  -3    0.22    1.79
 -10  -8  -3    1.23    0.74
  10   8   3    2.52    0.95
  10   8   3    2.02    1.46
  -6   9   3    2.10    1.27
  -6   9   3    2.89    0.83
  -6   9   3    4.01    1.08
  -6   9   3    3.75    0.84
  -5   9   3    8.74    1.05
  -5   9   3   10.07    1.41
  -5   9   3   11.52    1.38
  -5   9   3   12.68    1.25
  -4   9   3    2.63    0.92
  -4   9   3    0.36    0.57
  -4   9   3    1.12    0.43
  -4   9   3    1.59    0.67
  -3   9   3    4.69    0.48
  -3   9   3    4.61    0.93
  -3   9   3    6.25    0.79
   2  -9  -3   28.00    1.71
  -2   9   3   28.12    1.85
  -2   9   3   27.91    1.72
   1  -9  -3   73.05    3.54
  -1   9   3   62.89    3.83
  -1   9   3   76.27    3.50
   0   9   3   19.62    1.25
   0   9   3   16.03    1.62
  -1  -9  -3    7.45    0.87
  -1  -9  -3    6.84    0.46
   1   9   3    7.84    1.14
   1   9   3    6.09    0.73
  -2  -9  -3    4.62    0.52
   2   9   3    3.34    0.88
   2   9   3    3.64    0.59
  -3  -9  -3    3.04    0.52
   3   9   3    4.33    1.02
   3   9   3    3.10    0.58
  -4  -9  -3   57.44    2.98
   4   9   3   59.99    3.56
   4   9   3   60.69    3.02
  -5  -9  -3    6.65    0.81
  -5  -9  -3    5.47    1.28
   5   9   3    6.45    0.81
   5   9   3    8.40    1.48
  -6  -9  -3   19.83    2.32
  -6  -9  -3   21.76    1.52
   6   9   3   16.76    1.43
   6   9   3   22.98    2.06
  -7  -9  -3   13.85    1.25
  -7  -9  -3   15.02    2.08
   7   9   3   17.16    1.42
   7   9   3   16.64    2.03
  -8  -9  -3    2.15    1.40
  -8  -9  -3    1.53    0.67
   8   9   3    0.19    1.11
  -9  -9  -3    1.33    1.66
  -9  -9  -3   -0.63    0.72
   9   9   3   -0.98    1.01
   9   9   3    1.69    1.31
 -10  -9  -3   13.03    1.34
 -10  -9  -3   12.88    2.56
  10   9   3   11.70    1.54
  10   9   3   15.30    2.11
  -5  10   3    2.10    0.87
  -5  10   3    2.45    1.01
  -5  10   3    1.39    1.09
  -5  10   3    1.01    0.51
  -4  10   3    2.47    0.73
  -4  10   3   -0.66    1.00
  -4  10   3    1.93    0.87
  -3  10   3   33.13    2.35
  -3  10   3   32.36    2.03
   2 -10  -3   10.91    1.16
  -2  10   3    9.23    1.43
  -2  10   3   11.88    1.12
  -2  10   3   10.41    1.22
   1 -10  -3   21.78    1.67
  -1  10   3   21.50    2.03
  -1  10   3   21.07    1.52
  -1  10   3   22.27    1.73
   0  10   3   18.55    1.90
   0  10   3   20.20    1.42
   1  10   3    1.80    0.88
   1  10   3    3.73    0.67
  -2 -10  -3   20.45    1.09
   2  10   3   21.79    1.41
   2  10   3   19.35    1.97
  -3 -10  -3   36.29    1.85
   3  10   3   35.06    2.56
   3  10   3   34.19    2.01
  -4 -10  -3   11.96    1.10
  -4 -10  -3   12.89    1.17
   4  10   3   12.99    1.14
  -5 -10  -3    1.70    0.66
   5  10   3    2.78    0.66
   5  10   3    0.27    1.14
  -6 -10  -3    7.91    0.97
   6  10   3    6.36    1.55
   6  10   3    6.80    0.93
  -7 -10  -3   14.11    2.33
  -7 -10  -3   19.07    1.55
   7  10   3   21.87    1.59
   7  10   3   18.45    2.27
  -8 -10  -3    2.63    0.73
  -8 -10  -3    1.44    1.69
   8  10   3    4.66    1.60
  -9 -10  -3    0.85    1.92
  -9 -10  -3    2.70    0.84
   9  10   3    5.73    1.66
  -3  11   3   12.36    1.26
  -3  11   3   11.97    1.61
   2 -11  -3    5.40    1.01
  -2  11   3    6.40    0.96
  -2  11   3    4.47    1.31
  -2  11   3    5.44    1.15
   1 -11  -3   19.59    1.62
  -1  11   3   16.09    1.64
  -1  11   3   14.98    1.90
  -1  11   3   20.32    1.54
   0 -11  -3   -0.32    0.63
   0  11   3    0.04    0.78
   0  11   3    1.02    1.04
   0  11   3    0.22    0.60
  -1 -11  -3   68.25    3.55
   1  11   3   69.46    4.13
   1  11   3   69.56    3.51
  -2 -11  -3   14.21    1.33
   2  11   3   13.74    1.27
   2  11   3   14.26    2.76
  -3 -11  -3    3.66    0.79
  -3 -11  -3    4.22    0.52
   3  11   3    3.45    1.17
   3  11   3    2.76    0.71
  -4 -11  -3   11.93    1.16
  -4 -11  -3   13.88    1.34
   4  11   3   12.77    2.04
   4  11   3   16.47    1.32
  -5 -11  -3    1.33    0.68
   5  11   3    2.36    0.73
   5  11   3    1.24    1.25
  -6 -11  -3   10.86    1.17
   6  11   3   11.38    1.90
   6  11   3   10.02    1.18
  -7 -11  -3   26.86    1.90
   7  11   3   23.36    2.73
   7  11   3   27.48    1.98
  -8 -11  -3   12.15    1.36
  -8 -11  -3   11.48    2.42
   8  11   3   10.67    2.01
   2 -12  -3   14.66    1.53
  -2  12   3   15.82    1.70
  -2  12   3   13.70    2.13
  -2  12   3   18.73    2.06
   1 -12  -3    0.44    0.91
  -1  12   3   -0.24    1.33
  -1  12   3    0.07    0.80
  -1  12   3    1.70    1.06
   0 -12  -3    1.27    0.87
   0  12   3   -2.04    0.91
   0  12   3   -0.03    1.30
   0  12   3    1.47    0.78
  -1 -12  -3   29.27    2.11
   1  12   3   29.94    2.81
   1  12   3   29.44    2.02
   1  12   3   28.26    2.19
  -2 -12  -3    5.68    0.99
   2  12   3    5.86    0.95
   2  12   3    6.02    1.17
  -3 -12  -3   63.42    3.27
  -3 -12  -3   61.10    2.72
  -3 -12  -3   57.84    2.67
   3  12   3   57.38    4.02
   3  12   3   59.57    3.23
  -4 -12  -3   35.39    2.25
  -4 -12  -3   33.64    1.71
  -4 -12  -3   32.88    1.88
   4  12   3   34.94    2.20
   4  12   3   32.48    2.94
  -5 -12  -3    1.59    0.78
  -5 -12  -3    0.64    0.83
   5  12   3    1.88    0.80
   5  12   3    0.92    1.44
  -6 -12  -3    0.79    0.83
   6  12   3    0.66    0.85
   6  12   3    1.74    1.54
  -7 -12  -3    1.85    0.95
   7  12   3    1.55    1.64
   7  12   3    0.70    1.03
  -1 -13  -3    4.06    1.10
   1  13   3    4.24    1.73
   1  13   3    3.65    1.22
   1  13   3    4.54    1.07
  -2 -13  -3    5.76    1.08
   2  13   3    2.94    1.67
   2  13   3    0.45    1.10
   2  13   3    2.99    0.95
  -3 -13  -3   22.47    1.87
   3  13   3   20.11    1.89
   3  13   3   22.75    2.98
   3  13   3   20.65    2.02
  -4 -13  -3    0.97    0.36
  -4 -13  -3    1.55    0.51
  -4 -13  -3    0.25    0.93
   4  13   3    1.19    1.71
   4  13   3    0.79    0.96
   4  13   3    3.13    1.15
  -5 -13  -3   11.29    1.36
  -5 -13  -3   13.92    1.12
  -5 -13  -3   16.12    1.44
   5  13   3   15.40    1.73
   5  13   3   13.56    1.65
   5  13   3   17.70    2.45
   3  12  -4    8.50    2.26
   3  12  -4   11.37    1.58
  -3 -12   4    7.53    1.22
   2  12  -4   12.98    2.49
   2  12  -4   11.46    1.77
  -2 -12   4   10.07    1.32
   1  12  -4   25.59    3.43
   1  12  -4   23.52    2.41
  -1 -12   4   23.55    2.06
   0  12  -4   26.77    2.78
   0  12  -4   28.18    3.78
   0 -12   4   26.07    2.11
   6  11  -4   22.99    2.29
   6  11  -4   23.17    3.29
  -6 -11   4   24.73    2.00
  -6 -11   4   28.09    2.07
   5  11  -4    4.91    1.27
   5  11  -4    2.56    1.85
  -5 -11   4    4.72    1.02
  -5 -11   4    5.07    0.84
   4  11  -4    2.04    1.81
   4  11  -4   -0.87    0.96
  -4 -11   4   -0.64    0.57
  -4 -11   4   -0.04    0.77
   3  11  -4   17.87    2.53
   3  11  -4   16.90    1.85
  -3 -11   4   14.24    1.12
  -3 -11   4   16.55    1.54
   2  11  -4   40.40    2.77
   2  11  -4   38.85    3.61
  -2 -11   4   37.40    2.41
   1  11  -4   14.23    1.69
   1  11  -4   11.64    2.16
  -1 -11   4   15.20    1.48
   0  11  -4   -1.02    1.58
   0  11  -4   -0.57    1.06
   0 -11   4    0.33    0.71
  -1  11  -4   29.89    2.03
  -1  11  -4   26.71    2.50
   1 -11   4   29.51    2.01
  -2  11  -4   28.05    2.53
  -2  11  -4   27.52    1.97
   2 -11   4   31.06    2.04
  -3  11  -4    3.41    0.89
  -3  11  -4    3.23    1.66
   3 -11   4    2.58    0.94
   7  10  -4   10.11    2.06
   7  10  -4    7.36    2.17
  -7 -10   4   10.49    1.30
  -7 -10   4    7.49    1.13
   6  10  -4   46.89    2.81
   6  10  -4   52.89    4.17
  -6 -10   4   42.71    2.69
  -6 -10   4   44.21    2.66
   5  10  -4    3.17    1.60
   5  10  -4    5.13    1.04
  -5 -10   4    1.64    0.84
  -5 -10   4    2.71    0.74
   4  10  -4    4.85    1.02
   4  10  -4    5.71    1.73
  -4 -10   4    3.55    0.65
  -4 -10   4    3.38    0.80
   3  10  -4   -0.63    1.37
   3  10  -4    1.97    0.87
  -3 -10   4    2.07    0.49
  -3 -10   4    1.29    0.75
   2  10  -4    2.01    1.53
   2  10  -4    2.26    0.86
  -2 -10   4    0.61    0.36
  -2 -10   4    0.47    0.66
   1  10  -4   97.23    6.06
   1  10  -4  113.55    5.46
  -1 -10   4  112.15    5.18
   0  10  -4   27.49    2.02
   0 -10   4   18.40    1.86
  -1  10  -4    1.18    0.95
  -1  10  -4    2.20    0.71
   1 -10   4    2.76    0.67
  -2  10  -4   25.06    1.65
  -2  10  -4   23.13    2.22
   2 -10   4   24.66    1.67
  -3  10  -4   20.95    1.59
  -3  10  -4   23.26    2.30
   3 -10   4   22.69    1.62
  -4  10  -4    2.91    0.74
  -4  10  -4    2.34    1.31
   4 -10   4    3.81    0.96
   8   9  -4   30.87    3.40
   8   9  -4   24.50    1.83
  -8  -9   4   27.23    2.16
  -8  -9   4   26.86    2.10
   7   9  -4   23.27    1.79
   7   9  -4   24.69    3.09
  -7  -9   4   25.66    1.87
  -7  -9   4   24.42    1.91
   6   9  -4    2.33    0.78
   6   9  -4    3.00    1.55
  -6  -9   4    2.17    0.78
  -6  -9   4    1.53    0.80
   5   9  -4    4.13    0.85
   5   9  -4    2.72    1.53
  -5  -9   4    3.62    0.80
  -5  -9   4    2.79    0.68
   4   9  -4  115.57    6.39
   4   9  -4  109.28    5.75
  -4  -9   4  114.87    5.44
  -4  -9   4  117.33    5.32
   3   9  -4    8.01    1.04
   3   9  -4    6.03    1.58
  -3  -9   4    7.37    0.90
  -3  -9   4    8.49    0.82
   2   9  -4   12.16    1.28
   2   9  -4    7.98    1.64
  -2  -9   4   12.80    1.14
  -2  -9   4    9.77    0.82
   1   9  -4    0.42    1.37
   1   9  -4    0.53    0.74
  -1  -9   4   -0.75    0.44
  -1  -9   4   -0.08    0.23
   0   9  -4    1.60    0.52
   0   9  -4    1.44    0.74
  -1   9  -4   47.94    2.83
  -1   9  -4   45.32    2.45
   1  -9   4   44.30    2.40
  -2   9  -4   37.81    2.48
  -2   9  -4   34.36    2.22
   2  -9   4   40.31    2.08
  -3   9  -4   60.20    3.57
  -3   9  -4   64.27    3.10
   3  -9   4   62.67    3.11
  -4   9  -4   13.76    1.15
  -4   9  -4   13.49    1.69
   4  -9   4   15.50    1.24
  -5   9  -4   18.75    2.08
  -5   9  -4   18.08    1.33
   5  -9   4   17.65    1.40
  -6   9  -4    0.76    0.58
  -6   9  -4    0.88    1.41
   8   8  -4    0.49    0.54
   8   8  -4    2.16    1.66
  -8  -8   4    0.80    0.86
  -8  -8   4   -0.46    0.85
   7   8  -4   34.57    1.97
   7   8  -4   32.26    3.17
  -7  -8   4   34.06    2.21
  -7  -8   4   33.79    2.14
   6   8  -4    7.39    1.63
   6   8  -4    7.78    0.91
  -6  -8   4    8.65    0.98
  -6  -8   4    7.01    0.95
   5   8  -4    2.15    1.34
   5   8  -4    1.61    0.61
  -5  -8   4    1.34    0.57
  -5  -8   4    2.40    0.70
   4   8  -4   15.67    1.32
  -4  -8   4   15.72    1.17
   3   8  -4   18.23    2.24
   3   8  -4   19.62    1.46
  -3  -8   4   18.96    1.20
  -3  -8   4   18.03    1.31
   2   8  -4   88.07    5.27
   2   8  -4   99.00    4.71
  -2  -8   4   89.55    4.65
  -2  -8   4  103.60    4.40
   1   8  -4   36.99    3.04
   1   8  -4   40.91    3.43
  -1  -8   4   48.31    2.14
  -1  -8   4   45.24    2.33
   0   8  -4   25.44    1.57
   0   8  -4   28.93    1.86
   0  -8   4   27.94    1.60
  -1   8  -4    5.52    0.94
  -1   8  -4    5.03    0.65
   1  -8   4    5.63    0.66
  -2   8  -4    0.49    0.40
  -2   8  -4   -0.60    0.64
   2  -8   4    0.77    0.40
  -3   8  -4    2.59    0.52
  -3   8  -4    3.11    0.83
   3  -8   4    2.68    0.53
  -4   8  -4   91.77    4.37
  -4   8  -4   93.88    4.91
   4  -8   4   97.73    4.40
  -5   8  -4   35.56    1.78
  -5   8  -4   37.40    2.66
  -5   8  -4   36.67    1.92
  -5   8  -4   36.69    1.73
   5  -8   4   38.86    1.98
  -6   8  -4    8.66    0.74
  -6   8  -4    8.70    0.91
  -6   8  -4   10.93    1.60
  -6   8  -4    7.78    0.74
  -7   8  -4   37.92    3.19
  -7   8  -4   40.18    2.11
  -7   8  -4   40.98    2.06
  -7   8  -4   40.91    3.12
  -7   8  -4   41.94    2.31
   9   7  -4   10.52    2.13
  -9  -7   4    4.27    1.12
  -9  -7   4    7.01    1.09
  -9  -7   4    4.99    2.13
   8   7  -4    6.93    1.72
  -8  -7   4    6.10    1.03
  -8  -7   4    6.09    1.02
   7   7  -4   21.30    1.29
   7   7  -4   20.47    2.49
  -7  -7   4   20.20    1.62
  -7  -7   4   18.08    1.52
   6   7  -4   -0.13    0.45
   6   7  -4   -0.18    1.08
  -6  -7   4   -1.21    0.57
  -6  -7   4   -0.01    0.55
   5   7  -4   14.95    2.08
   5   7  -4   17.98    1.28
  -5  -7   4   18.86    1.32
  -5  -7   4   20.67    1.41
   4   7  -4   28.77    2.61
   4   7  -4   34.75    1.89
  -4  -7   4   31.52    1.79
  -4  -7   4   32.68    1.86
   3   7  -4    6.51    1.30
   3   7  -4    6.74    0.80
  -3  -7   4    5.65    0.62
  -3  -7   4    5.19    0.66
   2   7  -4   22.74    1.52
   2   7  -4   20.67    2.04
  -2  -7   4   24.01    1.28
  -2  -7   4   21.64    1.39
   1   7  -4   56.91    2.91
  -1  -7   4   53.79    2.72
  -1  -7   4   56.16    2.62
   0   7  -4   41.09    2.31
   0  -7   4   39.37    2.05
  -1   7  -4   44.18    2.53
  -1   7  -4   45.77    2.26
   1  -7   4   44.76    2.24
  -2   7  -4   18.96    1.47
  -2   7  -4   18.48    0.85
  -2   7  -4   17.70    1.13
   2  -7   4   19.32    1.13
  -3   7  -4   10.12    1.18
  -3   7  -4    9.48    0.77
  -3   7  -4    9.39    0.55
   3  -7   4    9.24    0.78
  -4   7  -4   19.50    1.14
  -4   7  -4   18.19    1.05
  -4   7  -4   17.71    1.61
   4  -7   4   20.91    1.16
  -5   7  -4   20.87    1.17
  -5   7  -4   22.72    1.78
  -5   7  -4   18.57    1.21
  -6   7  -4   10.44    0.86
  -6   7  -4   13.15    1.52
  -6   7  -4   12.91    0.86
  -6   7  -4   11.81    1.11
  -7   7  -4   -0.87    1.00
  -7   7  -4    0.35    0.47
  -7   7  -4   -0.22    1.12
  -7   7  -4    0.36    0.35
   9   6  -4   -0.22    1.53
  -9  -6   4   -0.27    1.81
  -9  -6   4   -0.52    0.80
  -9  -6   4    1.06    0.87
   8   6  -4   15.28    2.07
  -8  -6   4    7.79    1.94
  -8  -6   4   14.30    1.37
  -8  -6   4   16.46    1.56
   7   6  -4   25.96    2.61
   7   6  -4   25.16    1.30
  -7  -6   4   24.56    1.69
  -7  -6   4   20.38    2.65
  -7  -6   4   26.59    1.74
   6   6  -4   21.63    2.19
   6   6  -4   20.13    1.23
  -6  -6   4   19.33    1.41
  -6  -6   4   21.16    1.49
   5   6  -4   33.10    1.73
   5   6  -4   29.73    2.74
  -5  -6   4   33.74    1.82
  -5  -6   4   27.78    1.99
   4   6  -4   21.92    2.01
   4   6  -4   20.49    1.29
  -4  -6   4   19.40    1.28
  -4  -6   4   20.54    1.34
   3   6  -4   27.63    1.64
   3   6  -4   24.99    2.19
  -3  -6   4   29.27    1.61
  -3  -6   4   30.15    1.56
   2   6  -4  110.34    6.07
   2   6  -4  120.09    5.58
  -2  -6   4  126.21    5.44
  -2  -6   4  122.94    5.50
   1   6  -4    8.30    0.88
  -1  -6   4    7.53    0.68
  -1  -6   4    7.83    0.62
   0   6  -4    0.17    0.40
   0   6  -4    0.00    0.15
   0  -6   4    0.46    0.32
   0  -6   4    0.14    0.23
  -1   6  -4   48.20    2.27
  -1   6  -4   50.84    2.44
  -1   6  -4   49.79    2.65
   1  -6   4   47.62    2.40
   1  -6   4   56.05    2.63
  -2   6  -4  122.75    5.66
  -2   6  -4  122.95    5.94
  -2   6  -4  119.07    5.54
   2  -6   4  140.75    5.90
   2  -6   4  126.20    5.65
  -3   6  -4   27.69    1.40
  -3   6  -4   26.50    1.80
  -3   6  -4   27.58    1.45
   3  -6   4   27.53    1.45
   3  -6   4   33.12    1.79
  -4   6  -4    0.30    0.30
  -4   6  -4    0.42    0.27
  -4   6  -4    0.33    0.61
   4  -6   4    0.26    0.28
  -5   6  -4   10.31    0.93
  -5   6  -4   11.75    0.74
  -5   6  -4   10.13    1.20
  -6   6  -4   40.34    2.58
  -6   6  -4   37.84    2.49
  -6   6  -4   36.79    1.82
  -7   6  -4   34.73    2.48
  -7   6  -4   33.67    2.52
  -7   6  -4   33.52    1.62
  -8   6  -4   12.04    1.69
  -8   6  -4   14.72    1.92
   9   5  -4    2.34    1.44
  -9  -5   4    0.79    0.72
  -9  -5   4    0.27    0.85
  -9  -5   4   -0.22    1.62
   8   5  -4    3.60    1.32
  -8  -5   4    4.39    1.48
  -8  -5   4    1.62    0.75
  -8  -5   4    2.02    0.79
   7   5  -4    0.68    1.00
  -7  -5   4    1.61    0.64
  -7  -5   4    1.33    1.13
   6   5  -4   51.31    4.69
   6   5  -4   62.10    2.82
  -6  -5   4   67.48    3.15
  -6  -5   4   54.72    3.70
  -6  -5   4   62.22    3.08
   5   5  -4   32.92    1.66
   5   5  -4   32.40    2.39
  -5  -5   4   29.61    1.77
  -5  -5   4   33.31    1.83
   4   5  -4    0.93    0.77
   4   5  -4    1.64    0.38
  -4  -5   4    1.54    0.43
  -4  -5   4    1.63    0.41
   3   5  -4    4.95    1.01
   3   5  -4    6.29    0.67
  -3  -5   4    6.77    0.64
  -3  -5   4    6.63    0.67
   2   5  -4   16.06    1.54
   2   5  -4   16.40    1.06
  -2  -5   4   16.20    0.97
  -2  -5   4   15.61    1.02
   1   5  -4   72.31    3.40
   1   5  -4   76.56    3.60
  -1  -5   4   79.73    3.56
  -1  -5   4   73.00    3.48
  -1  -5   4   74.71    3.45
   0   5  -4  106.91    4.74
   0   5  -4  107.98    4.99
   0  -5   4  105.82    4.93
   0  -5   4  103.02    4.82
   0  -5   4  110.79    4.80
  -1   5  -4    1.45    0.45
  -1   5  -4    1.16    0.20
   1  -5   4    1.24    0.27
   1  -5   4    1.07    0.39
  -2   5  -4   95.68    4.50
  -2   5  -4   94.28    4.22
  -2   5  -4   92.87    4.18
   2  -5   4   92.35    4.42
   2  -5   4   92.84    4.21
  -3   5  -4  152.01    6.87
  -3   5  -4  145.23    6.53
  -3   5  -4  143.72    6.56
   3  -5   4  144.56    6.52
   3  -5   4  154.09    6.80
  -4   5  -4    2.69    0.43
  -4   5  -4    2.71    0.66
  -4   5  -4    2.76    0.31
   4  -5   4    2.81    0.32
   4  -5   4    2.34    0.58
  -5   5  -4    4.01    0.40
  -5   5  -4    4.08    0.80
   5  -5   4    3.09    0.69
  -6   5  -4    1.87    0.25
  -6   5  -4    1.29    0.71
  -6   5  -4    2.61    0.80
   6  -5   4    0.71    0.96
  -7   5  -4   32.08    2.27
  -7   5  -4   31.14    2.24
  -7   5  -4   31.54    1.46
  -8   5  -4   78.46    4.35
  -8   5  -4   77.13    4.20
  -9   5  -4    9.20    1.65
  -9   5  -4    7.33    1.50
  10   4  -4   11.42    1.85
 -10  -4   4    5.15    1.26
 -10  -4   4    6.00    1.05
 -10  -4   4    6.46    2.16
   9   4  -4   22.16    2.52
  -9  -4   4   22.74    2.94
  -9  -4   4   19.08    1.62
  -9  -4   4   16.29    1.74
   8   4  -4   37.27    2.75
  -8  -4   4   32.03    2.93
  -8  -4   4   39.53    2.20
  -8  -4   4   38.36    2.28
   7   4  -4   14.10    1.83
  -7  -4   4   12.27    1.79
  -7  -4   4   11.89    1.20
  -7  -4   4   14.94    1.24
   6   4  -4    1.70    0.85
  -6  -4   4    1.76    0.62
  -6  -4   4    0.59    0.49
  -6  -4   4    1.67    0.93
   5   4  -4    6.92    1.12
   5   4  -4    7.82    0.59
  -5  -4   4    8.80    0.82
  -5  -4   4    6.71    1.14
  -5  -4   4    8.27    0.80
   4   4  -4   10.65    0.72
   4   4  -4   10.19    1.26
  -4  -4   4    9.68    0.82
  -4  -4   4   10.71    0.85
   3   4  -4   35.42    2.29
   3   4  -4   33.91    1.79
  -3  -4   4   38.22    1.85
  -3  -4   4   35.01    1.83
   2   4  -4   47.99    3.00
   2   4  -4   56.64    2.54
   2   4  -4   54.01    2.61
  -2  -4   4   55.25    2.57
  -2  -4   4   56.20    2.60
  -2  -4   4   53.04    2.57
   1   4  -4    0.49    0.28
   1   4  -4    0.35    0.19
  -1  -4   4    0.28    0.22
  -1  -4   4    0.21    0.23
  -1  -4   4    0.37    0.25
   0   4  -4   20.20    1.21
   0   4  -4   19.27    1.00
   0  -4   4   18.91    1.17
   0  -4   4   20.06    1.06
   0  -4   4   18.68    1.05
  -1   4  -4   16.02    1.08
  -1   4  -4   16.14    0.88
   1  -4   4   16.86    0.90
   1  -4   4   16.70    1.06
  -2   4  -4  220.33    9.96
  -2   4  -4  236.24   10.20
   2  -4   4  223.01    9.93
   2  -4   4  230.03   10.15
  -3   4  -4   16.17    0.94
  -3   4  -4   15.59    1.16
  -3   4  -4   15.14    0.82
   3  -4   4   14.90    1.09
   3  -4   4   15.84    0.82
  -4   4  -4   92.81    4.45
  -4   4  -4   91.10    4.08
   4  -4   4   90.15    4.38
   4  -4   4   94.84    4.09
  -5   4  -4   22.59    1.54
  -5   4  -4   22.44    1.09
   5  -4   4   23.50    1.47
  -6   4  -4    5.53    0.36
  -6   4  -4    5.80    0.93
  -6   4  -4    5.63    0.86
   6  -4   4    6.13    0.79
  -7   4  -4   32.10    2.22
   7  -4   4   31.38    1.92
  -8   4  -4    1.79    0.96
  -8   4  -4    1.32    0.83
  -9   4  -4    6.80    1.50
  -9   4  -4    8.35    1.35
  10   3  -4    7.36    1.75
 -10  -3   4    9.19    2.01
 -10  -3   4    4.66    1.21
 -10  -3   4    6.22    1.03
   9   3  -4    2.84    1.18
  -9  -3   4    0.04    0.79
  -9  -3   4   -0.29    1.30
  -9  -3   4    1.86    0.79
   8   3  -4   20.58    2.09
  -8  -3   4   16.19    2.15
  -8  -3   4   18.85    1.49
   7   3  -4   24.99    2.05
  -7  -3   4   24.31    1.61
  -7  -3   4   19.09    2.04
   6   3  -4   33.39    2.17
  -6  -3   4   23.36    2.08
   5   3  -4   24.54    1.88
  -5  -3   4   23.75    1.88
  -5  -3   4   25.25    1.47
   4   3  -4   18.05    0.95
   4   3  -4   17.45    1.51
  -4  -3   4   14.99    1.40
  -4  -3   4   18.24    1.11
   3   3  -4   19.43    1.05
   3   3  -4   17.46    1.45
   3   3  -4   19.98    1.10
  -3  -3   4   19.01    0.99
  -3  -3   4   18.32    1.11
   2   3  -4   10.98    0.71
   2   3  -4   12.06    0.76
   2   3  -4    9.77    1.13
  -2  -3   4   11.97    0.77
  -2  -3   4   11.36    0.72
   1   3  -4   83.40    3.74
   1   3  -4   79.66    3.65
  -1  -3   4   82.54    3.69
  -1  -3   4   78.55    3.70
  -1  -3   4   78.98    3.67
   0   3  -4   59.67    2.71
   0   3  -4   56.59    2.83
   0  -3   4   58.40    2.72
   0  -3   4   62.49    2.76
   0  -3   4   58.60    2.81
  -1   3  -4   47.66    2.24
  -1   3  -4   47.87    2.38
   1  -3   4   50.11    2.28
   1  -3   4   47.53    2.36
   1  -3   4   47.03    2.21
  -2   3  -4  145.09    6.51
  -2   3  -4  148.91    6.67
   2  -3   4  149.43    6.64
   2  -3   4  143.35    6.42
  -3   3  -4    2.09    0.48
  -3   3  -4    2.41    0.38
   3  -3   4    1.62    0.42
   3  -3   4    2.95    0.25
  -4   3  -4   73.34    3.58
   4  -3   4   72.75    3.52
  -5   3  -4   23.97    1.60
  -5   3  -4   23.66    1.54
   5  -3   4   24.22    1.47
  -6   3  -4  123.45    5.72
  -6   3  -4  114.17    5.58
   6  -3   4  115.90    5.49
  -7   3  -4   35.50    2.19
  -7   3  -4   37.72    2.38
   7  -3   4   35.33    2.05
  -8   3  -4    7.79    1.15
  -8   3  -4    8.52    1.22
   8  -3   4   11.01    1.13
  -9   3  -4    5.97    1.33
  -9   3  -4    8.51    1.18
 -10   3  -4   -0.52    1.08
 -10   3  -4   -0.46    1.33
  10   2  -4    6.67    1.56
 -10  -2   4    3.56    1.10
 -10  -2   4    5.25    1.77
 -10  -2   4    2.98    0.92
   9   2  -4    1.97    1.14
  -9  -2   4    0.59    1.33
  -9  -2   4    3.60    0.89
   8   2  -4    6.20    1.17
  -8  -2   4    3.94    0.80
  -8  -2   4    5.75    1.31
   7   2  -4    8.73    1.17
  -7  -2   4    7.82    1.35
  -7  -2   4    8.41    0.96
   6   2  -4    4.05    0.85
  -6  -2   4    2.67    0.88
  -6  -2   4    3.29    0.66
   5   2  -4   15.83    1.30
  -5  -2   4   13.03    1.33
  -5  -2   4   14.95    1.04
   4   2  -4   70.09    3.52
  -4  -2   4   71.82    3.25
  -4  -2   4   59.80    3.50
   3   2  -4  152.48    7.33
   3   2  -4  162.40    6.99
   3   2  -4  165.21    7.07
  -3  -2   4  168.55    7.11
  -3  -2   4  142.44    7.32
  -3  -2   4  157.74    6.95
   2   2  -4   28.52    1.41
   2   2  -4   24.10    1.64
   2   2  -4   26.23    1.38
  -2  -2   4   27.78    1.35
  -2  -2   4   29.24    1.44
   1   2  -4    1.09    0.30
   1   2  -4    1.07    0.26
  -1  -2   4    0.97    0.26
  -1  -2   4    1.80    0.31
   0   2  -4    1.75    0.34
   0   2  -4    1.91    0.27
   0  -2   4    1.92    0.31
   0  -2   4    2.09    0.33
  -1   2  -4   76.60    3.51
  -1   2  -4   77.33    3.61
   1  -2   4   79.92    3.60
   1  -2   4   77.07    3.53
   1  -2   4   75.88    3.45
  -2   2  -4   10.15    0.79
  -2   2  -4   10.53    0.70
   2  -2   4   10.74    0.55
   2  -2   4   10.64    0.77
  -3   2  -4   -0.32    0.27
   3  -2   4   -0.09    0.30
   3  -2   4    0.10    0.09
  -4   2  -4    3.17    0.55
   4  -2   4    2.84    0.49
  -5   2  -4  143.71    6.70
  -5   2  -4  146.31    6.79
   5  -2   4  148.45    6.67
  -6   2  -4   44.36    2.45
  -6   2  -4   42.81    2.34
   6  -2   4   40.11    2.24
  -7   2  -4    6.32    0.90
  -7   2  -4    5.70    0.94
   7  -2   4    6.83    0.78
  -8   2  -4  102.52    5.30
  -8   2  -4  105.57    5.08
   8  -2   4  103.44    4.92
  -9   2  -4   28.97    2.30
  -9   2  -4   26.72    1.99
   9  -2   4   24.97    1.75
 -10   2  -4    1.41    1.18
 -10   2  -4    3.48    1.41
  10   1  -4   11.47    1.74
 -10  -1   4    9.40    1.97
 -10  -1   4   10.58    1.37
   9   1  -4    3.23    1.21
  -9  -1   4    2.46    0.89
  -9  -1   4    1.88    1.38
  -8  -1   4   15.71    1.96
  -8  -1   4   21.75    1.53
   7   1  -4   11.05    1.24
  -7  -1   4   11.62    1.08
  -7  -1   4    8.33    1.31
   6   1  -4    1.07    0.59
  -6  -1   4    0.96    0.46
  -6  -1   4   -0.14    0.59
   5   1  -4   -0.06    0.44
  -5  -1   4    0.60    0.35
  -5  -1   4    0.48    0.54
   4   1  -4  113.14    5.24
  -4  -1   4  100.65    5.27
  -4  -1   4  114.88    5.08
  -4  -1   4  111.77    4.81
   3   1  -4   47.81    2.27
   3   1  -4   47.58    2.46
  -3  -1   4   48.89    2.14
  -3  -1   4   46.88    2.29
  -3  -1   4   42.55    2.46
   2   1  -4   10.86    0.91
   2   1  -4   11.62    0.71
   2   1  -4   11.42    0.72
  -2  -1   4   11.71    0.67
  -2  -1   4   11.92    0.75
   1   1  -4   32.69    1.55
   1   1  -4   31.06    1.52
  -1  -1   4   29.93    1.53
  -1  -1   4   29.54    1.51
   0   1  -4    4.30    0.45
   0   1  -4    3.50    0.38
   0  -1   4    4.28    0.45
   0  -1   4    3.15    0.39
  -1   1  -4  818.12   35.27
  -1   1  -4  796.00   35.20
   1  -1   4  808.87   35.25
   1  -1   4  827.59   35.22
  -2   1  -4  150.97    6.79
  -2   1  -4  149.09    6.84
   2  -1   4  157.61    6.84
  -3   1  -4   27.01    1.48
   3  -1   4   26.45    1.45
  -4   1  -4    0.48    0.31
  -4   1  -4    0.55    0.35
   4  -1   4    0.38    0.32
  -5   1  -4   14.31    1.08
  -5   1  -4   13.48    1.00
   5  -1   4   12.47    0.96
  -6   1  -4   80.25    3.99
  -6   1  -4   79.48    3.85
   6  -1   4   78.44    3.78
  -7   1  -4   43.57    2.41
   7  -1   4   44.72    2.32
  -8   1  -4    1.80    0.77
  -8   1  -4   -0.58    0.58
   8  -1   4    0.12    0.51
  -9   1  -4   43.52    2.92
  -9   1  -4   40.63    2.45
   9  -1   4   40.38    2.27
 -10   1  -4   63.29    3.59
 -10   1  -4   61.35    4.12
  10  -1   4   72.42    3.39
 -11   1  -4    7.50    1.99
 -11   1  -4   10.05    1.36
  10   0  -4   17.96    2.31
 -10   0   4   15.56    1.83
 -10   0   4   14.08    2.24
   9   0  -4    3.53    2.00
  -9   0   4    7.01    1.05
  -9   0   4    2.72    1.34
   8   0  -4    2.72    0.94
  -8   0   4    3.25    1.00
  -8   0   4    3.10    0.77
   7   0  -4   15.44    1.37
  -7   0   4   15.23    1.59
  -7   0   4   11.90    1.21
   6   0  -4   -0.14    0.47
  -6   0   4    0.52    0.60
  -6   0   4    0.65    0.45
   5   0  -4   32.19    1.78
  -5   0   4   29.31    1.64
  -5   0   4   25.08    1.79
   4   0  -4   44.88    2.25
  -4   0   4   42.48    1.93
  -4   0   4   42.98    2.15
  -4   0   4   38.79    2.29
   3   0  -4    9.70    0.68
   3   0  -4    9.28    0.77
  -3   0   4    7.91    0.79
  -3   0   4    9.41    0.70
  -3   0   4   10.26    0.59
   2   0  -4   66.14    3.13
   2   0  -4   67.28    3.06
  -2   0   4   67.29    3.08
  -2   0   4   59.28    3.12
  -2   0   4   70.09    3.03
   1   0  -4   23.80    1.15
   1   0  -4   20.30    1.19
   1   0  -4   20.09    1.15
  -1   0   4   22.84    1.17
  -1   0   4   22.53    1.15
   0   0  -4  102.68    4.62
   0   0  -4  101.22    4.66
   0   0   4  105.62    4.64
   0   0   4  102.04    4.65
  -1   0  -4    0.71    0.24
  -1   0  -4    0.11    0.24
   1   0   4    0.81    0.26
   1   0   4    1.31    0.30
  -2   0  -4    7.78    0.60
  -2   0  -4    8.02    0.66
   2   0   4    8.30    0.65
  -3   0  -4  161.38    7.19
  -3   0  -4  162.24    7.19
   3   0   4  166.96    7.18
   3   0   4  150.43    6.92
  -4   0  -4   24.28    1.43
  -4   0  -4   25.80    1.47
   4   0   4   25.27    1.41
  -5   0  -4   34.69    1.87
  -5   0  -4   33.42    1.95
   5   0   4   36.28    1.85
  -6   0  -4    7.06    0.35
  -6   0  -4    6.94    0.80
  -6   0  -4    7.43    0.92
   6   0   4    6.58    0.74
  -7   0  -4    8.96    0.91
  -7   0  -4    7.63    0.41
  -7   0  -4    8.75    1.11
   7   0   4    7.21    0.81
  -8   0  -4   37.83    2.17
  -8   0  -4   40.09    2.52
  -8   0  -4   36.32    1.69
   8   0   4   37.98    2.06
  -9   0  -4   11.68    0.59
  -9   0  -4   10.71    1.47
  -9   0  -4   11.69    1.28
  -9   0  -4   10.65    0.59
   9   0   4    9.89    1.07
 -10   0  -4    3.50    0.34
 -10   0  -4    5.04    0.90
 -10   0  -4    3.79    1.36
 -10   0  -4    3.30    0.34
  10   0   4    4.24    0.73
 -11   0  -4   51.19    3.95
  -9   1   4   34.60    3.00
  -9   1   4   39.78    2.43
   8  -1  -4   61.87    3.30
  -8   1   4   53.19    3.08
   7  -1  -4    2.84    0.73
  -7   1   4    3.31    0.88
  -7   1   4    2.34    0.62
   6  -1  -4    4.71    0.72
  -6   1   4    4.57    0.66
  -6   1   4    3.32    0.39
  -6   1   4    3.25    0.73
  -6   1   4    3.66    0.33
   5  -1  -4   28.34    1.56
  -5   1   4   24.89    1.23
  -5   1   4   25.97    1.50
  -5   1   4   23.90    1.63
   4  -1  -4    4.28    0.58
  -4   1   4    4.53    0.62
  -4   1   4    4.77    0.56
   3  -1  -4   26.96    1.41
   3  -1  -4   28.57    1.43
  -3   1   4   27.21    1.44
  -3   1   4   24.92    1.47
   2  -1  -4   58.66    2.56
   2  -1  -4   54.95    2.51
  -2   1   4   47.66    2.53
  -2   1   4   55.91    2.58
   1  -1  -4  109.30    5.05
   1  -1  -4  116.90    5.12
  -1   1   4  112.69    5.14
  -1   1   4  118.57    5.14
   0  -1  -4   37.28    1.75
   0   1   4   34.95    1.75
   0   1   4   35.12    1.79
  -1  -1  -4  358.14   15.89
   1   1   4  371.89   15.91
   1   1   4  362.36   15.94
  -2  -1  -4   66.15    3.00
  -2  -1  -4   64.96    3.03
  -2  -1  -4   64.13    3.07
   2   1   4   65.01    3.07
   2   1   4   63.75    2.87
  -3  -1  -4   -0.16    0.25
  -3  -1  -4    0.15    0.26
  -3  -1  -4    0.24    0.10
   3   1   4    0.23    0.29
   3   1   4    0.15    0.10
  -4  -1  -4   18.77    1.19
  -4  -1  -4   17.51    0.84
  -4  -1  -4   16.67    1.09
   4   1   4   18.20    1.10
   4   1   4   17.82    0.85
   4   1   4   19.94    1.19
  -5  -1  -4   36.46    1.66
  -5  -1  -4   36.48    2.07
  -5  -1  -4   34.22    1.94
   5   1   4   40.00    2.09
   5   1   4   37.30    1.93
  -6  -1  -4    8.38    0.84
  -6  -1  -4   10.17    1.02
  -6  -1  -4    9.62    0.51
   6   1   4    9.90    0.83
   6   1   4    9.43    1.01
  -7  -1  -4    0.74    0.58
  -7  -1  -4    0.89    0.43
  -7  -1  -4    0.87    0.18
   7   1   4    0.78    0.42
   7   1   4    0.24    0.57
  -8  -1  -4   73.96    4.05
  -8  -1  -4   76.02    3.33
  -8  -1  -4   67.56    3.64
   8   1   4   79.67    3.61
  -9  -1  -4    4.78    0.46
  -9  -1  -4    5.74    1.21
   9   1   4    5.18    0.69
 -10  -1  -4   13.33    1.85
 -10  -1  -4   11.33    0.74
  10   1   4   12.00    1.12
 -11  -1  -4   38.67    3.31
 -11  -1  -4   38.02    1.85
  11   1   4   39.79    2.15
  -9   2   4    6.90    1.13
  -9   2   4    5.64    1.41
  -8   2   4   17.50    0.87
  -8   2   4   15.04    1.50
  -8   2   4   15.52    1.88
  -7   2   4    7.41    0.60
  -7   2   4    6.62    1.08
  -7   2   4    6.94    0.87
   6  -2  -4   43.33    2.18
  -6   2   4   38.15    2.13
  -6   2   4   36.90    1.85
  -6   2   4   34.87    2.25
   5  -2  -4   83.69    3.67
  -5   2   4   73.38    3.44
  -5   2   4   69.03    3.72
  -5   2   4   78.01    3.66
   4  -2  -4    0.17    0.28
  -4   2   4    0.70    0.31
  -4   2   4    0.49    0.34
   3  -2  -4  119.02    5.03
   3  -2  -4  112.79    5.08
  -3   2   4  111.47    5.11
  -3   2   4  105.42    5.08
   2  -2  -4   53.00    2.49
   2  -2  -4   55.83    2.38
  -2   2   4   53.24    2.51
  -2   2   4   48.51    2.42
   1  -2  -4  125.49    5.53
  -1   2   4  122.34    5.55
   0  -2  -4  139.88    6.44
   0   2   4  149.03    6.41
   0   2   4  146.85    6.47
  -1  -2  -4   28.57    1.47
  -1  -2  -4   30.66    1.41
   1   2   4   30.45    1.39
   1   2   4   26.75    1.47
   1   2   4   28.85    1.39
  -2  -2  -4   56.26    2.56
  -2  -2  -4   57.85    2.67
  -2  -2  -4   53.04    2.68
   2   2   4   60.52    2.66
   2   2   4   55.18    2.74
   2   2   4   57.26    2.56
  -3  -2  -4   64.55    2.98
  -3  -2  -4   66.73    3.19
   3   2   4   66.13    2.98
   3   2   4   65.13    3.20
   3   2   4   72.00    3.20
  -4  -2  -4    6.34    0.40
  -4  -2  -4    5.66    0.68
   4   2   4    6.53    0.68
   4   2   4    5.91    0.66
   4   2   4    6.06    0.39
  -5  -2  -4  113.05    5.22
  -5  -2  -4  114.54    5.61
   5   2   4  122.10    5.46
   5   2   4  128.64    5.62
   5   2   4  116.60    5.24
  -6  -2  -4   22.63    1.58
  -6  -2  -4   20.90    1.07
   6   2   4   23.61    1.54
   6   2   4   20.96    1.32
  -7  -2  -4   60.61    2.84
  -7  -2  -4   60.76    3.43
   7   2   4   68.45    3.43
   7   2   4   62.17    3.07
  -8  -2  -4    1.16    0.74
  -8  -2  -4    1.23    0.27
   8   2   4    1.49    0.50
   8   2   4    1.24    0.70
  -9  -2  -4   49.25    3.31
  -9  -2  -4   54.17    2.51
   9   2   4   55.56    2.72
   9   2   4   55.11    3.29
 -10  -2  -4   59.61    3.91
 -10  -2  -4   55.53    2.70
  10   2   4   58.63    2.89
  10   2   4   59.75    3.64
 -11  -2  -4   14.94    2.26
 -11  -2  -4   17.62    1.08
  11   2   4   17.29    1.30
  -9   3   4    7.45    1.30
  -9   3   4    4.20    0.89
  -9   3   4    2.02    1.35
  -9   3   4    4.59    0.53
  -8   3   4    6.19    0.65
  -8   3   4    6.15    1.00
  -8   3   4    5.90    0.83
  -8   3   4    6.27    1.24
  -7   3   4    3.29    0.84
  -7   3   4    3.61    0.52
  -7   3   4    4.46    0.79
  -7   3   4    3.63    0.68
  -6   3   4   65.89    3.24
  -6   3   4   64.84    3.06
  -6   3   4   63.17    3.37
  -5   3   4   29.99    1.57
  -5   3   4   31.75    1.75
  -5   3   4   30.06    1.79
  -4   3   4   43.80    2.25
  -4   3   4   44.82    2.25
   3  -3  -4   19.87    1.10
  -3   3   4   19.67    1.08
  -3   3   4   19.27    1.10
  -3   3   4   18.12    1.11
   2  -3  -4   24.79    1.32
  -2   3   4   25.59    1.23
  -2   3   4   25.19    1.32
  -2   3   4   25.72    1.35
   1  -3  -4    3.29    0.39
  -1   3   4    3.79    0.41
  -1   3   4    3.89    0.44
   0  -3  -4    0.89    0.26
   0   3   4    0.77    0.21
   0   3   4    0.94    0.27
   0   3   4    0.97    0.13
  -1  -3  -4    0.26    0.18
  -1  -3  -4    0.10    0.21
  -1  -3  -4    0.06    0.17
   1   3   4    0.13    0.22
   1   3   4    0.01    0.16
   1   3   4    0.16    0.15
  -2  -3  -4   12.22    0.68
  -2  -3  -4   10.32    0.77
  -2  -3  -4   11.67    0.78
   2   3   4   10.94    0.65
   2   3   4   12.37    0.76
  -3  -3  -4   74.35    3.42
  -3  -3  -4   74.87    3.64
   3   3   4   73.97    3.42
   3   3   4   81.54    3.62
  -4  -3  -4  139.85    6.44
  -4  -3  -4  134.13    6.11
   4   3   4  145.68    6.40
   4   3   4  137.49    6.34
   4   3   4  137.30    6.12
  -5  -3  -4   67.71    3.62
  -5  -3  -4   66.84    3.22
   5   3   4   71.63    3.24
   5   3   4   75.01    3.47
   5   3   4   77.46    3.61
  -6  -3  -4    0.82    0.24
  -6  -3  -4    0.58    0.53
   6   3   4    1.01    0.41
   6   3   4    0.88    0.52
  -7  -3  -4   23.50    1.81
  -7  -3  -4   22.91    1.22
   7   3   4   25.22    1.79
   7   3   4   23.93    1.45
  -8  -3  -4    9.45    1.38
  -8  -3  -4   11.11    0.76
   8   3   4   10.79    1.00
   8   3   4   12.66    1.40
  -9  -3  -4   39.65    1.94
  -9  -3  -4   36.57    2.84
   9   3   4   37.75    2.10
   9   3   4   42.72    2.73
 -10  -3  -4   -0.26    1.15
 -10  -3  -4    0.98    0.39
  10   3   4    2.27    1.12
  10   3   4    0.04    0.52
 -11  -3  -4    1.93    1.58
 -11  -3  -4   -0.05    0.46
  11   3   4   -0.35    0.56
  11   3   4    0.48    1.24
  -9   4   4    9.85    1.72
  -9   4   4   10.29    1.40
  -9   4   4   13.79    1.47
  -9   4   4   10.87    1.21
  -8   4   4    6.90    1.13
  -8   4   4    8.62    0.99
  -8   4   4    7.25    0.84
  -8   4   4    7.02    1.51
  -7   4   4    0.39    0.52
  -7   4   4    0.08    0.59
  -7   4   4    1.28    0.76
  -7   4   4    0.68    0.49
  -6   4   4   13.72    1.18
  -6   4   4   14.18    1.29
  -6   4   4   14.34    1.05
  -6   4   4   12.99    1.08
  -5   4   4    0.55    0.41
  -5   4   4    0.34    0.38
  -5   4   4    0.69    0.45
  -5   4   4    0.22    0.33
  -4   4   4   95.56    4.52
  -4   4   4   99.66    4.51
  -4   4   4   98.18    4.55
   3  -4  -4   28.35    1.51
  -3   4   4   28.47    1.55
  -3   4   4   29.16    1.57
  -3   4   4   31.01    1.51
   2  -4  -4  195.79    8.68
  -2   4   4  192.79    8.61
  -2   4   4  200.48    8.72
  -2   4   4  198.05    8.72
   1  -4  -4   17.05    0.94
  -1   4   4   17.22    0.97
  -1   4   4   15.84    0.95
   0  -4  -4  115.71    5.12
   0  -4  -4  118.19    5.12
   0   4   4  106.46    5.06
   0   4   4  116.16    5.12
   0   4   4  114.19    5.13
  -1  -4  -4   96.54    4.80
  -1  -4  -4  108.42    4.79
  -1  -4  -4  109.73    4.77
   1   4   4  105.19    4.78
   1   4   4  110.79    4.76
  -2  -4  -4    5.43    0.62
  -2  -4  -4    6.07    0.49
  -2  -4  -4    6.48    0.58
   2   4   4    5.83    0.57
   2   4   4    5.51    0.48
  -3  -4  -4   71.99    3.24
  -3  -4  -4   67.57    3.48
   3   4   4   71.74    3.24
   3   4   4   72.64    3.43
  -4  -4  -4  116.86    5.43
  -4  -4  -4  118.78    5.76
   4   4   4  119.13    5.43
   4   4   4  133.33    5.74
  -5  -4  -4  177.87    8.62
  -5  -4  -4  184.07    8.21
   5   4   4  199.04    8.59
   5   4   4  177.10    8.42
   5   4   4  193.31    8.23
  -6  -4  -4   13.40    0.84
  -6  -4  -4   13.00    1.37
   6   4   4   14.11    1.09
   6   4   4   13.33    0.85
   6   4   4   15.07    1.27
  -7  -4  -4   26.81    2.15
  -7  -4  -4   30.58    1.56
   7   4   4   32.05    2.09
   7   4   4   32.01    1.81
  -8  -4  -4    0.04    0.77
  -8  -4  -4    1.40    0.35
   8   4   4    1.00    0.52
   8   4   4    1.24    0.79
  -9  -4  -4   11.13    1.61
  -9  -4  -4   10.24    0.85
   9   4   4   12.93    1.62
   9   4   4   10.56    1.08
 -10  -4  -4   39.63    2.07
 -10  -4  -4   33.63    3.09
  10   4   4   41.13    2.20
  10   4   4   47.25    3.02
 -11  -4  -4    9.95    1.06
 -11  -4  -4   11.42    2.13
  11   4   4   13.08    1.77
  11   4   4   10.27    1.09
  -8   5   4    0.86    1.77
  -8   5   4    0.31    0.75
  -8   5   4    1.37    0.83
  -8   5   4    1.91    0.75
  -7   5   4    3.54    0.83
  -7   5   4    4.61    0.78
  -7   5   4    3.06    0.85
  -7   5   4    4.37    0.73
  -6   5   4    5.93    0.75
  -6   5   4    4.16    0.66
  -6   5   4    6.10    0.87
  -6   5   4    6.06    0.81
  -5   5   4   32.63    1.83
  -5   5   4   34.42    1.90
  -5   5   4   30.34    1.84
  -5   5   4   33.80    1.80
  -4   5   4    2.28    0.44
  -4   5   4    2.79    0.47
  -4   5   4    2.52    0.45
   3  -5  -4    4.31    0.51
  -3   5   4    4.11    0.50
  -3   5   4    4.48    0.53
  -3   5   4    5.08    0.55
   2  -5  -4  141.60    6.20
  -2   5   4  140.69    6.27
  -2   5   4  135.52    6.16
  -2   5   4  139.23    6.25
   1  -5  -4   10.62    0.78
   1  -5  -4   10.85    0.71
  -1   5   4   11.75    0.78
  -1   5   4   11.48    0.75
   0  -5  -4   75.50    3.40
   0  -5  -4   75.08    3.44
   0   5   4   67.94    3.44
   0   5   4   75.00    3.42
   0   5   4   77.90    3.44
  -1  -5  -4    0.32    0.24
  -1  -5  -4    0.16    0.22
   1   5   4    0.53    0.24
   1   5   4    0.22    0.27
  -2  -5  -4    2.56    0.41
  -2  -5  -4    1.96    0.49
  -2  -5  -4    2.35    0.34
   2   5   4    2.29    0.43
   2   5   4    1.85    0.32
  -3  -5  -4   -0.01    0.23
  -3  -5  -4   -0.05    0.40
   3   5   4    0.14    0.34
   3   5   4   -0.03    0.21
  -4  -5  -4   38.31    2.38
  -4  -5  -4   40.58    2.00
   4   5   4   44.37    2.31
   4   5   4   41.98    2.01
  -5  -5  -4    0.31    0.25
  -5  -5  -4    0.40    0.54
   5   5   4   -0.01    0.47
   5   5   4    0.14    0.26
  -6  -5  -4   52.02    2.51
  -6  -5  -4   51.22    3.06
   6   5   4   52.28    2.53
   6   5   4   54.81    2.97
   6   5   4   51.88    2.76
  -7  -5  -4    6.68    1.43
  -7  -5  -4    8.56    0.73
   7   5   4   11.12    1.29
   7   5   4    7.75    0.90
  -8  -5  -4   20.76    2.04
  -8  -5  -4   20.72    1.25
   8   5   4   21.99    1.86
   8   5   4   20.47    1.50
  -9  -5  -4   25.20    2.39
  -9  -5  -4   24.44    1.49
   9   5   4   26.35    1.70
   9   5   4   29.29    2.24
 -10  -5  -4   10.74    0.99
 -10  -5  -4    8.65    1.74
  10   5   4    8.12    1.52
  10   5   4   10.35    1.18
 -11  -5  -4   12.20    2.22
 -11  -5  -4   13.95    1.23
  11   5   4   12.60    1.22
  11   5   4   12.53    1.89
  -8   6   4    2.80    1.19
  -8   6   4    1.92    0.99
  -8   6   4    1.60    0.85
  -8   6   4    2.85    1.02
  -7   6   4   19.58    1.55
  -7   6   4   24.00    1.73
  -7   6   4   21.65    1.90
  -6   6   4    5.97    0.83
  -6   6   4    6.79    0.78
  -6   6   4    6.09    0.88
  -6   6   4    6.41    0.94
  -5   6   4    4.18    0.75
  -5   6   4    4.11    0.65
  -5   6   4    3.14    0.63
  -5   6   4    3.61    0.67
  -4   6   4    8.18    0.81
  -4   6   4    7.82    0.90
  -4   6   4    7.77    0.83
  -4   6   4    7.39    0.77
  -3   6   4   -0.31    0.33
  -3   6   4   -0.32    0.30
  -3   6   4   -0.08    0.26
   2  -6  -4   62.80    2.88
  -2   6   4   60.38    2.94
  -2   6   4   63.38    2.99
   1  -6  -4   88.50    3.90
   1  -6  -4   86.77    4.02
  -1   6   4   85.64    3.95
  -1   6   4   77.98    4.05
  -1   6   4   92.54    4.01
   0  -6  -4   65.65    3.08
   0  -6  -4   66.18    2.99
   0   6   4   67.58    3.08
   0   6   4   60.62    3.15
   0   6   4   64.37    3.02
  -1  -6  -4   16.21    0.94
  -1  -6  -4   16.04    0.99
   1   6   4   16.11    0.98
   1   6   4   14.49    1.11
  -2  -6  -4    2.52    0.40
  -2  -6  -4    2.20    0.55
  -2  -6  -4    3.22    0.44
   2   6   4    2.75    0.53
   2   6   4    3.28    0.42
  -3  -6  -4   -0.20    0.45
  -3  -6  -4   -0.28    0.24
   3   6   4   -0.27    0.42
   3   6   4    0.13    0.25
  -4  -6  -4    0.74    0.55
  -4  -6  -4   -0.54    0.25
   4   6   4    0.29    0.28
   4   6   4   -0.28    0.46
  -5  -6  -4   56.27    2.71
  -5  -6  -4   52.39    3.18
   5   6   4   57.49    2.73
   5   6   4   60.07    3.13
  -6  -6  -4   21.74    1.30
  -6  -6  -4   21.88    1.86
   6   6   4   22.88    1.34
   6   6   4   25.85    1.80
  -7  -6  -4    3.82    0.51
  -7  -6  -4    2.71    0.98
   7   6   4    4.80    0.98
   7   6   4    4.17    0.77
   7   6   4    3.20    0.55
  -8  -6  -4   20.28    1.22
  -8  -6  -4   13.97    1.93
   8   6   4   19.03    2.08
   8   6   4   17.08    1.50
  -9  -6  -4   15.02    1.14
  -9  -6  -4   11.53    1.91
   9   6   4   16.02    1.81
   9   6   4   15.85    1.41
 -10  -6  -4   14.53    2.21
  10   6   4   17.08    1.96
  10   6   4   13.66    1.40
 -11  -6  -4    0.61    1.79
 -11  -6  -4   -0.68    0.66
  11   6   4   -0.29    0.70
  11   6   4   -0.85    1.25
  -7   7   4    3.92    1.07
  -7   7   4    3.40    0.92
  -7   7   4    3.97    1.08
  -7   7   4    2.64    0.75
  -6   7   4   10.81    1.26
  -6   7   4   12.29    1.26
  -6   7   4   11.21    1.20
  -6   7   4   11.34    1.37
  -5   7   4   36.98    2.26
  -5   7   4   36.77    2.18
  -5   7   4   40.72    2.16
  -5   7   4   40.92    2.17
  -4   7   4    7.84    0.87
  -4   7   4    9.06    0.88
  -4   7   4    7.75    0.83
  -3   7   4    4.52    0.66
  -3   7   4    5.67    0.61
  -3   7   4    5.80    0.66
   2  -7  -4    0.35    0.24
  -2   7   4    0.23    0.35
  -2   7   4    0.46    0.31
   1  -7  -4   23.23    1.16
   1  -7  -4   24.40    1.37
  -1   7   4   21.70    1.23
  -1   7   4   18.47    1.44
  -1   7   4   24.12    1.35
   0  -7  -4  124.74    5.69
   0  -7  -4  125.98    5.55
   0   7   4  130.55    5.69
   0   7   4  117.02    5.82
  -1  -7  -4   87.22    3.98
  -1  -7  -4   84.84    3.87
   1   7   4   84.20    3.95
   1   7   4   82.72    4.14
  -2  -7  -4   67.06    3.14
  -2  -7  -4   68.97    3.19
   2   7   4   66.45    3.17
   2   7   4   63.91    3.41
  -3  -7  -4    0.82    0.36
  -3  -7  -4    0.86    0.38
  -3  -7  -4    0.56    0.54
   3   7   4    1.20    0.37
   3   7   4    1.73    0.58
  -4  -7  -4    2.22    0.44
  -4  -7  -4    2.06    0.74
   4   7   4    2.19    0.42
   4   7   4    2.00    0.65
  -5  -7  -4    1.08    0.69
  -5  -7  -4    1.32    0.43
   5   7   4    1.04    0.39
   5   7   4    2.34    0.73
  -6  -7  -4    9.91    1.46
  -6  -7  -4   10.41    0.89
   6   7   4    9.55    0.90
   6   7   4    9.68    1.29
  -7  -7  -4   33.36    1.82
  -7  -7  -4   31.27    2.61
   7   7   4   31.62    1.83
   7   7   4   35.62    2.45
  -8  -7  -4   19.76    1.34
  -8  -7  -4   17.10    2.21
   8   7   4   21.30    2.01
   8   7   4   18.74    1.66
  -9  -7  -4   24.78    1.59
  -9  -7  -4   25.51    2.70
   9   7   4   26.45    2.51
   9   7   4   23.77    1.93
 -10  -7  -4   12.88    2.24
 -10  -7  -4   13.54    1.41
  10   7   4   11.99    1.30
  10   7   4   12.56    1.79
 -11  -7  -4   14.65    1.33
  11   7   4   15.72    1.59
  11   7   4   18.08    2.42
  -6   8   4    8.42    1.01
  -6   8   4    8.97    1.14
  -6   8   4    9.06    1.01
  -6   8   4    7.29    1.21
  -5   8   4   10.80    1.17
  -5   8   4   13.16    1.25
  -5   8   4   10.28    1.15
  -5   8   4   11.78    1.29
  -4   8   4    9.98    0.97
  -4   8   4    9.25    1.10
  -4   8   4   10.25    1.09
  -4   8   4   10.38    1.03
  -3   8   4   17.31    1.32
  -3   8   4   13.69    1.17
  -3   8   4   14.37    1.03
  -2   8   4    4.49    0.51
  -2   8   4    3.77    0.63
   1  -8  -4    9.90    0.93
   1  -8  -4   10.65    0.65
  -1   8   4    9.26    1.03
  -1   8   4   10.35    1.14
   0  -8  -4    8.85    0.59
   0  -8  -4    9.52    0.91
   0   8   4    7.84    0.84
   0   8   4    8.22    1.04
  -1  -8  -4    0.33    0.40
  -1  -8  -4    0.06    0.25
   1   8   4    0.15    0.55
   1   8   4    0.99    0.40
  -2  -8  -4    0.61    0.41
  -2  -8  -4    0.18    0.30
   2   8   4    1.15    0.61
   2   8   4    0.37    0.34
  -3  -8  -4  216.44    9.61
  -3  -8  -4  225.37    9.66
   3   8   4  202.69    9.94
   3   8   4  218.27    9.65
  -4  -8  -4  218.47    9.67
  -4  -8  -4  191.31   10.09
   4   8   4  229.30    9.69
   4   8   4  225.35   10.09
  -5  -8  -4    0.79    0.48
  -5  -8  -4    0.42    0.81
   5   8   4    0.92    0.71
   5   8   4    0.56    0.50
  -6  -8  -4   19.11    1.30
  -6  -8  -4   14.76    1.86
   6   8   4   19.86    1.79
   6   8   4   18.09    1.29
  -7  -8  -4    7.27    1.50
  -7  -8  -4    8.02    0.88
   7   8   4    8.39    0.92
   7   8   4   11.18    1.45
  -8  -8  -4    7.45    1.62
  -8  -8  -4   10.32    1.08
   8   8   4   14.78    1.84
  -9  -8  -4   19.13    1.42
  -9  -8  -4   17.34    2.34
   9   8   4   17.37    2.19
   9   8   4   17.36    1.86
 -10  -8  -4   -1.64    1.68
 -10  -8  -4    0.80    0.74
  10   8   4    1.05    1.42
  10   8   4    0.74    1.02
  -5   9   4    4.68    0.87
  -5   9   4    4.15    0.76
  -5   9   4    4.28    1.16
  -5   9   4    4.70    0.89
  -4   9   4    0.16    0.60
  -4   9   4   -0.08    0.49
  -4   9   4   -1.37    0.85
  -4   9   4    0.41    0.66
  -3   9   4   22.75    1.33
  -3   9   4   22.42    1.56
  -3   9   4   22.08    1.68
   2  -9  -4   17.64    1.33
  -2   9   4   19.61    1.33
  -2   9   4   14.48    1.56
   1  -9  -4   11.51    1.13
  -1   9   4   11.61    1.38
  -1   9   4   11.98    1.07
   0  -9  -4    0.97    0.52
   0  -9  -4    0.25    0.21
   0   9   4    0.63    0.67
   0   9   4    0.52    0.46
  -1  -9  -4    4.39    0.49
  -1  -9  -4    4.16    0.69
   1   9   4    4.58    0.67
   1   9   4    4.03    0.93
  -2  -9  -4   31.42    1.62
  -2  -9  -4   28.37    2.28
   2   9   4   32.90    1.78
   2   9   4   29.55    2.11
  -3  -9  -4    6.34    0.69
  -3  -9  -4    5.56    0.75
   3   9   4    5.03    0.97
   3   9   4    5.99    0.72
  -4  -9  -4   49.27    2.58
  -4  -9  -4   48.64    2.58
   4   9   4   53.18    3.10
   4   9   4   48.41    2.57
  -5  -9  -4   70.88    5.16
  -5  -9  -4   88.07    4.25
   5   9   4   95.55    4.81
   5   9   4   97.22    4.30
  -6  -9  -4   14.81    1.23
  -6  -9  -4   10.92    1.71
   6   9   4   14.81    1.87
   6   9   4   16.55    1.29
  -7  -9  -4    7.82    1.65
  -7  -9  -4    9.65    1.00
   7   9   4    8.97    0.98
   7   9   4    9.32    1.51
  -8  -9  -4    4.83    0.80
  -8  -9  -4    3.97    1.53
   8   9   4    4.23    0.81
   8   9   4    3.31    1.27
  -9  -9  -4    2.76    1.69
  -9  -9  -4    3.22    0.80
   9   9   4    5.86    1.27
   9   9   4    7.03    1.57
 -10  -9  -4    2.05    0.86
 -10  -9  -4   -0.26    2.00
  10   9   4   -0.55    1.20
  10   9   4   -1.25    1.50
  -4  10   4    0.60    0.49
  -4  10   4    0.81    0.74
  -4  10   4    0.19    0.99
  -4  10   4    2.23    0.83
  -3  10   4    5.50    0.92
  -3  10   4    6.78    1.19
   2 -10  -4   25.29    1.74
  -2  10   4   21.26    1.60
  -2  10   4   18.91    1.95
  -2  10   4   22.76    1.84
   1 -10  -4   37.66    2.26
  -1  10   4   40.23    2.21
  -1  10   4   34.25    2.56
   0 -10  -4    1.79    0.67
   0  10   4    3.93    0.95
   0  10   4    3.35    0.67
  -1 -10  -4    0.08    0.22
  -1 -10  -4   -0.12    0.72
   1  10   4    0.59    0.52
   1  10   4   -0.82    0.75
  -2 -10  -4    1.57    0.36
  -2 -10  -4    1.55    0.85
   2  10   4    2.07    0.61
   2  10   4    1.18    0.89
  -3 -10  -4    8.56    0.95
  -3 -10  -4    8.93    0.85
   3  10   4    7.01    1.26
   3  10   4    6.14    0.82
  -4 -10  -4   25.27    1.59
  -4 -10  -4   26.28    1.69
   4  10   4   25.40    2.19
   4  10   4   23.11    1.61
  -5 -10  -4    1.14    0.60
   5  10   4    0.85    0.93
   5  10   4    0.85    0.60
  -6 -10  -4   21.55    1.62
  -6 -10  -4   19.57    2.37
   6  10   4   22.33    1.58
   6  10   4   21.47    2.15
  -7 -10  -4   32.94    2.15
   7  10   4   35.70    2.22
   7  10   4   37.45    2.91
  -8 -10  -4    9.41    1.12
  -8 -10  -4   11.94    2.16
   8  10   4   11.81    1.27
   8  10   4   12.07    1.89
  -9 -10  -4    2.75    2.03
  -9 -10  -4   -0.92    0.77
   9  10   4   -0.15    1.45
  -3  11   4   21.21    2.11
  -3  11   4   24.99    1.85
  -3  11   4   21.48    2.49
   2 -11  -4    4.61    0.97
  -2  11   4    4.97    1.15
  -2  11   4    6.21    0.99
  -2  11   4    3.28    1.26
   1 -11  -4    9.30    1.11
  -1  11   4    9.47    1.27
  -1  11   4   10.29    1.15
  -1  11   4    8.17    1.47
   0 -11  -4   -0.36    0.68
   0  11   4    0.01    0.58
   0  11   4    0.30    1.01
  -1 -11  -4   26.81    1.87
   1  11   4   25.88    1.72
   1  11   4   24.01    2.26
  -2 -11  -4    9.49    1.08
  -2 -11  -4   11.64    0.74
   2  11   4   11.33    1.59
   2  11   4   11.04    1.10
  -3 -11  -4    3.05    0.75
  -3 -11  -4    2.90    0.52
   3  11   4    1.38    0.63
  -4 -11  -4    0.85    0.54
  -4 -11  -4   -0.86    0.63
   4  11   4    1.71    0.66
   4  11   4    0.25    1.07
  -5 -11  -4   11.13    1.31
  -5 -11  -4   12.73    1.30
   5  11   4   10.98    1.68
   5  11   4   13.10    1.31
  -6 -11  -4   13.53    1.51
   6  11   4   17.09    1.53
   6  11   4   17.53    2.13
  -7 -11  -4   53.22    3.13
   7  11   4   59.26    3.98
   7  11   4   58.57    3.16
  -8 -11  -4    5.52    2.19
  -8 -11  -4    9.01    1.16
   8  11   4    8.56    1.24
   8  11   4    9.09    1.82
  -2  12   4   28.36    3.28
  -2  12   4   27.99    2.20
   1 -12  -4    1.10    0.94
  -1  12   4    2.72    0.96
  -1  12   4    4.00    1.43
  -1  12   4    1.11    1.05
   0 -12  -4    0.90    0.88
   0  12   4   -0.68    1.34
   0  12   4    0.55    0.85
   0  12   4   -1.06    0.96
  -1 -12  -4   27.53    1.97
   1  12   4   26.87    1.89
   1  12   4   24.37    2.62
  -2 -12  -4    4.81    0.99
   2  12   4    3.15    0.86
   2  12   4    4.64    1.41
  -3 -12  -4   13.77    1.41
  -3 -12  -4   15.41    1.00
   3  12   4   15.05    3.09
   3  12   4   15.04    1.57
  -4 -12  -4   -0.18    0.75
  -4 -12  -4    0.58    0.58
   4  12   4   -0.56    0.70
   4  12   4   -0.15    1.20
  -5 -12  -4   -0.51    0.70
  -5 -12  -4    0.37    0.81
   5  12   4    1.40    1.41
   5  12   4    1.00    0.81
  -6 -12  -4    3.60    0.93
  -6 -12  -4    2.31    0.99
   6  12   4    4.02    1.64
   6  12   4    4.97    1.02
  -7 -12  -4    3.45    0.98
   7  12   4    4.59    1.10
   7  12   4    2.86    1.61
  -1 -13  -4   11.81    1.40
   1  13   4   10.02    1.89
   1  13   4   12.58    1.71
   1  13   4    7.88    1.22
  -2 -13  -4    1.00    0.94
   2  13   4    0.94    1.54
   2  13   4   -0.97    0.84
   2  13   4    1.10    1.17
  -3 -13  -4    7.12    1.25
   3  13   4    7.58    1.88
   3  13   4   11.11    1.31
  -4 -13  -4   23.57    1.43
  -4 -13  -4   19.65    1.88
  -4 -13  -4   20.90    1.24
   4  13   4   24.43    2.72
   4  13   4   24.32    1.96
  -5 -13  -4    1.96    0.83
  -5 -13  -4    5.35    1.14
   5  13   4    2.69    1.20
   5  13   4    4.93    1.84
   5  11  -5   16.26    1.71
   5  11  -5   10.40    2.25
  -5 -11   5    9.59    1.30
   4  11  -5    1.96    1.15
   4  11  -5    1.73    1.99
  -4 -11   5    2.29    0.75
  -4 -11   5    2.38    0.92
   3  11  -5   16.02    1.82
   3  11  -5   15.00    2.55
  -3 -11   5   17.15    1.30
  -3 -11   5   14.86    1.48
   2  11  -5    0.48    1.77
   2  11  -5    3.88    1.26
  -2 -11   5    2.66    0.89
   1  11  -5   30.25    2.45
   1  11  -5   25.70    3.23
  -1 -11   5   27.47    1.96
   0  11  -5    1.12    1.72
   0  11  -5    0.35    1.22
   0 -11   5   -0.11    0.77
  -1  11  -5    4.75    1.45
   1 -11   5    4.00    0.89
  -2  11  -5   14.98    1.91
   2 -11   5   17.08    1.67
   6  10  -5   16.15    1.65
   6  10  -5   20.52    2.81
  -6 -10   5   15.44    1.71
  -6 -10   5   16.13    1.68
   5  10  -5    0.58    1.02
   5  10  -5   -2.93    1.59
  -5 -10   5    0.04    0.82
  -5 -10   5   -0.53    0.84
   4  10  -5    5.09    1.11
   4  10  -5    5.02    1.81
  -4 -10   5    4.47    0.75
  -4 -10   5    4.16    0.94
   3  10  -5    7.63    1.88
   3  10  -5    7.86    1.29
  -3 -10   5    5.71    0.73
  -3 -10   5    6.62    0.89
   2  10  -5    0.31    0.85
   2  10  -5    0.35    1.48
  -2 -10   5    0.15    0.68
  -2 -10   5   -0.32    0.43
   1  10  -5   33.50    3.40
   1  10  -5   39.50    2.62
  -1 -10   5   34.20    2.14
   0  10  -5   31.52    2.35
   0 -10   5   29.27    1.85
  -1  10  -5    6.55    1.31
  -2  10  -5    2.66    1.17
   2 -10   5   -0.13    0.64
  -3  10  -5   11.38    1.60
   3 -10   5   10.56    1.09
  -4  10  -5   -2.56    1.28
   7   9  -5   21.10    2.78
   7   9  -5   22.37    1.88
  -7  -9   5   25.02    2.04
  -7  -9   5   24.23    1.91
   6   9  -5   11.55    2.20
   6   9  -5   11.96    1.26
  -6  -9   5   11.70    1.25
  -6  -9   5   12.85    1.48
   5   9  -5    0.77    1.57
  -5  -9   5    2.21    0.85
  -5  -9   5    2.25    0.76
   4   9  -5    9.43    1.19
   4   9  -5    8.89    1.92
  -4  -9   5   10.87    1.09
  -4  -9   5    9.79    1.06
   3   9  -5   -0.16    0.74
   3   9  -5   -0.43    1.27
  -3  -9   5    0.61    0.66
  -3  -9   5    0.33    0.47
   2   9  -5    0.72    1.38
   2   9  -5    1.35    0.80
  -2  -9   5    0.45    0.54
  -2  -9   5    1.92    0.47
   1   9  -5    2.57    0.91
   1   9  -5    2.51    1.30
  -1  -9   5    0.75    0.36
  -1  -9   5    1.71    0.57
   0   9  -5    2.63    0.90
   0  -9   5    2.73    0.68
  -1   9  -5   49.86    2.99
  -2   9  -5   46.34    2.90
   2  -9   5   46.99    2.46
  -3   9  -5    3.68    1.10
   3  -9   5    1.84    0.62
  -4   9  -5   -0.47    1.11
   4  -9   5    0.49    0.60
  -5   9  -5   14.27    1.89
   5  -9   5   17.12    1.34
   8   8  -5    0.19    0.56
   8   8  -5    1.39    1.73
  -8  -8   5    0.50    0.92
  -8  -8   5    0.46    1.03
   7   8  -5    4.81    1.66
   7   8  -5    4.16    0.77
  -7  -8   5    5.34    1.02
   6   8  -5    8.10    0.98
   6   8  -5    8.36    1.85
  -6  -8   5    8.20    1.10
  -6  -8   5   10.82    1.11
   5   8  -5    4.01    0.79
   5   8  -5    3.18    1.43
  -5  -8   5    2.48    0.69
   4   8  -5   23.40    1.74
   4   8  -5   26.07    2.77
  -4  -8   5   26.62    1.60
  -4  -8   5   23.52    1.64
   3   8  -5    0.21    0.65
  -3  -8   5    0.10    0.44
  -3  -8   5   -0.06    0.54
   2   8  -5   10.04    1.70
  -2  -8   5    8.70    0.97
  -2  -8   5    9.75    0.86
   1   8  -5    2.64    1.16
   1   8  -5    3.39    0.78
  -1  -8   5    3.48    0.48
  -1  -8   5    2.64    0.57
   0   8  -5   15.71    1.49
   0  -8   5   18.04    1.22
  -1   8  -5   21.13    1.67
   1  -8   5   19.91    1.31
  -2   8  -5   35.50    2.32
   2  -8   5   35.85    1.92
  -3   8  -5   76.16    4.04
   3  -8   5   74.19    3.56
  -4   8  -5   11.73    0.61
  -4   8  -5    9.11    1.35
  -4   8  -5   10.42    0.58
   4  -8   5   11.22    0.98
  -5   8  -5    6.20    1.23
  -5   8  -5    3.86    0.47
  -5   8  -5    3.85    0.45
   5  -8   5    3.71    0.60
  -6   8  -5    2.29    1.26
  -6   8  -5   -0.07    0.50
  -6   8  -5    0.36    0.37
   8   7  -5    1.64    1.62
  -8  -7   5   -1.02    0.92
  -8  -7   5   -1.25    0.75
   7   7  -5    3.59    1.47
   7   7  -5    3.22    0.62
  -7  -7   5    4.92    0.96
  -7  -7   5    2.23    0.82
   6   7  -5    7.07    1.61
   6   7  -5    6.01    0.78
  -6  -7   5    5.81    0.88
  -6  -7   5    5.79    0.87
   5   7  -5   13.77    1.21
   5   7  -5   17.01    2.17
  -5  -7   5   13.84    1.41
  -5  -7   5   16.16    1.26
   4   7  -5   41.07    3.05
   4   7  -5   41.65    2.26
  -4  -7   5   41.40    2.24
  -4  -7   5   38.28    2.19
   3   7  -5    1.84    0.62
   3   7  -5   -1.59    0.91
  -3  -7   5    1.66    0.48
   2   7  -5    2.37    1.07
   2   7  -5    1.15    0.58
  -2  -7   5    2.16    0.49
  -2  -7   5    1.98    0.44
   1   7  -5   30.65    1.95
  -1  -7   5   33.39    1.70
  -1  -7   5   32.06    1.78
   0   7  -5   10.14    0.61
   0   7  -5   10.63    1.12
   0  -7   5    8.62    0.83
   0  -7   5    9.70    0.74
  -1   7  -5   42.35    2.36
  -1   7  -5   39.44    1.83
   1  -7   5   37.99    2.02
  -2   7  -5   74.48    3.33
  -2   7  -5   72.04    3.85
   2  -7   5   76.51    3.49
  -3   7  -5   10.31    0.66
  -3   7  -5   11.44    1.29
   3  -7   5   11.02    0.84
  -4   7  -5   84.00    4.37
  -4   7  -5   80.65    3.80
   4  -7   5   86.75    3.87
  -5   7  -5    7.48    0.80
  -5   7  -5    8.46    1.25
   5  -7   5    8.01    0.76
  -6   7  -5   24.77    2.23
  -6   7  -5   21.65    1.49
  -7   7  -5   -1.21    1.16
  -7   7  -5   -2.77    1.05
  -7   7  -5   -0.15    0.71
   9   6  -5    3.95    1.90
  -9  -6   5    8.31    2.24
  -9  -6   5    7.75    1.26
  -9  -6   5    6.69    1.12
   8   6  -5    1.94    1.53
  -8  -6   5    2.05    0.89
  -8  -6   5    2.87    0.87
   7   6  -5   46.26    3.36
   7   6  -5   40.82    2.00
  -7  -6   5   39.90    2.38
  -7  -6   5   42.69    2.51
   6   6  -5    1.95    0.49
  -6  -6   5    2.18    0.69
  -6  -6   5    2.03    0.65
   5   6  -5    3.61    0.59
   5   6  -5    2.99    1.21
  -5  -6   5    2.53    0.60
  -5  -6   5    2.30    0.63
   4   6  -5    0.09    0.88
   4   6  -5   -0.23    0.42
  -4  -6   5   -0.04    0.74
  -4  -6   5    0.32    0.42
   3   6  -5    1.78    0.51
   3   6  -5    1.28    0.95
  -3  -6   5    1.98    0.44
  -3  -6   5    1.16    0.45
   2   6  -5   56.01    3.62
   2   6  -5   64.37    3.13
  -2  -6   5   63.94    2.99
  -2  -6   5   62.48    3.02
   1   6  -5   10.08    0.99
   1   6  -5   11.60    0.73
  -1  -6   5   10.52    0.87
  -1  -6   5   14.22    1.02
  -1  -6   5   11.06    0.83
   0   6  -5    9.40    0.95
   0   6  -5    8.51    0.58
   0  -6   5    7.14    0.69
   0  -6   5    8.32    0.68
   0  -6   5    8.03    0.84
  -1   6  -5   26.69    1.34
  -1   6  -5   27.25    1.73
   1  -6   5   29.07    1.67
   1  -6   5   26.62    1.45
  -2   6  -5    0.49    0.24
  -2   6  -5    0.16    0.51
   2  -6   5    0.22    0.28
   2  -6   5    0.73    0.46
  -3   6  -5    4.40    0.80
  -3   6  -5    5.37    0.53
   3  -6   5    6.68    0.81
   3  -6   5    4.02    0.46
  -4   6  -5   53.98    2.99
  -4   6  -5   52.55    2.57
   4  -6   5   53.67    2.86
   4  -6   5   53.38    2.51
  -5   6  -5    7.45    0.76
  -5   6  -5    8.55    1.16
   5  -6   5    8.89    1.05
   5  -6   5    8.19    0.63
  -6   6  -5    5.23    0.76
  -6   6  -5    4.15    1.01
  -7   6  -5   49.97    3.24
  -7   6  -5   51.67    3.28
  -8   6  -5   65.52    4.02
  -8   6  -5   67.35    4.12
   9   5  -5    3.14    1.46
  -9  -5   5    1.20    1.79
  -9  -5   5    0.79    0.96
  -9  -5   5   -0.93    0.89
   8   5  -5   14.05    1.94
  -8  -5   5   13.63    1.47
  -8  -5   5   10.46    1.16
  -8  -5   5   11.74    2.03
   7   5  -5    2.86    1.29
  -7  -5   5    1.80    1.34
  -7  -5   5    1.43    0.65
  -7  -5   5    1.36    0.72
   6   5  -5    4.65    1.24
   6   5  -5    5.02    0.52
  -6  -5   5    5.58    0.80
  -6  -5   5    5.60    0.79
   5   5  -5   36.42    2.70
   5   5  -5   38.51    1.99
  -5  -5   5   41.18    2.18
   4   5  -5   14.05    1.67
   4   5  -5   16.08    1.08
  -4  -5   5   17.08    1.13
  -4  -5   5   15.01    1.11
   3   5  -5    0.31    0.76
   3   5  -5    1.90    0.44
  -3  -5   5    0.42    0.38
  -3  -5   5    1.98    0.47
   2   5  -5   18.06    1.20
   2   5  -5   15.19    1.63
   2   5  -5   18.51    1.03
  -2  -5   5   18.71    1.11
  -2  -5   5   16.47    1.10
  -2  -5   5   17.80    1.10
   1   5  -5   -0.20    0.36
   1   5  -5    0.69    0.24
  -1  -5   5    0.10    0.30
  -1  -5   5    1.18    0.32
  -1  -5   5    0.55    0.37
   0   5  -5   34.49    1.72
   0   5  -5   34.66    1.96
   0  -5   5   36.67    1.93
   0  -5   5   37.11    1.80
   0  -5   5   34.51    1.77
  -1   5  -5   18.09    1.33
  -1   5  -5   20.22    1.05
   1  -5   5   19.95    1.29
   1  -5   5   19.12    1.08
  -2   5  -5   38.02    2.12
  -2   5  -5   37.42    1.81
   2  -5   5   37.30    1.80
   2  -5   5   35.33    2.04
  -3   5  -5   47.00    2.67
  -3   5  -5   49.99    2.39
   3  -5   5   49.67    2.62
   3  -5   5   51.34    2.32
  -4   5  -5    8.95    0.78
  -4   5  -5    8.91    1.03
   4  -5   5    7.56    0.92
   4  -5   5    9.05    0.60
  -5   5  -5    1.98    0.70
  -5   5  -5    2.40    0.50
   5  -5   5    1.85    0.70
  -6   5  -5    8.00    1.13
  -6   5  -5    7.54    1.10
   6  -5   5    8.61    1.02
  -7   5  -5    3.29    0.97
  -7   5  -5    3.80    1.05
  -8   5  -5   10.88    1.54
  -8   5  -5   10.92    1.56
  -9   5  -5   25.67    2.70
  -9   5  -5   31.43    2.92
   9   4  -5   21.15    2.65
  -9  -4   5   16.90    2.48
  -9  -4   5   14.65    1.71
  -9  -4   5   20.63    1.70
   8   4  -5   24.20    2.54
  -8  -4   5   26.78    1.87
  -8  -4   5   24.84    1.93
  -8  -4   5   23.62    2.80
   7   4  -5   27.73    2.29
  -7  -4   5   27.85    1.78
  -7  -4   5   21.64    2.37
  -7  -4   5   28.39    1.82
   6   4  -5    1.00    0.86
  -6  -4   5    0.38    0.55
  -6  -4   5   -0.50    1.04
  -6  -4   5   -0.31    0.48
   5   4  -5   16.22    1.64
   5   4  -5   15.99    0.96
  -5  -4   5   14.65    1.20
   4   4  -5   27.15    2.13
   4   4  -5   29.33    1.54
  -4  -4   5   29.16    1.66
   3   4  -5   41.92    2.17
   3   4  -5   43.92    2.14
   3   4  -5   40.02    2.62
  -3  -4   5   45.05    2.10
  -3  -4   5   41.92    2.20
  -3  -4   5   44.87    2.22
   2   4  -5    0.77    0.64
   2   4  -5    0.92    0.35
   2   4  -5    0.57    0.27
  -2  -4   5    0.67    0.33
  -2  -4   5    0.64    0.30
  -2  -4   5    0.99    0.32
   1   4  -5    7.19    0.74
   1   4  -5    6.22    0.54
  -1  -4   5    6.93    0.69
  -1  -4   5    7.70    0.62
  -1  -4   5    7.45    0.63
   0   4  -5    0.34    0.22
   0   4  -5    0.17    0.32
   0  -4   5    0.55    0.26
   0  -4   5    0.00    0.25
   0  -4   5    0.16    0.31
  -1   4  -5   10.78    0.90
  -1   4  -5   11.23    0.71
   1  -4   5   11.04    0.70
   1  -4   5   10.36    0.86
   1  -4   5   11.17    0.77
  -2   4  -5  247.74   11.02
  -2   4  -5  240.55   10.79
   2  -4   5  248.81   10.98
   2  -4   5  245.50   10.73
  -3   4  -5    0.17    0.41
  -3   4  -5    0.88    0.31
   3  -4   5    0.26    0.44
   3  -4   5    0.66    0.19
  -4   4  -5   17.72    1.10
  -4   4  -5   14.99    1.31
   4  -4   5   17.09    0.85
   4  -4   5   15.46    1.21
  -5   4  -5    6.72    0.91
   5  -4   5    8.03    0.92
  -6   4  -5    2.57    0.74
   6  -4   5    2.78    0.68
  -7   4  -5    0.56    0.69
  -7   4  -5   -0.16    0.78
   7  -4   5    0.11    0.64
  -8   4  -5    0.03    0.92
  -8   4  -5    0.62    0.94
   8  -4   5   -0.10    0.73
  -9   4  -5   19.52    2.16
  -9   4  -5   16.61    2.24
   9   3  -5   27.72    2.54
  -9  -3   5   24.56    3.13
  -9  -3   5   26.33    2.04
  -9  -3   5   27.62    1.93
  -8  -3   5   12.43    1.95
  -8  -3   5   12.79    1.39
  -7  -3   5   29.46    2.52
  -7  -3   5   33.73    2.06
   6   3  -5   22.82    1.89
  -6  -3   5   19.97    1.42
  -6  -3   5   18.89    1.94
   5   3  -5    9.65    1.25
  -5  -3   5    8.49    0.87
  -5  -3   5    7.21    1.17
   4   3  -5    3.07    0.82
   4   3  -5    3.61    0.43
  -4  -3   5    3.34    0.53
  -4  -3   5    3.22    0.33
   3   3  -5   48.51    2.29
   3   3  -5   44.41    2.66
   3   3  -5   46.97    2.26
  -3  -3   5   45.62    2.33
  -3  -3   5   45.37    2.19
   2   3  -5    3.59    0.75
   2   3  -5    3.35    0.44
   2   3  -5    3.24    0.43
  -2  -3   5    3.97    0.50
  -2  -3   5    2.94    0.39
   1   3  -5    2.70    0.37
   1   3  -5    3.33    0.48
  -1  -3   5    3.83    0.44
  -1  -3   5    3.14    0.44
   0   3  -5   61.33    2.92
   0   3  -5   57.13    2.77
   0  -3   5   59.07    2.77
   0  -3   5   59.61    2.82
   0  -3   5   61.32    2.89
  -1   3  -5    5.25    0.48
  -1   3  -5    5.06    0.63
   1  -3   5    5.08    0.53
   1  -3   5    4.04    0.54
   1  -3   5    4.94    0.44
  -2   3  -5  459.85   20.46
  -2   3  -5  483.16   20.64
   2  -3   5  476.97   20.59
   2  -3   5  459.65   20.36
  -3   3  -5    2.82    0.44
  -3   3  -5    3.08    0.56
   3  -3   5    3.12    0.29
   3  -3   5    2.68    0.50
  -4   3  -5   11.39    1.00
  -4   3  -5   10.22    0.86
   4  -3   5   11.09    0.54
   4  -3   5   10.11    0.94
  -5   3  -5    2.06    0.60
   5  -3   5    1.80    0.53
  -6   3  -5    0.59    0.55
  -6   3  -5    1.06    0.61
   6  -3   5    0.32    0.48
  -7   3  -5    0.96    0.71
  -7   3  -5    1.09    0.73
   7  -3   5    1.27    0.63
  -8   3  -5   11.82    1.43
  -8   3  -5   11.07    1.46
   8  -3   5   13.30    1.49
  -9   3  -5    3.01    1.03
  -9   3  -5    2.61    1.16
   9  -3   5    3.29    0.89
 -10   3  -5    5.26    1.40
 -10   3  -5    6.46    1.65
   9   2  -5    7.98    1.49
  -9  -2   5    8.80    1.79
  -9  -2   5    6.07    1.10
   8   2  -5   25.77    2.15
  -8  -2   5   20.05    2.38
  -8  -2   5   19.00    1.70
   7   2  -5   68.14    3.52
  -7  -2   5   58.07    3.15
  -7  -2   5   50.75    3.93
   6   2  -5   20.79    1.71
  -6  -2   5   16.46    1.69
  -6  -2   5   18.49    1.34
   5   2  -5   50.42    2.84
  -5  -2   5   50.47    2.55
  -5  -2   5   45.57    2.89
   4   2  -5   56.60    2.99
  -4  -2   5   47.04    2.97
  -4  -2   5   56.48    2.47
  -4  -2   5   56.72    2.74
   3   2  -5    0.74    0.30
   3   2  -5    1.17    0.55
   3   2  -5   -0.11    0.24
  -3  -2   5   -0.07    0.30
  -3  -2   5    0.45    0.21
   2   2  -5    0.43    0.26
   2   2  -5    0.27    0.24
   2   2  -5    0.44    0.47
  -2  -2   5    0.19    0.22
  -2  -2   5    0.16    0.27
   1   2  -5   59.15    2.78
   1   2  -5   56.85    2.83
  -1  -2   5   60.54    2.82
  -1  -2   5   60.89    2.81
   0   2  -5    1.41    0.29
   0   2  -5    1.09    0.36
   0  -2   5    1.72    0.34
   0  -2   5    1.70    0.39
  -1   2  -5    8.08    0.58
  -1   2  -5    7.63    0.69
   1  -2   5    6.70    0.61
   1  -2   5    7.04    0.66
  -2   2  -5  189.23    8.35
  -2   2  -5  183.95    8.22
   2  -2   5  189.22    8.31
   2  -2   5  178.97    8.08
  -3   2  -5    0.22    0.34
  -3   2  -5    0.15    0.26
   3  -2   5    0.11    0.10
   3  -2   5    0.32    0.33
  -4   2  -5   95.30    4.58
   4  -2   5   96.86    4.53
  -5   2  -5   17.41    1.25
  -5   2  -5   15.30    1.26
   5  -2   5   15.54    1.17
  -6   2  -5   67.47    3.54
  -6   2  -5   70.39    3.51
   6  -2   5   66.77    3.39
  -7   2  -5    6.93    1.00
  -7   2  -5    8.31    1.09
   7  -2   5    8.56    0.94
  -8   2  -5    4.80    1.04
  -8   2  -5    3.88    0.89
   8  -2   5    4.37    0.81
  -9   2  -5    9.30    1.51
  -9   2  -5   12.62    1.65
   9  -2   5   10.77    1.13
 -10   2  -5    7.00    1.31
 -10   2  -5    4.11    1.40
  10  -2   5    5.21    1.02
   9   1  -5   -0.05    1.08
  -9  -1   5    1.90    1.42
  -9  -1   5    1.04    0.92
   8   1  -5   27.02    2.50
  -8  -1   5   26.03    1.87
  -8  -1   5   24.73    2.48
   7   1  -5   15.56    1.54
  -7  -1   5   11.36    1.51
  -7  -1   5   13.82    1.25
   6   1  -5    0.84    0.61
  -6  -1   5    0.87    0.51
  -6  -1   5    0.15    0.71
   5   1  -5   64.64    3.21
  -5  -1   5   53.54    3.26
  -5  -1   5   62.03    3.02
   4   1  -5  225.59    9.85
   4   1  -5  228.61   10.06
  -4  -1   5  228.98    9.90
  -4  -1   5  222.99    9.64
  -4  -1   5  199.53   10.07
   3   1  -5   99.05    4.52
   3   1  -5   94.62    4.69
  -3  -1   5  101.90    4.41
  -3  -1   5   97.48    4.55
   2   1  -5    1.07    0.43
   2   1  -5    1.79    0.34
   2   1  -5    1.46    0.32
  -2  -1   5    1.70    0.36
  -2  -1   5    1.43    0.28
   1   1  -5   21.55    1.23
   1   1  -5   23.20    1.21
  -1  -1   5   23.22    1.22
  -1  -1   5   21.24    1.22
   0   1  -5   13.76    0.84
   0   1  -5   12.80    0.88
   0  -1   5   12.69    0.85
   0  -1   5   14.40    0.86
  -1   1  -5   53.63    2.62
  -1   1  -5   52.70    2.53
   1  -1   5   53.63    2.59
   1  -1   5   53.29    2.55
  -2   1  -5  209.39    9.19
  -2   1  -5  197.44    9.09
   2  -1   5  208.40    9.16
  -3   1  -5  114.32    5.45
  -3   1  -5  124.84    5.55
   3  -1   5  118.29    5.22
   3  -1   5  123.00    5.51
  -4   1  -5    9.30    0.85
  -4   1  -5    9.81    0.83
   4  -1   5    9.22    0.81
  -5   1  -5   15.29    1.12
  -5   1  -5   13.92    1.12
   5  -1   5   15.76    1.11
  -6   1  -5    4.06    0.72
  -6   1  -5    4.65    0.77
   6  -1   5    3.60    0.64
  -7   1  -5   24.19    1.78
  -7   1  -5   24.94    1.67
   7  -1   5   24.65    1.58
  -8   1  -5   43.37    2.73
  -8   1  -5   41.05    2.47
   8  -1   5   41.10    2.33
  -9   1  -5   16.00    1.77
  -9   1  -5   12.34    1.35
   9  -1   5   12.26    1.33
 -10   1  -5   31.47    2.63
 -10   1  -5   24.50    2.39
  10  -1   5   29.71    1.98
  -9   0   5   11.50    1.86
  -9   0   5   12.32    1.41
   8   0  -5   47.14    2.74
  -8   0   5   36.03    2.94
  -8   0   5   40.79    2.47
   7   0  -5    1.07    0.67
  -7   0   5    0.45    0.82
  -7   0   5   -0.15    0.56
   6   0  -5    3.61    0.70
  -6   0   5    2.55    0.75
  -6   0   5    2.15    0.58
   5   0  -5   39.92    2.16
  -5   0   5   39.26    1.73
  -5   0   5   33.57    2.26
  -5   0   5   38.98    2.08
   4   0  -5   98.79    4.42
   4   0  -5  100.05    4.52
  -4   0   5   96.12    4.24
  -4   0   5   85.21    4.56
  -4   0   5   94.07    4.45
   3   0  -5    6.57    0.70
   3   0  -5    4.56    0.54
  -3   0   5    5.21    0.69
  -3   0   5    5.73    0.59
  -3   0   5    5.23    0.48
   2   0  -5  161.52    7.48
   2   0  -5  165.62    7.41
  -2   0   5  170.39    7.44
  -2   0   5  167.04    7.37
   1   0  -5   51.98    2.41
   1   0  -5   50.74    2.44
   1   0  -5   43.20    2.45
  -1   0   5   52.99    2.45
  -1   0   5   52.74    2.43
   0   0  -5   16.03    0.99
   0   0  -5   15.69    0.92
   0   0   5   16.43    0.98
   0   0   5   15.29    0.94
  -1   0  -5  221.98    9.86
  -1   0  -5  220.64    9.79
   1   0   5  214.79    9.83
   1   0   5  229.86    9.82
  -2   0  -5   55.06    2.69
  -2   0  -5   54.40    2.62
   2   0   5   54.40    2.66
  -3   0  -5    7.14    0.67
  -3   0  -5    8.67    0.72
  -3   0  -5    8.87    0.77
   3   0   5    7.69    0.75
   3   0   5    8.48    0.43
  -4   0  -5    4.20    0.58
  -4   0  -5    4.63    0.62
   4   0   5    4.02    0.57
  -5   0  -5    0.36    0.40
  -5   0  -5    0.30    0.40
   5   0   5    0.41    0.40
  -6   0  -5   33.14    1.96
  -6   0  -5   34.05    2.05
   6   0   5   34.81    1.90
  -7   0  -5    4.75    0.76
   7   0   5    5.12    0.71
  -8   0  -5   16.83    1.45
  -8   0  -5   18.79    1.72
   8   0   5   19.72    1.39
  -9   0  -5   29.70    2.33
  -9   0  -5   27.08    1.98
   9   0   5   28.93    1.82
 -10   0  -5   -1.25    1.05
 -10   0  -5    0.23    0.81
  10   0   5    0.58    0.69
 -11   0  -5    8.90    1.84
  11   0   5    9.27    1.09
   9  -1  -5   41.01    2.76
  -9   1   5   38.78    2.51
  -9   1   5   30.35    3.03
   8  -1  -5   16.49    1.65
  -8   1   5   15.60    1.55
   7  -1  -5   36.81    2.19
  -7   1   5   31.42    2.38
  -7   1   5   35.59    2.14
   6  -1  -5    3.01    0.65
  -6   1   5    4.02    0.66
  -6   1   5    3.18    0.37
  -6   1   5    3.22    0.79
  -6   1   5    3.24    0.33
   5  -1  -5    9.40    0.89
  -5   1   5    9.55    0.93
  -5   1   5   10.28    0.67
  -5   1   5    7.93    1.01
   4  -1  -5   73.86    3.36
   4  -1  -5   71.86    3.34
  -4   1   5   74.37    3.40
  -4   1   5   67.05    3.23
  -4   1   5   63.02    3.43
   3  -1  -5  121.31    5.22
   3  -1  -5  116.04    5.19
  -3   1   5  116.22    5.25
  -3   1   5  101.96    5.23
  -3   1   5  115.99    5.17
   2  -1  -5   38.95    1.93
   2  -1  -5   38.64    1.89
  -2   1   5   37.74    1.93
  -2   1   5   39.51    1.97
   1  -1  -5   11.84    0.77
   1  -1  -5   13.22    0.84
  -1   1   5   13.83    0.88
  -1   1   5   14.00    0.86
   0  -1  -5  224.58   10.04
   0   1   5  233.44   10.07
   0   1   5  224.97   10.09
  -1  -1  -5   13.52    0.93
  -1  -1  -5   14.05    0.89
   1   1   5   14.03    0.94
   1   1   5   14.16    0.89
  -2  -1  -5   45.47    2.06
  -2  -1  -5   40.31    2.07
  -2  -1  -5   40.21    2.14
   2   1   5   41.44    1.92
   2   1   5   42.00    2.14
  -3  -1  -5   36.20    1.83
  -3  -1  -5   34.66    1.89
   3   1   5   35.40    1.60
   3   1   5   33.61    1.87
  -4  -1  -5    5.01    0.64
  -4  -1  -5    6.51    0.67
   4   1   5    5.10    0.32
   4   1   5    6.01    0.68
  -5  -1  -5    0.41    0.10
  -5  -1  -5    0.26    0.36
  -5  -1  -5    0.32    0.36
   5   1   5    0.23    0.34
  -6  -1  -5    8.24    0.91
  -6  -1  -5    8.43    0.43
  -6  -1  -5    7.29    0.95
   6   1   5    7.69    0.85
  -7  -1  -5    4.90    0.75
  -7  -1  -5    5.11    0.31
  -7  -1  -5    4.69    0.86
   7   1   5    5.13    0.69
  -8  -1  -5    5.71    0.82
  -8  -1  -5    5.01    1.00
  -8  -1  -5    5.37    0.35
   8   1   5    6.41    0.77
  -9  -1  -5    1.22    0.18
  -9  -1  -5    1.32    0.95
   9   1   5    2.01    0.64
 -10  -1  -5   19.43    2.21
  10   1   5   20.75    1.56
 -11  -1  -5   15.12    2.18
  11   1   5   16.88    1.54
  -9   2   5   39.54    3.03
  -9   2   5   34.33    2.50
  -8   2   5   69.12    3.57
  -8   2   5   61.47    3.79
  -7   2   5   12.96    0.79
  -7   2   5   15.18    1.38
  -7   2   5   12.32    0.87
  -7   2   5   13.26    1.50
   6  -2  -5   27.57    1.62
  -6   2   5   24.53    1.28
  -6   2   5   23.38    1.58
  -6   2   5   22.78    1.75
   5  -2  -5   20.72    1.26
  -5   2   5   19.79    1.33
  -5   2   5   17.07    1.36
   4  -2  -5    0.41    0.32
   4  -2  -5    0.30    0.28
  -4   2   5    0.38    0.33
  -4   2   5    0.10    0.37
   3  -2  -5   39.42    1.78
   3  -2  -5   37.89    1.87
  -3   2   5   32.92    1.84
  -3   2   5   36.15    1.90
   2  -2  -5   67.04    3.24
   2  -2  -5   72.58    3.10
  -2   2   5   68.13    3.27
   1  -2  -5  253.78   11.23
  -1   2   5  256.79   11.26
   0  -2  -5   80.76    3.72
   0  -2  -5   82.65    3.54
   0   2   5   78.35    3.73
  -1  -2  -5   49.52    2.43
  -1  -2  -5   51.50    2.32
   1   2   5   49.97    2.52
   1   2   5   49.14    2.32
   1   2   5   51.12    2.45
  -2  -2  -5   51.92    2.44
  -2  -2  -5   50.89    2.49
   2   2   5   51.45    2.34
   2   2   5   50.58    2.56
  -3  -2  -5   68.89    3.22
  -3  -2  -5   73.45    3.43
   3   2   5   74.62    3.41
   3   2   5   70.56    3.22
   3   2   5   72.87    3.48
  -4  -2  -5    6.01    0.74
  -4  -2  -5    6.51    0.42
   4   2   5    6.53    0.75
   4   2   5    6.17    0.42
   4   2   5    8.44    0.74
  -5  -2  -5   69.62    3.48
  -5  -2  -5   66.83    3.08
   5   2   5   71.82    3.47
   5   2   5   68.06    3.08
   5   2   5   69.51    3.38
  -6  -2  -5   11.17    0.63
  -6  -2  -5   10.36    1.12
   6   2   5   11.78    0.98
   6   2   5   13.91    1.14
  -7  -2  -5    0.30    0.56
  -7  -2  -5    1.61    0.23
   7   2   5    2.40    0.65
   7   2   5    1.56    0.50
  -8  -2  -5   24.94    1.30
  -8  -2  -5   29.00    2.10
   8   2   5   27.27    1.67
   8   2   5   28.46    2.04
  -9  -2  -5   31.61    2.51
  -9  -2  -5   29.93    1.57
   9   2   5   35.27    1.97
   9   2   5   38.23    2.51
 -10  -2  -5   12.55    1.79
 -10  -2  -5   12.09    0.78
  10   2   5   15.30    1.32
 -11  -2  -5   19.93    1.05
 -11  -2  -5   18.16    2.40
  11   2   5   18.44    1.58
  -9   3   5    1.97    0.90
  -9   3   5    3.17    1.10
  -9   3   5    0.63    1.33
  -8   3   5   29.33    1.62
  -8   3   5   31.13    1.94
  -8   3   5   32.69    2.21
  -8   3   5   31.52    2.46
  -7   3   5   10.21    1.15
  -7   3   5   11.08    0.86
  -7   3   5    9.54    1.23
  -6   3   5  138.30    6.72
  -6   3   5  143.54    6.40
  -6   3   5  146.27    6.66
  -5   3   5  240.45   11.10
  -5   3   5  254.26   11.09
   4  -3  -5   27.24    1.50
  -4   3   5   24.73    1.49
  -4   3   5   26.60    1.54
   3  -3  -5   34.63    1.75
  -3   3   5   33.09    1.77
  -3   3   5   32.75    1.68
   2  -3  -5    1.41    0.32
  -2   3   5    1.89    0.39
  -2   3   5    1.78    0.35
  -2   3   5    1.80    0.21
   1  -3  -5   92.84    4.29
  -1   3   5   94.17    4.27
  -1   3   5   95.27    4.33
   0  -3  -5   44.31    2.21
   0   3   5   45.11    2.24
   0   3   5   47.85    2.19
  -1  -3  -5  381.58   16.40
  -1  -3  -5  354.45   16.29
   1   3   5  387.02   16.42
   1   3   5  375.74   16.26
   1   3   5  374.82   16.31
  -2  -3  -5  235.49   10.60
  -2  -3  -5  236.16   10.49
  -2  -3  -5  243.76   10.59
   2   3   5  247.25   10.55
   2   3   5  235.77   10.49
  -3  -3  -5   44.29    2.08
  -3  -3  -5   43.95    2.27
   3   3   5   47.46    2.24
   3   3   5   43.37    2.07
   3   3   5   42.96    2.32
  -4  -3  -5    8.17    0.82
  -4  -3  -5    7.53    0.50
   4   3   5    6.66    0.76
   4   3   5    7.50    0.74
   4   3   5    6.95    0.50
  -5  -3  -5   59.40    2.82
  -5  -3  -5   64.37    3.23
   5   3   5   60.47    2.82
   5   3   5   60.49    3.11
   5   3   5   66.07    3.19
  -6  -3  -5   -0.11    0.48
  -6  -3  -5   -0.01    0.20
   6   3   5   -0.22    0.42
   6   3   5    0.34    0.49
   6   3   5   -0.01    0.19
  -7  -3  -5   19.48    1.69
  -7  -3  -5   19.87    1.09
   7   3   5   21.89    1.42
   7   3   5   23.80    1.71
  -8  -3  -5    3.01    0.96
  -8  -3  -5    3.38    0.39
   8   3   5    5.08    0.95
   8   3   5    3.96    0.71
  -9  -3  -5    0.66    0.99
  -9  -3  -5   -0.22    0.28
   9   3   5    0.87    0.57
   9   3   5    0.04    0.84
 -10  -3  -5   11.20    1.78
 -10  -3  -5   12.31    0.85
  10   3   5   14.26    1.74
  10   3   5   11.22    1.27
 -11  -3  -5    0.52    1.57
 -11  -3  -5    1.99    0.45
  11   3   5   -0.05    1.25
  11   3   5    1.86    0.76
  -8   4   5    0.52    0.71
  -8   4   5    1.30    0.98
  -8   4   5    0.21    0.57
  -8   4   5    0.24    1.00
  -7   4   5    2.80    0.60
  -7   4   5    1.74    0.84
  -7   4   5    1.71    0.68
  -7   4   5    1.83    0.80
  -6   4   5   65.25    3.15
  -6   4   5   62.08    3.23
  -6   4   5   61.47    3.03
  -6   4   5   60.84    3.26
  -5   4   5   13.75    1.17
  -5   4   5   14.43    1.14
  -5   4   5   13.84    1.07
  -4   4   5  358.03   16.36
  -4   4   5  380.55   16.39
  -4   4   5  380.45   16.44
   3  -4  -5   85.62    3.82
  -3   4   5   82.12    3.83
  -3   4   5   78.49    3.72
  -3   4   5   81.44    3.87
   2  -4  -5    3.22    0.43
  -2   4   5    2.92    0.28
  -2   4   5    3.60    0.48
  -2   4   5    2.04    0.39
   1  -4  -5   78.43    3.59
  -1   4   5   76.43    3.59
  -1   4   5   77.87    3.63
   0  -4  -5    8.02    0.65
   0   4   5    8.26    0.67
   0   4   5    7.05    0.59
   0   4   5    8.29    0.42
  -1  -4  -5    4.24    0.47
  -1  -4  -5    3.88    0.47
  -1  -4  -5    4.05    0.45
   1   4   5    3.61    0.47
   1   4   5    5.19    0.41
   1   4   5    4.17    0.44
  -2  -4  -5  122.05    6.04
  -2  -4  -5  131.51    6.03
  -2  -4  -5  137.00    5.95
   2   4   5  133.76    5.94
   2   4   5  142.55    6.01
  -3  -4  -5  121.67    5.63
  -3  -4  -5  122.78    5.49
  -3  -4  -5  116.68    5.69
   3   4   5  132.29    5.66
   3   4   5  121.37    5.48
  -4  -4  -5   16.24    1.28
  -4  -4  -5   17.60    0.97
   4   4   5   18.74    0.98
   4   4   5   17.82    1.23
  -5  -4  -5   55.01    3.02
  -5  -4  -5   54.82    2.60
   5   4   5   56.30    2.61
   5   4   5   58.80    2.96
   5   4   5   55.43    2.90
  -6  -4  -5   71.83    3.91
  -6  -4  -5   72.40    3.41
   6   4   5   73.18    3.70
   6   4   5   72.51    3.42
   6   4   5   84.22    3.90
  -7  -4  -5   34.91    1.80
  -7  -4  -5   35.74    2.47
   7   4   5   39.24    2.35
   7   4   5   36.91    2.11
  -8  -4  -5   10.20    0.75
  -8  -4  -5   10.39    1.50
   8   4   5   10.31    1.31
   8   4   5    9.27    1.10
  -9  -4  -5    0.31    0.97
  -9  -4  -5    1.10    0.37
   9   4   5    2.54    0.94
   9   4   5    1.29    0.64
 -10  -4  -5    1.09    1.14
 -10  -4  -5    1.29    0.42
  10   4   5    0.32    0.66
  10   4   5   -1.31    0.99
 -11  -4  -5    2.17    0.53
 -11  -4  -5    0.65    1.66
  11   4   5    2.11    1.32
  11   4   5    1.02    0.75
  -8   5   5    0.15    0.76
  -8   5   5    1.65    1.14
  -8   5   5   -0.24    0.80
  -8   5   5   -0.05    0.97
  -7   5   5   40.76    2.27
  -7   5   5   40.58    2.40
  -7   5   5   35.65    2.22
  -7   5   5   39.03    2.51
  -6   5   5   -0.38    0.49
  -6   5   5    0.94    0.60
  -6   5   5   -0.14    0.59
  -6   5   5    0.05    0.52
  -5   5   5   45.39    2.20
  -5   5   5   41.54    2.27
  -5   5   5   37.29    2.21
  -5   5   5   39.35    2.20
  -4   5   5   76.79    3.65
  -4   5   5   74.77    3.58
  -4   5   5   76.49    3.67
   3  -5  -5   11.97    0.84
  -3   5   5   11.17    0.76
  -3   5   5   11.91    0.91
  -3   5   5   12.50    0.93
   2  -5  -5  230.08   10.11
  -2   5   5  226.33    9.99
  -2   5   5  233.25   10.16
  -2   5   5  226.70   10.17
   1  -5  -5   61.58    2.91
  -1   5   5   64.06    2.95
  -1   5   5   64.81    2.97
  -1   5   5   57.79    2.80
   0  -5  -5  145.35    6.60
   0  -5  -5  147.30    6.59
   0   5   5  142.70    6.51
   0   5   5  145.39    6.62
   0   5   5  156.25    6.62
  -1  -5  -5   69.52    3.30
  -1  -5  -5   68.14    3.27
   1   5   5   68.86    3.26
   1   5   5   74.57    3.28
  -2  -5  -5   13.75    0.87
  -2  -5  -5   14.71    0.95
  -2  -5  -5   12.21    1.00
   2   5   5   14.90    0.89
   2   5   5   14.80    0.95
  -3  -5  -5    2.78    0.40
  -3  -5  -5    2.18    0.47
  -3  -5  -5    2.85    0.57
   3   5   5    3.01    0.40
   3   5   5    3.19    0.53
  -4  -5  -5  161.24    7.21
  -4  -5  -5  154.51    7.54
   4   5   5  164.57    7.21
   4   5   5  168.35    7.47
  -5  -5  -5  175.72    8.48
  -5  -5  -5  181.79    8.06
   5   5   5  190.51    8.42
   5   5   5  179.29    8.06
  -6  -5  -5   21.71    1.22
  -6  -5  -5   21.35    1.75
   6   5   5   22.80    1.25
   6   5   5   23.21    1.66
   6   5   5   20.28    1.53
  -7  -5  -5    0.39    0.33
   7   5   5    0.63    0.68
   7   5   5   -0.36    0.51
   7   5   5    0.13    0.31
  -8  -5  -5    9.85    1.46
  -8  -5  -5   10.27    0.81
   8   5   5    9.94    1.32
   8   5   5    9.71    1.07
  -9  -5  -5   38.34    3.06
  -9  -5  -5   43.60    2.19
   9   5   5   46.90    2.52
   9   5   5   44.41    2.90
 -10  -5  -5   22.53    2.61
 -10  -5  -5   26.50    1.55
  10   5   5   27.17    1.87
  10   5   5   29.50    2.45
 -11  -5  -5    1.47    1.64
 -11  -5  -5    1.48    0.57
  11   5   5   -0.78    1.19
  11   5   5    1.60    0.79
  -7   6   5   19.46    1.60
  -7   6   5   18.37    1.74
  -7   6   5   20.69    1.87
  -6   6   5    3.44    0.75
  -6   6   5    1.73    0.74
  -6   6   5    2.78    0.69
  -6   6   5    2.27    0.70
  -5   6   5    0.72    0.54
  -5   6   5    2.66    0.62
  -5   6   5    1.59    0.54
  -5   6   5    1.64    0.60
  -4   6   5    1.29    0.50
  -4   6   5    0.67    0.47
  -4   6   5    1.44    0.40
   3  -6  -5   78.29    3.57
  -3   6   5   75.46    3.65
  -3   6   5   75.89    3.66
  -3   6   5   75.79    3.52
   2  -6  -5  146.34    6.64
  -2   6   5  145.66    6.71
  -2   6   5  148.90    6.57
  -2   6   5  153.74    6.74
   1  -6  -5   91.27    4.05
  -1   6   5   89.05    4.11
  -1   6   5   94.84    4.15
  -1   6   5   79.88    4.06
   0  -6  -5   56.10    2.56
   0  -6  -5   54.31    2.61
   0   6   5   51.08    2.58
   0   6   5   52.03    2.58
   0   6   5   53.01    2.59
  -1  -6  -5  133.18    5.78
  -1  -6  -5  128.00    5.79
   1   6   5  122.41    5.81
   1   6   5  127.35    5.78
  -2  -6  -5    0.76    0.42
  -2  -6  -5    1.69    0.40
  -2  -6  -5    0.74    0.33
   2   6   5    1.11    0.30
   2   6   5    1.68    0.43
  -3  -6  -5   -0.31    0.34
  -3  -6  -5   -0.35    0.43
  -3  -6  -5    0.06    0.27
   3   6   5    0.03    0.26
   3   6   5   -0.11    0.39
  -4  -6  -5   46.82    2.80
  -4  -6  -5   49.21    2.42
   4   6   5   50.91    2.69
   4   6   5   51.76    2.43
  -5  -6  -5   92.40    5.21
  -5  -6  -5  106.46    4.81
   5   6   5  110.06    5.17
   5   6   5  111.39    4.83
  -6  -6  -5   19.86    1.20
  -6  -6  -5   20.04    1.77
   6   6   5   20.10    1.60
   6   6   5   20.15    1.22
  -7  -6  -5    3.76    1.09
  -7  -6  -5    3.82    0.53
   7   6   5    4.48    0.94
   7   6   5    4.85    0.58
   7   6   5    4.45    0.87
  -8  -6  -5   17.89    1.14
  -8  -6  -5   14.66    1.87
   8   6   5   17.55    1.53
   8   6   5   15.08    1.84
  -9  -6  -5   18.14    1.26
  -9  -6  -5   15.57    2.17
   9   6   5   22.68    2.08
   9   6   5   19.87    1.67
 -10  -6  -5   23.71    2.83
 -10  -6  -5   31.83    1.77
  10   6   5   29.40    2.08
  10   6   5   30.75    2.60
 -11  -6  -5    2.33    1.79
 -11  -6  -5    2.37    0.82
  11   6   5    3.57    1.39
  11   6   5    3.18    0.92
  -7   7   5   14.68    1.65
  -7   7   5   19.19    1.87
  -7   7   5   18.88    1.88
  -7   7   5   15.61    1.83
  -6   7   5   13.25    1.37
  -6   7   5   15.68    1.52
  -6   7   5   16.13    1.55
  -6   7   5   13.59    1.46
  -5   7   5   36.66    2.16
  -5   7   5   35.53    2.07
  -5   7   5   36.25    2.10
  -5   7   5   34.34    2.03
  -4   7   5    0.10    0.50
  -4   7   5    0.91    0.53
  -4   7   5    0.90    0.43
  -3   7   5    0.02    0.45
  -3   7   5   -0.01    0.30
  -3   7   5    0.07    0.39
   2  -7  -5   52.02    2.47
  -2   7   5   52.93    2.57
  -2   7   5   49.42    2.62
   1  -7  -5   53.92    2.56
   1  -7  -5   50.06    2.38
  -1   7   5   49.78    2.51
  -1   7   5   50.95    2.47
  -1   7   5   45.26    2.52
   0  -7  -5  131.98    5.98
   0  -7  -5  132.60    5.87
   0   7   5  132.31    5.97
   0   7   5  126.37    6.01
  -1  -7  -5   82.79    3.94
  -1  -7  -5   84.69    3.87
   1   7   5   82.40    3.91
   1   7   5   84.53    4.04
  -2  -7  -5   46.10    2.35
  -2  -7  -5   46.85    2.33
   2   7   5   46.82    2.34
   2   7   5   47.39    2.52
  -3  -7  -5   71.45    4.04
  -3  -7  -5   80.48    3.75
  -3  -7  -5   80.42    3.79
   3   7   5   81.12    3.98
   3   7   5   83.37    3.75
  -4  -7  -5    2.69    0.80
  -4  -7  -5    2.59    0.47
   4   7   5    3.00    0.69
   4   7   5    3.65    0.51
  -5  -7  -5   31.19    1.67
  -5  -7  -5   26.09    2.12
   5   7   5   31.58    2.09
   5   7   5   33.50    1.70
  -6  -7  -5    0.83    0.82
  -6  -7  -5    0.35    0.42
   6   7   5    0.17    0.63
   6   7   5    0.13    0.39
  -7  -7  -5   31.79    1.75
  -7  -7  -5   28.62    2.47
   7   7   5   30.80    1.78
   7   7   5   34.19    2.35
  -8  -7  -5   58.52    2.89
  -8  -7  -5   53.82    3.70
   8   7   5   58.65    3.25
   8   7   5   57.63    3.48
  -9  -7  -5   21.44    2.43
   9   7   5   22.41    1.88
   9   7   5   19.52    2.22
 -10  -7  -5    0.71    0.62
 -10  -7  -5    2.60    1.60
  10   7   5    0.56    0.93
  10   7   5   -2.27    1.17
 -11  -7  -5   17.23    1.52
 -11  -7  -5   14.15    2.83
  11   7   5   17.62    1.87
  11   7   5   12.33    1.98
  -6   8   5    8.27    1.23
  -6   8   5    7.58    1.12
  -6   8   5   10.72    1.19
  -6   8   5   10.17    1.12
  -5   8   5   57.94    2.93
  -5   8   5   57.70    2.99
  -5   8   5   54.84    2.96
  -5   8   5   51.73    3.08
  -4   8   5   17.00    1.33
  -4   8   5   18.57    1.48
  -4   8   5   16.84    1.41
  -4   8   5   18.18    1.25
  -3   8   5    5.96    0.78
  -3   8   5    6.08    0.73
  -3   8   5    7.20    0.83
   2  -8  -5    9.00    0.69
  -2   8   5    8.44    0.84
  -2   8   5    6.73    0.88
  -2   8   5    8.36    0.88
   1  -8  -5   36.83    1.80
   1  -8  -5   34.98    2.16
  -1   8   5   37.31    1.90
  -1   8   5   38.08    2.00
  -1   8   5   34.14    2.08
   0  -8  -5   65.84    2.98
   0  -8  -5   64.19    3.16
   0   8   5   61.22    3.24
  -1  -8  -5   48.81    2.35
  -1  -8  -5   48.01    2.48
   1   8   5   48.86    2.49
   1   8   5   46.72    2.62
  -2  -8  -5   68.62    3.37
  -2  -8  -5   70.97    3.32
   2   8   5   70.64    3.37
   2   8   5   67.96    3.58
  -3  -8  -5   46.64    2.39
  -3  -8  -5   45.24    2.38
   3   8   5   48.74    2.40
   3   8   5   45.70    2.66
  -4  -8  -5   68.76    3.56
  -4  -8  -5   67.87    3.97
  -4  -8  -5   76.45    3.55
   4   8   5   78.63    3.91
   4   8   5   73.30    3.52
  -5  -8  -5   17.66    1.92
  -5  -8  -5   21.88    1.36
   5   8   5   23.56    1.78
  -6  -8  -5    0.18    0.43
  -6  -8  -5   -0.51    0.94
   6   8   5    1.24    0.51
   6   8   5    0.49    0.75
  -7  -8  -5    7.24    0.95
  -7  -8  -5    7.67    1.45
   7   8   5    7.96    1.29
   7   8   5    6.75    0.84
  -8  -8  -5   10.31    1.81
  -8  -8  -5   11.81    1.13
   8   8   5   11.48    1.39
   8   8   5   12.89    1.73
   8   8   5   10.46    1.17
  -9  -8  -5   37.97    3.45
   9   8   5   39.19    3.05
   9   8   5   40.46    2.73
 -10  -8  -5   10.49    1.12
 -10  -8  -5   10.80    2.28
  10   8   5    8.13    1.64
  10   8   5   13.38    1.55
  -5   9   5   27.49    1.91
  -5   9   5   22.75    2.00
  -5   9   5   25.16    1.79
  -5   9   5   22.14    1.79
  -4   9   5    7.77    1.03
  -4   9   5    7.12    0.94
  -4   9   5    8.84    0.93
  -4   9   5    6.94    1.11
  -3   9   5   30.36    1.79
  -3   9   5   33.32    1.99
  -3   9   5   31.19    1.79
  -2   9   5   15.95    1.55
  -2   9   5   18.45    1.35
  -2   9   5   19.48    1.21
   1  -9  -5   -0.58    0.57
   1  -9  -5    0.29    0.27
  -1   9   5   -0.75    0.56
  -1   9   5    1.04    0.55
   0  -9  -5    6.20    0.78
   0  -9  -5    5.29    0.56
   0   9   5    5.39    0.87
   0   9   5    7.37    0.81
  -1  -9  -5    3.87    0.67
  -1  -9  -5    4.71    0.50
   1   9   5    4.38    0.66
   1   9   5    4.17    0.83
  -2  -9  -5  170.55    7.79
  -2  -9  -5  173.86    7.67
   2   9   5  166.01    8.04
   2   9   5  174.21    7.79
  -3  -9  -5  173.03    7.82
  -3  -9  -5  170.32    7.88
   3   9   5  173.55    8.20
   3   9   5  176.15    7.87
  -4  -9  -5   53.36    2.79
  -4  -9  -5   51.47    2.78
   4   9   5   53.29    2.75
   4   9   5   57.77    3.21
  -5  -9  -5   16.27    1.20
  -5  -9  -5   13.61    1.83
   5   9   5   13.31    1.21
   5   9   5   18.78    1.68
  -6  -9  -5   -0.34    0.50
  -6  -9  -5   -0.14    1.04
   6   9   5    0.37    0.53
   6   9   5    1.57    0.92
  -7  -9  -5   19.45    2.37
  -7  -9  -5   22.53    1.74
   7   9   5   24.97    1.61
   7   9   5   27.07    2.37
  -8  -9  -5   15.58    2.30
  -8  -9  -5   15.12    1.41
   8   9   5   17.96    2.09
   8   9   5   17.67    1.50
  -9  -9  -5    0.32    0.69
  -9  -9  -5    1.32    1.73
   9   9   5    1.21    1.22
   9   9   5   -0.78    1.50
 -10  -9  -5   15.48    1.57
 -10  -9  -5   12.72    2.52
  10   9   5   18.54    2.28
  -4  10   5    2.82    0.70
  -4  10   5    1.80    0.87
  -4  10   5    2.71    0.79
  -4  10   5    4.35    1.21
  -3  10   5   31.50    1.83
  -3  10   5   29.31    2.24
  -3  10   5   31.94    2.00
  -3  10   5   29.39    1.69
  -3  10   5   24.13    2.20
  -2  10   5   26.30    1.72
  -2  10   5   23.23    1.98
   1 -10  -5   65.37    3.23
  -1  10   5   63.80    3.19
  -1  10   5   55.94    3.40
   0 -10  -5    4.81    0.78
   0 -10  -5    3.85    0.40
   0  10   5    4.89    0.74
   0  10   5    3.69    0.92
  -1 -10  -5    0.14    0.58
  -1 -10  -5   -0.05    0.29
   1  10   5   -0.83    0.68
   1  10   5    0.10    0.53
  -2 -10  -5    0.57    0.38
  -2 -10  -5   -0.02    0.58
   2  10   5    0.78    0.79
   2  10   5    0.54    0.51
  -3 -10  -5    0.75    0.58
  -3 -10  -5    1.80    0.52
   3  10   5    1.60    0.56
   3  10   5    1.63    0.86
  -4 -10  -5  218.56   10.00
  -4 -10  -5  220.88   10.06
   4  10   5  231.54   10.52
   4  10   5  219.97   10.05
  -5 -10  -5   57.76    3.16
  -5 -10  -5   61.26    3.16
   5  10   5   59.67    3.71
   5  10   5   63.23    3.13
  -6 -10  -5   26.47    1.77
  -6 -10  -5   25.92    2.67
   6  10   5   30.36    1.88
  -7 -10  -5   41.92    3.60
  -7 -10  -5   46.32    2.60
   7  10   5   44.34    2.58
   7  10   5   50.84    3.40
  -8 -10  -5   12.25    1.26
  -8 -10  -5    7.46    1.89
   8  10   5    7.76    1.67
   8  10   5    8.37    1.09
  -9 -10  -5   -1.61    1.84
  -9 -10  -5    1.41    0.79
   9  10   5    3.10    1.53
  -3  11   5   18.58    2.31
  -3  11   5   24.09    1.78
  -3  11   5   25.58    1.88
  -3  11   5   23.82    2.31
  -2  11   5   30.57    2.48
  -2  11   5   33.07    2.21
  -2  11   5   36.04    2.51
   1 -11  -5   22.60    1.77
  -1  11   5   20.19    1.58
  -1  11   5   15.54    1.93
   0 -11  -5    1.45    0.76
   0  11   5    0.42    0.91
   0  11   5    2.56    0.74
  -1 -11  -5   65.15    3.00
  -1 -11  -5   68.94    3.51
   1  11   5   63.49    3.79
   1  11   5   68.73    3.48
  -2 -11  -5   14.36    1.37
  -2 -11  -5   14.82    0.97
   2  11   5   13.67    1.81
   2  11   5   13.91    1.29
  -3 -11  -5    2.39    0.57
  -3 -11  -5    0.97    0.72
   3  11   5    1.02    0.96
   3  11   5    2.43    0.74
  -4 -11  -5    1.74    0.63
  -4 -11  -5    1.66    0.70
   4  11   5    2.56    1.08
   4  11   5    0.69    0.65
  -5 -11  -5   16.19    1.51
  -5 -11  -5   14.94    1.43
   5  11   5   16.13    1.52
   5  11   5   21.32    3.14
  -6 -11  -5   29.82    2.21
  -6 -11  -5   32.90    2.12
   6  11   5   32.17    2.69
   6  11   5   31.44    2.15
  -7 -11  -5   34.82    2.35
  -7 -11  -5   31.67    3.46
   7  11   5   38.23    2.41
   7  11   5   42.26    3.15
  -8 -11  -5   13.90    2.67
  -8 -11  -5   19.92    1.70
   8  11   5   24.02    2.79
   8  11   5   21.23    1.83
   1 -12  -5   16.42    1.71
  -1  12   5   16.30    1.66
  -1  12   5   17.44    1.82
  -1  12   5   14.94    1.85
   0 -12  -5    0.17    0.89
   0  12   5   -0.33    0.80
   0  12   5    0.61    1.14
  -1 -12  -5    9.50    1.24
   1  12   5    9.09    1.12
   1  12   5    7.61    1.52
  -2 -12  -5   29.15    1.46
  -2 -12  -5   28.94    2.06
   2  12   5   32.35    2.07
  -3 -12  -5   23.98    1.43
  -3 -12  -5   21.63    1.81
   3  12   5   26.26    2.50
   3  12   5   23.70    1.77
  -4 -12  -5    2.10    0.66
  -4 -12  -5    4.02    0.86
   4  12   5    1.19    0.75
   4  12   5    3.40    1.54
  -5 -12  -5    0.72    0.81
  -5 -12  -5    0.66    0.83
   5  12   5    1.00    1.27
   5  12   5    2.11    0.87
  -6 -12  -5   23.67    1.99
  -6 -12  -5   18.66    1.86
   6  12   5   25.83    2.61
   6  12   5   20.68    1.94
  -7 -12  -5   23.46    2.00
   7  12   5   21.13    2.06
   7  12   5   26.14    2.94
  -1 -13  -5   41.17    2.67
   1  13   5   38.56    2.56
   1  13   5   38.29    3.32
  -2 -13  -5    6.39    1.23
   2  13   5    7.57    1.22
  -3 -13  -5    6.46    1.14
  -3 -13  -5    6.81    0.67
   3  13   5    7.02    1.13
   3  13   5    5.08    1.73
  -4 -13  -5   24.37    2.16
  -4 -13  -5   27.33    1.70
   4  13   5   28.44    3.01
  -5 -13  -5    2.26    0.89
  -5 -13  -5    2.14    1.05
   5  13   5    0.09    1.51
   3  11  -6   23.59    2.55
   3  11  -6   26.07    3.53
  -3 -11   6   25.63    1.76
  -3 -11   6   25.43    2.08
   2  11  -6    7.63    1.62
   2  11  -6   11.08    2.30
  -2 -11   6    8.12    1.13
  -2 -11   6    7.15    0.73
   1  11  -6   27.90    3.51
   1  11  -6   37.28    2.89
  -1 -11   6   35.97    2.27
   0  11  -6    0.93    1.84
   0  11  -6   -3.50    1.28
   0 -11   6    1.38    0.86
  -1  11  -6    9.03    1.71
   1 -11   6   12.65    1.29
   5  10  -6   -0.14    1.09
   5  10  -6   -4.10    1.71
  -5 -10   6    0.28    0.91
  -5 -10   6    1.45    0.85
   4  10  -6    0.70    1.80
   4  10  -6    2.00    1.10
  -4 -10   6    1.50    0.76
  -4 -10   6    2.35    0.89
   3  10  -6   -0.53    1.66
   3  10  -6    2.63    1.12
  -3 -10   6    1.74    0.78
  -3 -10   6    2.36    0.71
   2  10  -6    0.38    1.06
   2  10  -6    0.69    1.60
  -2 -10   6    1.53    0.57
  -2 -10   6    0.72    0.76
   1  10  -6   10.52    2.19
   1  10  -6   12.44    1.55
  -1 -10   6   13.01    1.41
   0  10  -6   14.98    1.68
   0 -10   6   14.18    1.43
  -1  10  -6   39.79    2.75
   1 -10   6   36.04    2.23
  -2  10  -6   -1.17    1.17
  -3  10  -6    1.13    1.33
   3 -10   6    1.63    0.76
   6   9  -6   17.17    2.65
   6   9  -6   17.27    1.82
  -6  -9   6   17.91    1.79
  -6  -9   6   18.54    1.67
   5   9  -6    0.59    1.71
   5   9  -6    7.01    1.10
  -5  -9   6    5.13    0.97
  -5  -9   6    5.09    0.90
   4   9  -6    3.25    1.66
   4   9  -6    2.66    0.97
  -4  -9   6    3.53    0.80
  -4  -9   6    3.76    0.78
   3   9  -6   12.24    1.42
   3   9  -6    9.36    2.00
  -3  -9   6   14.12    1.21
  -3  -9   6   11.86    1.20
   2   9  -6    5.92    1.08
   2   9  -6    7.76    1.84
  -2  -9   6    6.49    0.94
  -2  -9   6    8.66    0.96
   1   9  -6    3.82    1.01
   1   9  -6    4.73    1.69
  -1  -9   6    3.55    0.82
  -1  -9   6    3.67    0.56
   0   9  -6    9.29    1.33
   0  -9   6   10.11    1.00
  -1   9  -6    0.75    0.93
   1  -9   6    1.91    0.60
  -2   9  -6    0.34    0.98
   2  -9   6    1.31    0.57
  -3   9  -6   15.36    1.80
   3  -9   6   14.82    1.27
  -4   9  -6    9.52    1.53
   4  -9   6    8.30    0.91
  -5   9  -6    6.91    1.60
   5  -9   6    6.67    0.82
   7   8  -6   11.51    1.14
   7   8  -6   11.03    2.25
  -7  -8   6   10.69    1.39
  -7  -8   6   14.96    1.46
   6   8  -6   38.04    2.25
   6   8  -6   35.92    3.39
  -6  -8   6   36.62    2.34
  -6  -8   6   31.70    2.22
   5   8  -6   -0.88    1.45
   5   8  -6    0.72    0.75
  -5  -8   6    0.72    0.69
  -5  -8   6   -0.22    0.70
   4   8  -6   11.46    1.95
   4   8  -6   12.02    1.30
  -4  -8   6   12.37    1.24
  -4  -8   6   13.51    1.21
   3   8  -6    0.51    1.30
   3   8  -6   -0.21    1.07
  -3  -8   6    0.03    0.49
  -3  -8   6    0.68    0.58
   2   8  -6    0.20    1.19
   2   8  -6    0.48    0.68
  -2  -8   6    0.49    0.52
  -2  -8   6    0.24    0.46
   1   8  -6    4.25    0.94
   1   8  -6    4.09    1.30
  -1  -8   6    4.05    0.66
  -1  -8   6    4.70    0.61
   0   8  -6    0.17    0.68
   0  -8   6    0.42    0.48
  -1   8  -6   19.06    0.99
  -1   8  -6   21.15    1.81
   1  -8   6   19.31    1.29
  -2   8  -6    3.77    0.96
  -2   8  -6    4.23    0.38
   2  -8   6    4.41    0.61
  -3   8  -6   -0.22    0.86
  -3   8  -6    0.65    0.21
   3  -8   6    0.24    0.45
  -4   8  -6    4.97    0.51
  -4   8  -6    5.42    1.19
   4  -8   6    4.59    0.65
  -5   8  -6    2.02    1.18
  -5   8  -6    1.34    0.40
   5  -8   6    2.14    0.53
  -6   8  -6    2.11    1.32
  -6   8  -6    0.40    0.56
   8   7  -6    7.97    2.17
  -8  -7   6    7.97    1.23
  -8  -7   6    7.34    1.31
   7   7  -6    5.35    0.73
   7   7  -6    6.49    1.82
  -7  -7   6    5.65    1.04
  -7  -7   6    2.71    0.92
   6   7  -6    4.56    1.52
   6   7  -6    3.64    0.71
  -6  -7   6    2.83    0.80
  -6  -7   6    4.88    0.90
   5   7  -6   22.94    2.58
   5   7  -6   25.53    1.65
  -5  -7   6   23.65    1.69
  -5  -7   6   21.63    1.70
   4   7  -6   44.36    2.47
  -4  -7   6   42.18    2.39
  -4  -7   6   45.76    2.44
   3   7  -6    1.03    0.58
   3   7  -6    2.94    1.13
  -3  -7   6    1.57    0.54
  -3  -7   6    1.54    0.57
   2   7  -6   22.25    1.69
   2   7  -6   22.07    2.33
  -2  -7   6   27.28    1.50
   1   7  -6    1.30    0.66
   1   7  -6    1.78    0.36
  -1  -7   6    2.20    0.54
  -1  -7   6    2.16    0.47
   0   7  -6   28.90    1.50
   0   7  -6   29.26    1.95
   0  -7   6   35.51    1.96
   0  -7   6   29.28    1.63
   0  -7   6   28.57    1.67
  -1   7  -6    0.42    0.24
  -1   7  -6   -0.31    0.59
   1  -7   6    0.63    0.41
   1  -7   6    0.52    0.58
  -2   7  -6    1.86    0.77
  -2   7  -6    0.85    0.26
   2  -7   6    0.79    0.40
   2  -7   6   -0.05    0.60
  -3   7  -6   15.72    0.96
  -3   7  -6   16.64    1.56
   3  -7   6   17.29    1.58
   3  -7   6   18.06    1.08
  -4   7  -6   22.49    1.30
  -4   7  -6   20.36    1.86
   4  -7   6   26.79    1.84
   4  -7   6   24.08    1.33
  -5   7  -6    3.23    0.56
  -5   7  -6    1.94    1.03
   5  -7   6    3.44    0.46
  -6   7  -6   12.07    1.18
  -6   7  -6   13.30    1.67
  -7   7  -6    0.69    0.76
  -7   7  -6   -0.10    1.22
  -7   7  -6    0.24    1.32
   8   6  -6    4.10    1.68
  -8  -6   6    4.96    1.11
  -8  -6   6    5.03    0.99
   7   6  -6    8.30    1.83
   7   6  -6    7.09    0.68
  -7  -6   6    6.99    1.08
  -7  -6   6    6.82    1.00
   6   6  -6    0.37    1.16
   6   6  -6    0.20    0.49
  -6  -6   6   -0.15    0.63
  -6  -6   6   -0.11    0.64
   5   6  -6    1.59    1.16
   5   6  -6    0.13    0.48
  -5  -6   6    0.97    0.61
  -5  -6   6    0.08    0.54
   4   6  -6    2.63    1.17
   4   6  -6    4.43    0.69
  -4  -6   6    3.69    0.68
  -4  -6   6    5.09    0.73
   3   6  -6   31.16    1.87
   3   6  -6   30.39    2.54
  -3  -6   6   30.98    1.82
  -3  -6   6   32.96    1.81
   2   6  -6   59.82    3.08
   2   6  -6   59.98    2.85
   2   6  -6   52.25    3.58
  -2  -6   6   59.26    2.97
  -2  -6   6   59.79    2.95
  -2  -6   6   64.88    3.01
   1   6  -6   84.37    4.09
   1   6  -6   83.58    3.82
  -1  -6   6   82.72    3.91
  -1  -6   6   82.70    3.99
  -1  -6   6   81.80    3.91
   0   6  -6    4.69    0.50
   0   6  -6    4.05    0.76
   0  -6   6    3.51    0.66
   0  -6   6    4.70    0.57
   0  -6   6    5.08    0.57
  -1   6  -6   70.04    3.57
  -1   6  -6   68.43    3.18
   1  -6   6   66.89    3.25
   1  -6   6   71.38    3.49
  -2   6  -6   26.84    1.79
  -2   6  -6   25.43    1.36
   2  -6   6   26.36    1.69
   2  -6   6   26.29    1.40
  -3   6  -6   91.08    4.28
  -3   6  -6   95.20    4.73
   3  -6   6   93.93    4.26
   3  -6   6   95.72    4.62
  -4   6  -6    6.43    0.72
  -4   6  -6    6.56    1.03
   4  -6   6    7.34    0.99
   4  -6   6    6.28    0.61
  -5   6  -6    3.14    0.59
  -5   6  -6    2.93    0.92
   5  -6   6    2.75    0.38
   5  -6   6    2.25    0.80
  -6   6  -6   10.48    1.19
  -6   6  -6   11.67    1.49
   6  -6   6   12.40    1.42
  -7   6  -6   -1.71    0.96
  -7   6  -6    1.80    0.78
  -7   6  -6    1.31    1.09
  -8   6  -6   30.44    2.71
  -8   6  -6   32.70    2.39
  -8   6  -6   35.65    2.99
   9   5  -6    5.97    1.77
  -9  -5   6    7.04    1.35
  -9  -5   6    5.96    1.15
   8   5  -6   23.36    2.57
  -8  -5   6   17.71    1.64
  -8  -5   6   18.40    1.92
   7   5  -6    5.44    1.50
  -7  -5   6    5.39    0.93
  -7  -5   6    6.48    0.98
   6   5  -6    4.50    1.36
   6   5  -6    4.04    0.55
  -6  -5   6    4.28    0.80
  -6  -5   6    5.25    0.86
   5   5  -6    4.74    0.61
  -5  -5   6    4.21    0.69
  -5  -5   6    4.41    0.78
   4   5  -6   15.30    1.79
   4   5  -6   15.04    1.13
  -4  -5   6   14.86    1.22
  -4  -5   6   16.56    1.32
   3   5  -6    1.71    0.49
   3   5  -6    2.77    0.97
   3   5  -6    2.24    0.45
  -3  -5   6    1.79    0.41
  -3  -5   6    1.83    0.48
  -3  -5   6    2.11    0.52
   2   5  -6   20.62    1.20
   2   5  -6   19.80    1.86
   2   5  -6   22.28    1.41
  -2  -5   6   18.89    1.27
  -2  -5   6   21.60    1.29
  -2  -5   6   19.63    1.28
   1   5  -6    8.71    0.68
   1   5  -6    9.19    0.93
  -1  -5   6    8.03    0.74
  -1  -5   6    8.51    0.80
  -1  -5   6    8.02    0.78
   0   5  -6   88.02    4.33
   0   5  -6   92.22    4.10
   0  -5   6   89.25    4.27
   0  -5   6   90.63    4.18
   0  -5   6   87.58    4.12
  -1   5  -6    1.46    0.54
  -1   5  -6    1.66    0.31
   1  -5   6    1.67    0.34
   1  -5   6    1.66    0.40
   1  -5   6    1.11    0.46
  -2   5  -6    7.39    0.64
  -2   5  -6    9.09    0.99
   2  -5   6    8.50    0.65
   2  -5   6    7.78    0.89
  -3   5  -6    2.90    0.44
  -3   5  -6    1.58    0.66
   3  -5   6    3.27    0.64
   3  -5   6    2.08    0.32
  -4   5  -6   13.37    1.40
  -4   5  -6   12.03    0.98
   4  -5   6   13.54    1.23
   4  -5   6   14.81    0.80
  -5   5  -6    1.15    0.73
  -5   5  -6    0.78    0.47
   5  -5   6   -0.28    0.60
   5  -5   6    0.14    0.20
  -6   5  -6    6.36    0.84
  -6   5  -6    6.98    1.15
   6  -5   6    8.47    1.78
  -7   5  -6   42.47    2.88
  -7   5  -6   42.30    2.83
  -7   5  -6   39.97    2.44
   7  -5   6   41.04    2.53
  -8   5  -6    6.44    1.42
  -8   5  -6    7.85    1.43
   8  -5   6    6.59    1.14
  -9   5  -6    0.65    1.38
  -9   5  -6   -0.13    1.45
   9   4  -6   14.83    2.10
  -9  -4   6   11.21    1.50
  -9  -4   6   11.87    2.28
  -9  -4   6   12.83    1.36
   8   4  -6   19.80    2.47
  -8  -4   6   21.78    1.75
  -8  -4   6   20.79    1.81
  -8  -4   6   18.50    2.55
   7   4  -6   40.14    2.87
  -7  -4   6   34.01    2.30
  -6  -4   6  104.84    5.09
   5   4  -6    1.10    0.84
   5   4  -6    0.92    0.37
  -5  -4   6    0.26    0.57
   4   4  -6    3.19    0.53
   4   4  -6    2.24    0.92
  -4  -4   6    2.79    0.56
  -4  -4   6    3.42    0.41
   3   4  -6    1.25    0.43
   3   4  -6    1.78    0.40
   3   4  -6    1.45    0.78
  -3  -4   6    1.48    0.35
  -3  -4   6    0.97    0.41
   2   4  -6    5.08    0.64
   2   4  -6    5.87    0.58
   2   4  -6    3.40    0.91
  -2  -4   6    4.54    0.57
  -2  -4   6    4.29    0.54
  -2  -4   6    4.25    0.57
   1   4  -6   12.80    1.02
   1   4  -6   13.16    0.87
  -1  -4   6   13.58    0.94
  -1  -4   6   13.22    0.89
  -1  -4   6   12.70    0.92
   0   4  -6   30.73    1.81
   0   4  -6   30.48    1.61
   0  -4   6   33.84    1.70
   0  -4   6   31.91    1.75
   0  -4   6   30.85    1.62
  -1   4  -6   12.53    0.82
  -1   4  -6   13.04    1.07
   1  -4   6   11.53    0.79
   1  -4   6   13.10    0.91
   1  -4   6   12.76    1.00
  -2   4  -6  105.46    4.83
  -2   4  -6  105.35    5.06
   2  -4   6  105.32    5.01
   2  -4   6  108.08    4.75
  -3   4  -6    2.74    0.45
  -3   4  -6    2.76    0.63
   3  -4   6    2.81    0.31
   3  -4   6    2.10    0.57
  -4   4  -6    0.13    0.37
  -4   4  -6   -0.39    0.49
   4  -4   6   -0.02    0.16
   4  -4   6    0.38    0.49
  -5   4  -6    5.69    0.73
   5  -4   6    5.59    0.84
  -6   4  -6    1.94    0.77
  -6   4  -6    2.68    0.83
   6  -4   6    2.49    0.89
  -7   4  -6   10.58    1.41
  -7   4  -6   10.09    1.33
   7  -4   6    7.34    1.03
  -8   4  -6    1.95    1.13
  -8   4  -6    3.10    1.07
   8  -4   6    4.49    1.00
  -9   4  -6    2.31    1.37
  -9   4  -6    0.31    1.27
   9  -4   6    4.08    1.07
   9   3  -6   28.07    2.76
  -9  -3   6   23.19    2.07
  -9  -3   6   17.74    2.54
   8   3  -6    3.44    1.31
  -8  -3   6    2.82    0.94
  -8  -3   6    1.88    1.40
   7   3  -6   72.21    3.98
  -7  -3   6   62.08    4.08
  -7  -3   6   65.81    3.52
   6   3  -6    9.97    1.42
  -6  -3   6    9.19    1.46
  -6  -3   6   12.77    1.16
   5   3  -6   27.52    2.11
   4   3  -6   55.97    2.72
   4   3  -6   61.54    2.83
   4   3  -6   51.85    3.18
  -4  -3   6   57.45    2.87
  -4  -3   6   54.96    2.62
   3   3  -6    8.77    1.18
   3   3  -6    8.53    0.78
   3   3  -6    9.75    0.77
  -3  -3   6    9.28    0.69
  -3  -3   6    9.77    0.84
   2   3  -6   12.24    0.82
   2   3  -6   11.43    1.31
   2   3  -6   12.63    0.91
  -2  -3   6   10.20    0.82
  -2  -3   6   12.29    0.90
   1   3  -6    6.72    0.72
   1   3  -6    6.40    0.60
  -1  -3   6    7.58    0.68
  -1  -3   6    5.88    0.62
   0   3  -6    3.79    0.57
   0   3  -6    2.93    0.41
   0  -3   6    3.26    0.45
   0  -3   6    3.46    0.53
  -1   3  -6    2.26    0.50
  -1   3  -6    1.29    0.31
   1  -3   6    2.17    0.32
   1  -3   6    1.25    0.34
   1  -3   6    2.27    0.46
  -2   3  -6  156.39    7.27
  -2   3  -6  158.19    7.10
   2  -3   6  161.54    6.98
   2  -3   6  157.02    7.22
  -3   3  -6   30.98    1.68
  -3   3  -6   30.22    1.87
   3  -3   6   33.25    1.84
   3  -3   6   31.26    1.47
  -4   3  -6    0.25    0.39
  -4   3  -6    0.34    0.47
   4  -3   6    0.59    0.14
   4  -3   6    0.29    0.45
  -5   3  -6    4.95    0.66
  -5   3  -6    5.90    0.84
   5  -3   6    5.13    0.78
  -6   3  -6    4.31    0.87
  -6   3  -6    4.66    0.85
   6  -3   6    3.79    0.76
  -7   3  -6    0.78    0.79
  -7   3  -6    1.32    0.73
   7  -3   6   -0.21    0.71
  -8   3  -6    0.22    0.85
  -8   3  -6    1.93    0.94
   8  -3   6    1.50    0.80
  -9   3  -6    3.22    1.13
  -9   3  -6    2.66    1.12
   9  -3   6    1.21    1.09
 -10   3  -6    0.13    1.39
 -10   3  -6    1.67    1.53
  10  -3   6   -1.63    1.07
   9   2  -6   16.70    1.96
  -9  -2   6   15.37    1.78
  -9  -2   6   11.30    2.01
   8   2  -6   55.82    3.34
  -8  -2   6   47.86    3.63
  -8  -2   6   48.42    2.93
   7   2  -6  116.28    5.45
  -7  -2   6  107.97    5.13
  -7  -2   6   88.60    5.56
   6   2  -6    1.59    0.77
  -6  -2   6    0.51    0.55
  -6  -2   6    1.75    0.84
   5   2  -6    6.26    1.00
  -5  -2   6    5.01    1.02
   4   2  -6   77.10    4.04
   4   2  -6   81.87    3.74
  -4  -2   6   77.87    3.79
  -4  -2   6   75.80    3.53
   3   2  -6  151.00    7.48
   3   2  -6  160.44    7.16
   3   2  -6  159.01    7.19
  -3  -2   6  166.02    7.27
  -3  -2   6  161.41    7.09
   2   2  -6    3.90    0.48
   2   2  -6    3.98    0.52
   2   2  -6    3.73    0.72
  -2  -2   6    4.38    0.49
  -2  -2   6    3.94    0.52
   1   2  -6    0.37    0.26
   1   2  -6   -0.08    0.28
  -1  -2   6    0.19    0.28
  -1  -2   6    0.10    0.26
   0   2  -6   28.22    1.56
   0   2  -6   27.22    1.45
   0  -2   6   28.04    1.51
   0  -2   6   26.17    1.52
  -1   2  -6   26.52    1.45
  -1   2  -6   29.95    1.62
   1  -2   6   26.05    1.49
   1  -2   6   26.37    1.52
  -2   2  -6  192.31    8.62
  -2   2  -6  198.02    8.77
   2  -2   6  190.71    8.71
  -3   2  -6    0.50    0.34
  -3   2  -6    1.14    0.46
   3  -2   6    0.18    0.40
   3  -2   6    0.51    0.15
  -4   2  -6   13.13    1.03
  -4   2  -6   13.62    1.12
   4  -2   6   14.30    1.10
   4  -2   6   14.71    0.65
  -5   2  -6   16.57    1.36
  -5   2  -6   20.88    1.42
   5  -2   6   18.01    1.31
  -6   2  -6   27.49    1.85
   6  -2   6   29.95    1.82
  -7   2  -6    0.75    0.67
  -7   2  -6    0.74    0.69
   7  -2   6    0.56    0.58
  -8   2  -6    9.25    1.34
  -8   2  -6    8.99    1.21
   8  -2   6    9.27    1.12
  -9   2  -6    6.97    1.25
  -9   2  -6    9.67    1.53
   9  -2   6    7.82    1.13
 -10   2  -6    9.49    1.69
 -10   2  -6   10.47    1.52
   9   1  -6    5.80    1.45
  -9  -1   6    3.48    1.15
  -9  -1   6    5.28    1.65
   8   1  -6    7.06    1.26
  -8  -1   6    5.99    1.47
  -8  -1   6   10.71    1.21
   7   1  -6   41.37    2.50
  -7  -1   6   34.24    2.68
  -7  -1   6   34.58    2.27
   6   1  -6   63.69    3.30
  -6  -1   6   51.82    3.40
  -6  -1   6   63.54    3.17
   5   1  -6   39.25    2.23
  -5  -1   6   32.21    2.30
  -5  -1   6   37.18    1.66
  -5  -1   6   35.65    2.23
   4   1  -6   41.96    2.41
   4   1  -6   43.66    2.20
  -4  -1   6   41.74    2.25
  -4  -1   6   42.27    2.00
   3   1  -6  206.90    8.84
   3   1  -6  186.06    9.00
  -3  -1   6  199.53    8.88
  -3  -1   6  197.32    8.71
   2   1  -6   85.45    4.41
   2   1  -6   93.17    4.24
   2   1  -6   90.58    4.24
  -2  -1   6   94.23    4.20
  -2  -1   6   93.67    4.28
   1   1  -6   29.96    1.61
   1   1  -6   30.49    1.66
  -1  -1   6   31.22    1.66
  -1  -1   6   31.97    1.63
   0   1  -6    2.05    0.38
   0   1  -6    1.87    0.43
   0  -1   6    1.93    0.40
   0  -1   6    2.27    0.42
  -1   1  -6  112.99    5.24
  -1   1  -6  116.28    5.34
   1  -1   6  113.65    5.30
   1  -1   6  118.43    5.29
  -2   1  -6    0.19    0.27
  -2   1  -6    0.19    0.34
   2  -1   6    0.34    0.31
  -3   1  -6   88.33    4.24
  -3   1  -6   83.98    4.12
   3  -1   6   93.09    4.22
  -4   1  -6   32.54    1.79
  -4   1  -6   28.71    1.70
  -4   1  -6   29.84    1.81
   4  -1   6   30.63    1.75
  -5   1  -6   50.01    2.69
  -5   1  -6   50.54    2.69
   5  -1   6   48.80    2.59
  -6   1  -6   53.86    2.90
  -6   1  -6   54.53    2.93
   6  -1   6   51.64    2.77
  -7   1  -6   10.22    1.30
  -7   1  -6    8.92    1.08
   7  -1   6   10.77    1.12
  -8   1  -6    3.05    0.89
  -8   1  -6    5.22    1.03
   8  -1   6    4.23    0.84
  -9   1  -6   -0.61    0.96
  -9   1  -6   -0.82    0.92
   9  -1   6   -0.16    0.71
 -10   1  -6    2.40    1.33
 -10   1  -6    2.55    1.08
  10  -1   6    2.00    0.94
   9   0  -6   20.76    2.62
  -9   0   6   12.63    1.62
  -9   0   6   14.21    2.12
   8   0  -6   17.59    1.80
  -8   0   6   16.68    2.20
  -8   0   6   13.16    1.53
   7   0  -6    5.32    0.95
  -7   0   6    6.91    1.24
  -7   0   6    4.37    0.91
   6   0  -6    0.52    0.58
  -6   0   6    1.08    0.54
  -6   0   6    0.99    0.70
   5   0  -6   84.30    3.88
  -5   0   6   74.93    3.83
  -5   0   6   77.72    3.46
  -5   0   6   71.35    3.96
   4   0  -6  333.48   14.22
   4   0  -6  335.93   14.13
  -4   0   6  321.01   14.18
  -4   0   6  284.17   14.26
  -4   0   6  323.29   13.96
   3   0  -6   19.50    1.18
   3   0  -6   18.99    1.26
  -3   0   6   18.93    1.09
  -3   0   6   19.07    1.21
   2   0  -6    0.40    0.33
   2   0  -6   -0.11    0.26
  -2   0   6    0.19    0.28
  -2   0   6    0.27    0.31
   1   0  -6  192.03    8.45
   1   0  -6  173.23    8.51
   1   0  -6  183.12    8.49
  -1   0   6  197.50    8.47
  -1   0   6  203.62    8.51
   0   0  -6  421.69   18.32
   0   0  -6  401.90   18.37
   0   0   6  434.22   18.36
   0   0   6  417.83   18.35
  -1   0  -6  243.26   11.35
  -1   0  -6  257.31   11.28
   1   0   6  253.50   11.33
   1   0   6  267.34   11.33
  -2   0  -6   13.61    1.03
  -2   0  -6   15.25    0.97
   2   0   6   15.21    1.03
   2   0   6   15.12    0.99
  -3   0  -6  100.33    4.68
  -3   0  -6  101.93    4.76
   3   0   6  100.43    4.42
   3   0   6   99.69    4.71
  -4   0  -6    1.60    0.49
  -4   0  -6    2.68    0.50
   4   0   6    2.39    0.49
   4   0   6    2.47    0.18
  -5   0  -6   10.53    0.96
  -5   0  -6    9.97    1.02
   5   0   6    9.89    0.93
  -6   0  -6   76.39    3.98
  -6   0  -6   83.67    4.10
   6   0   6   81.52    3.94
  -7   0  -6   75.52    3.96
  -7   0  -6   74.85    3.83
   7   0   6   75.96    3.74
  -8   0  -6   47.09    2.85
  -8   0  -6   42.87    2.63
   8   0   6   46.23    2.55
  -9   0  -6    5.76    1.24
  -9   0  -6    6.15    1.06
   9   0   6    7.42    1.00
 -10   0  -6   28.10    2.56
  10   0   6   28.04    2.02
 -11   0  -6    4.17    1.70
   9  -1  -6   18.32    2.18
  -9   1   6   14.88    1.67
  -9   1   6   16.55    2.18
   8  -1  -6   23.27    1.99
  -8   1   6   23.32    1.93
   7  -1  -6   20.81    1.59
  -7   1   6   15.41    1.82
  -7   1   6   17.10    1.50
   6  -1  -6   -0.47    0.47
  -6   1   6    0.41    0.19
  -6   1   6    0.86    0.70
  -6   1   6   -0.51    0.53
  -6   1   6    0.31    0.25
   5  -1  -6   71.82    3.45
  -5   1   6   70.50    3.24
  -5   1   6   74.27    3.62
  -5   1   6   63.94    3.59
   4  -1  -6   65.77    3.14
   4  -1  -6   69.22    3.14
  -4   1   6   65.44    3.20
  -4   1   6   61.93    3.03
  -4   1   6   59.02    3.23
   3  -1  -6   73.34    3.46
   3  -1  -6   73.62    3.49
  -3   1   6   73.95    3.45
  -3   1   6   72.89    3.54
   2  -1  -6  113.60    5.27
   2  -1  -6  118.68    5.32
  -2   1   6  115.64    5.32
  -2   1   6  118.20    5.36
   1  -1  -6   17.80    1.06
   1  -1  -6   17.96    1.09
  -1   1   6   19.84    1.16
  -1   1   6   17.80    1.15
   0  -1  -6  175.69    8.02
   0   1   6  181.02    8.06
   0   1   6  183.00    8.09
  -1  -1  -6   88.84    4.32
  -1  -1  -6   90.43    4.24
   1   1   6   92.98    4.32
   1   1   6   95.20    4.28
  -2  -1  -6  301.10   13.48
  -2  -1  -6  306.56   13.41
  -2  -1  -6  307.92   13.35
   2   1   6  306.18   13.47
   2   1   6  305.46   13.42
   2   1   6  296.60   13.22
  -3  -1  -6   83.48    4.16
  -3  -1  -6   91.62    4.11
  -3  -1  -6   83.01    4.09
   3   1   6   88.15    3.87
   3   1   6   89.55    4.17
  -4  -1  -6   15.22    1.08
  -4  -1  -6   14.96    1.13
   4   1   6   16.32    1.14
   4   1   6   15.30    0.75
  -5  -1  -6    7.69    0.88
  -5  -1  -6    6.53    0.82
   5   1   6    6.65    0.37
   5   1   6    6.95    0.80
  -6  -1  -6    0.93    0.52
  -6  -1  -6    1.58    0.60
   6   1   6    1.18    0.52
  -7  -1  -6   10.60    1.15
   7   1   6   10.03    1.06
  -8  -1  -6   73.63    4.03
  -8  -1  -6   71.98    3.79
   8   1   6   74.58    3.69
  -9  -1  -6   14.12    1.49
  -9  -1  -6   12.27    1.69
   9   1   6   13.93    1.33
 -10  -1  -6   13.11    1.78
  10   1   6   11.50    1.21
 -11  -1  -6    9.33    1.90
  11   1   6   13.55    1.31
  -9   2   6   21.33    2.76
  -9   2   6   22.09    2.27
  -8   2   6   48.74    3.37
  -8   2   6   56.20    3.13
  -7   2   6    4.10    0.46
  -7   2   6    4.19    0.48
  -7   2   6    5.72    0.96
  -7   2   6    2.98    0.95
   6  -2  -6   11.32    1.04
  -6   2   6    9.69    0.69
  -6   2   6   10.92    1.17
  -6   2   6    8.91    0.84
  -6   2   6    9.14    1.12
   5  -2  -6  108.29    4.60
  -5   2   6   94.43    4.52
  -5   2   6  100.88    4.75
  -5   2   6   87.55    4.70
   4  -2  -6    6.82    0.65
   4  -2  -6    8.05    0.81
  -4   2   6    6.76    0.79
  -4   2   6    5.94    0.79
   3  -2  -6   91.42    3.82
   3  -2  -6   84.39    3.94
  -3   2   6   88.45    4.02
  -3   2   6   71.72    3.87
   2  -2  -6    3.16    0.46
   2  -2  -6    2.71    0.30
  -2   2   6    2.36    0.45
   1  -2  -6  286.45   13.07
   1  -2  -6  315.58   13.29
  -1   2   6  290.11   13.34
  -1   2   6  314.76   13.32
   0  -2  -6  143.43    6.39
   0   2   6  131.42    6.45
   0   2   6  149.68    6.43
  -1  -2  -6   13.84    0.78
  -1  -2  -6   14.15    0.93
   1   2   6   14.59    0.96
   1   2   6   14.09    1.03
   1   2   6   13.06    0.79
  -2  -2  -6  333.97   14.32
  -2  -2  -6  318.08   14.38
   2   2   6  335.05   14.49
   2   2   6  320.46   14.23
  -3  -2  -6  108.91    5.08
  -3  -2  -6  111.49    5.06
   3   2   6  111.09    5.16
   3   2   6  107.70    4.86
  -4  -2  -6    9.07    0.82
   4   2   6    8.35    0.52
   4   2   6    8.56    0.87
  -5  -2  -6    8.88    0.53
  -5  -2  -6    8.86    0.91
   5   2   6   10.13    0.93
   5   2   6    9.99    0.93
   5   2   6    8.28    0.52
  -6  -2  -6    8.67    0.53
  -6  -2  -6    8.17    1.04
   6   2   6   10.57    1.06
   6   2   6   10.38    1.00
  -7  -2  -6    0.61    0.65
  -7  -2  -6    0.51    0.18
   7   2   6    0.55    0.57
   7   2   6    0.23    0.46
  -8  -2  -6   20.83    1.86
  -8  -2  -6   23.04    1.08
   8   2   6   21.32    1.57
  -9  -2  -6    1.46    0.22
  -9  -2  -6    1.46    0.96
   9   2   6    1.96    0.67
 -10  -2  -6    3.02    0.32
 -10  -2  -6    5.36    1.39
  10   2   6    3.52    0.83
 -11  -2  -6    8.74    1.91
  11   2   6   10.50    1.17
  -8   3   6   45.28    2.19
  -8   3   6   45.84    3.09
  -8   3   6   44.58    2.90
  -8   3   6   45.63    2.65
  -8   3   6   46.36    2.25
  -7   3   6   32.75    1.73
  -7   3   6   33.28    2.29
  -7   3   6   33.54    2.21
  -6   3   6   82.08    4.33
  -6   3   6   88.61    4.31
  -6   3   6   89.62    4.00
  -5   3   6   -0.14    0.56
  -5   3   6   -0.56    0.42
   4  -3  -6   77.52    3.55
  -4   3   6   67.36    3.49
  -4   3   6   76.26    3.62
   3  -3  -6   70.88    3.24
  -3   3   6   70.82    3.31
  -3   3   6   61.58    3.10
   2  -3  -6    0.36    0.31
  -2   3   6    0.31    0.30
   1  -3  -6  199.54    9.03
  -1   3   6  208.13    9.09
  -1   3   6  201.81    9.00
   0  -3  -6   44.89    2.32
   0   3   6   48.34    2.27
   0   3   6   48.63    2.38
  -1  -3  -6  463.77   20.15
  -1  -3  -6  456.38   20.02
   1   3   6  463.48   20.18
   1   3   6  460.25   20.05
  -2  -3  -6   39.14    2.06
  -2  -3  -6   41.07    2.00
   2   3   6   37.26    2.16
   2   3   6   42.02    1.93
  -3  -3  -6    0.15    0.29
  -3  -3  -6   -0.13    0.29
  -3  -3  -6    0.15    0.20
   3   3   6    0.23    0.20
   3   3   6    0.61    0.30
   3   3   6   -0.23    0.38
  -4  -3  -6  117.25    5.30
  -4  -3  -6  119.82    5.59
   4   3   6  116.59    5.30
   4   3   6  128.63    5.57
   4   3   6  114.93    5.60
  -5  -3  -6  326.08   14.58
  -5  -3  -6  312.55   14.18
   5   3   6  326.32   14.51
   5   3   6  319.23   14.19
   5   3   6  346.13   14.55
  -6  -3  -6   19.09    1.01
  -6  -3  -6   17.87    1.47
   6   3   6   22.90    1.53
   6   3   6   19.31    1.35
   6   3   6   17.98    1.00
  -7  -3  -6    8.59    0.56
  -7  -3  -6    7.29    1.08
   7   3   6    6.64    0.85
   7   3   6    9.14    1.16
  -8  -3  -6   14.44    0.85
  -8  -3  -6   14.71    1.65
   8   3   6   16.38    1.56
   8   3   6   16.10    1.35
  -9  -3  -6    4.33    0.43
  -9  -3  -6    3.64    1.21
   9   3   6    3.62    0.78
   9   3   6    5.49    1.12
 -10  -3  -6   61.67    2.89
 -10  -3  -6   55.27    3.94
  10   3   6   68.46    3.34
  10   3   6   65.86    3.88
 -11  -3  -6   10.86    0.80
 -11  -3  -6   10.35    2.02
  11   3   6   14.73    1.54
  -8   4   6    8.96    0.91
  -8   4   6   10.16    1.45
  -8   4   6   10.74    1.18
  -8   4   6   10.55    1.40
  -7   4   6   54.92    2.70
  -7   4   6   52.93    2.89
  -7   4   6   57.91    3.09
  -7   4   6   48.25    3.06
  -6   4   6  230.72   10.13
  -6   4   6  209.48   10.20
  -6   4   6  235.79   10.26
  -6   4   6  223.52    9.99
  -5   4   6   28.66    1.62
  -5   4   6   25.21    1.63
   4  -4  -6    0.33    0.39
  -4   4   6    0.41    0.34
  -4   4   6    0.06    0.37
  -4   4   6    0.54    0.45
   3  -4  -6    3.22    0.49
  -3   4   6    2.77    0.56
  -3   4   6    2.36    0.32
  -3   4   6    3.65    0.51
   2  -4  -6  108.96    4.95
  -2   4   6  110.04    5.02
  -2   4   6  105.01    4.95
   1  -4  -6  103.64    4.64
  -1   4   6  100.14    4.61
  -1   4   6   98.20    4.67
   0  -4  -6   16.33    1.03
   0   4   6   16.64    1.06
   0   4   6   16.96    1.00
  -1  -4  -6  117.68    5.35
  -1  -4  -6  107.50    5.23
   1   4   6  118.16    5.38
   1   4   6  122.98    5.29
   1   4   6  119.67    5.17
  -2  -4  -6  139.02    6.65
  -2  -4  -6  151.47    6.59
  -2  -4  -6  140.62    6.68
   2   4   6  152.28    6.59
   2   4   6  155.19    6.60
  -3  -4  -6   47.74    2.45
  -3  -4  -6   46.98    2.47
  -3  -4  -6   45.38    2.27
   3   4   6   47.63    2.27
   3   4   6   51.89    2.41
  -4  -4  -6   22.67    1.21
  -4  -4  -6   24.93    1.54
   4   4   6   21.92    1.52
   4   4   6   24.56    1.43
   4   4   6   22.06    1.20
  -5  -4  -6   53.27    2.88
  -5  -4  -6   52.14    2.48
   5   4   6   51.42    2.48
   5   4   6   54.90    2.81
   5   4   6   53.17    2.82
  -6  -4  -6  162.86    7.30
  -6  -4  -6  160.14    7.80
   6   4   6  158.26    7.62
   6   4   6  182.12    7.77
   6   4   6  161.79    7.30
  -7  -4  -6   42.59    2.69
  -7  -4  -6   38.83    1.95
   7   4   6   39.84    2.34
   7   4   6   40.31    1.98
   7   4   6   41.25    2.49
  -8  -4  -6    1.39    0.88
  -8  -4  -6    0.44    0.30
   8   4   6    0.11    0.61
   8   4   6    1.89    0.79
  -9  -4  -6    4.18    0.49
  -9  -4  -6    4.36    1.26
   9   4   6    3.33    0.82
   9   4   6    5.00    1.11
 -10  -4  -6    0.46    1.23
 -10  -4  -6    1.55    0.40
  10   4   6    1.07    0.76
  10   4   6    0.51    1.09
 -11  -4  -6   11.15    2.11
 -11  -4  -6   10.39    0.91
  11   4   6   14.60    1.58
  11   4   6   10.02    1.73
  -7   5   6    0.45    0.86
  -7   5   6    0.17    0.72
  -7   5   6    0.24    0.86
  -7   5   6    0.22    0.62
  -6   5   6    6.83    0.94
  -6   5   6    5.04    0.78
  -6   5   6    5.20    0.73
  -6   5   6    5.63    0.88
  -5   5   6  155.45    7.30
  -5   5   6  166.19    7.36
   4  -5  -6  425.29   17.88
  -4   5   6  423.32   17.98
  -4   5   6  387.85   17.77
  -4   5   6  390.75   17.91
   3  -5  -6    3.07    0.51
  -3   5   6    1.89    0.50
  -3   5   6    2.07    0.30
  -3   5   6    2.88    0.56
   2  -5  -6   24.87    1.40
  -2   5   6   25.31    1.43
  -2   5   6   23.84    1.47
   1  -5  -6   33.11    1.74
  -1   5   6   33.53    1.80
  -1   5   6   33.35    1.77
   0  -5  -6    0.82    0.32
   0   5   6    1.05    0.31
   0   5   6    0.58    0.34
   0   5   6    0.89    0.12
  -1  -5  -6   79.86    3.78
  -1  -5  -6   81.78    3.83
   1   5   6   76.09    3.83
   1   5   6   84.97    3.68
   1   5   6   83.70    3.78
  -2  -5  -6   72.80    3.73
  -2  -5  -6   77.87    3.72
  -2  -5  -6   80.55    3.66
   2   5   6   80.87    3.67
   2   5   6   81.52    3.65
  -3  -5  -6  131.43    5.84
  -3  -5  -6  126.71    5.96
  -3  -5  -6  117.97    6.01
   3   5   6  134.29    5.83
   3   5   6  137.83    5.97
  -4  -5  -6  114.31    5.64
  -4  -5  -6  119.34    5.79
  -4  -5  -6  121.44    5.47
   4   5   6  131.68    5.72
   4   5   6  120.53    5.47
  -5  -5  -6   72.81    3.44
  -5  -5  -6   66.75    3.81
   5   5   6   72.48    3.79
   5   5   6   81.04    3.79
   5   5   6   77.89    3.46
  -6  -5  -6   18.95    1.12
  -6  -5  -6   18.71    1.62
   6   5   6   20.50    1.14
   6   5   6   19.40    1.48
   6   5   6   19.87    1.52
  -7  -5  -6   10.18    0.80
   7   5   6   12.45    1.29
   7   5   6   10.31    0.82
   7   5   6   11.38    1.30
  -8  -5  -6   56.08    2.81
  -8  -5  -6   59.08    3.63
   8   5   6   58.34    3.21
   8   5   6   63.73    3.50
  -9  -5  -6   18.05    2.09
  -9  -5  -6   18.11    1.15
   9   5   6   17.86    1.62
   9   5   6   16.05    1.86
 -10  -5  -6   12.95    1.04
 -10  -5  -6   10.94    1.91
  10   5   6   14.72    1.56
  10   5   6   12.25    1.69
 -11  -5  -6   -0.45    1.75
 -11  -5  -6    0.73    0.53
  11   5   6   -0.93    0.88
  11   5   6    0.16    1.28
  -7   6   6    9.90    1.17
  -7   6   6   14.04    1.46
  -7   6   6   11.28    1.35
  -6   6   6    4.95    0.86
  -6   6   6    5.09    0.85
  -6   6   6    5.23    0.94
  -6   6   6    4.66    0.83
  -5   6   6    3.57    0.71
  -5   6   6    2.94    0.60
  -5   6   6    4.76    0.75
  -5   6   6    2.67    1.30
  -4   6   6   45.39    2.29
  -4   6   6   48.23    2.46
  -4   6   6   46.42    2.51
   3  -6  -6  134.58    5.99
  -3   6   6  129.99    5.83
  -3   6   6  132.84    6.09
  -3   6   6  129.21    6.09
   2  -6  -6   76.20    3.51
  -2   6   6   73.59    3.28
  -2   6   6   73.97    3.57
  -2   6   6   72.06    3.31
  -2   6   6   76.53    3.60
   1  -6  -6  103.52    4.71
  -1   6   6  101.96    4.52
  -1   6   6  101.77    4.49
  -1   6   6  104.32    4.79
  -1   6   6  102.51    4.76
   0  -6  -6  103.89    4.90
   0   6   6  109.00    4.78
   0   6   6  106.86    4.92
   0   6   6  108.15    4.96
  -1  -6  -6   34.69    1.87
  -1  -6  -6   35.68    1.87
   1   6   6   34.69    1.83
   1   6   6   36.82    1.80
  -2  -6  -6    1.98    0.46
  -2  -6  -6    2.11    0.42
  -2  -6  -6    1.46    0.47
   2   6   6    2.54    0.42
   2   6   6    2.17    0.39
  -3  -6  -6    3.62    0.72
  -3  -6  -6    4.34    0.53
  -3  -6  -6    5.29    0.66
   3   6   6    4.84    0.64
   3   6   6    4.75    0.54
  -4  -6  -6   48.28    2.63
  -4  -6  -6   46.55    2.81
  -4  -6  -6   52.74    2.50
   4   6   6   54.41    2.73
   4   6   6   53.03    2.50
  -5  -6  -6  111.97    5.17
  -5  -6  -6  101.36    5.55
   5   6   6  124.52    5.52
   5   6   6  115.25    5.17
  -6  -6  -6   61.02    2.97
  -6  -6  -6   57.93    3.53
   6   6   6   65.37    3.38
   6   6   6   64.70    2.99
   6   6   6   60.12    3.34
  -7  -6  -6   10.20    1.45
  -7  -6  -6   12.97    0.92
   7   6   6   12.76    0.96
   7   6   6   10.89    1.42
   7   6   6   12.44    1.37
  -8  -6  -6   17.22    1.98
  -8  -6  -6   16.22    1.15
   8   6   6   16.17    1.61
   8   6   6   18.10    1.22
   8   6   6   21.66    2.07
  -9  -6  -6   54.79    2.66
  -9  -6  -6   45.62    3.53
   9   6   6   57.76    3.43
   9   6   6   53.19    3.08
 -10  -6  -6   32.61    3.20
 -10  -6  -6   36.98    2.09
  10   6   6   40.17    2.57
  10   6   6   44.80    3.03
 -11  -6  -6   -1.21    1.73
 -11  -6  -6    0.50    0.65
  11   6   6   -1.71    0.97
  11   6   6    0.18    1.38
  -6   7   6   19.27    1.70
  -6   7   6   18.76    1.71
  -6   7   6   16.54    1.61
  -6   7   6   16.68    1.53
  -5   7   6    2.24    0.60
  -5   7   6    3.90    1.37
  -5   7   6    2.15    0.72
  -5   7   6    1.46    0.71
  -4   7   6   14.03    1.00
  -4   7   6   15.22    1.20
  -4   7   6   14.73    1.28
   3  -7  -6   -0.69    0.34
  -3   7   6    0.44    0.27
  -3   7   6    0.70    0.50
  -3   7   6    1.13    0.48
   2  -7  -6   79.56    3.64
  -2   7   6   80.80    3.75
  -2   7   6   77.65    3.48
  -2   7   6   78.94    3.74
  -2   7   6   71.17    3.56
   1  -7  -6  120.38    5.35
  -1   7   6  113.49    5.57
  -1   7   6  111.62    5.28
  -1   7   6  124.45    5.44
   0  -7  -6   78.46    3.72
   0  -7  -6   77.59    3.64
   0   7   6   75.20    3.62
   0   7   6   81.79    3.72
   0   7   6   75.95    3.70
  -1  -7  -6   87.77    4.21
  -1  -7  -6   90.94    4.27
   1   7   6   91.31    4.24
   1   7   6   92.17    4.25
  -2  -7  -6    1.98    0.47
  -2  -7  -6    1.95    0.44
   2   7   6    3.24    0.52
   2   7   6    1.91    0.43
  -3  -7  -6  105.82    5.69
  -3  -7  -6  119.25    5.47
  -3  -7  -6  118.05    5.53
   3   7   6  127.74    5.49
   3   7   6  125.87    5.66
  -4  -7  -6   17.09    1.51
  -4  -7  -6   17.47    1.32
  -4  -7  -6   18.97    1.20
   4   7   6   20.27    1.46
   4   7   6   18.47    1.19
  -5  -7  -6   32.84    1.80
  -5  -7  -6   30.27    2.30
   5   7   6   33.92    1.78
   5   7   6   34.33    2.11
  -6  -7  -6   19.84    1.96
  -6  -7  -6   23.89    1.40
   6   7   6   24.66    1.41
   6   7   6   25.36    1.89
  -7  -7  -6    7.23    1.32
  -7  -7  -6    7.49    0.75
   7   7   6    6.47    1.09
   7   7   6    6.17    0.74
   7   7   6    7.99    1.25
  -8  -7  -6   34.22    1.95
  -8  -7  -6   30.24    2.75
   8   7   6   39.06    2.47
   8   7   6   38.41    2.55
   8   7   6   35.10    1.97
  -9  -7  -6   36.83    3.31
  -9  -7  -6   38.74    2.19
   9   7   6   45.02    2.67
   9   7   6   38.62    2.84
 -10  -7  -6    3.14    0.66
 -10  -7  -6    1.83    1.65
  10   7   6   -0.76    1.12
  10   7   6    1.21    1.12
 -11  -7  -6   18.05    1.56
  11   7   6   15.88    1.70
  11   7   6   20.76    2.55
  -6   8   6    1.08    1.06
  -6   8   6    0.78    0.98
  -6   8   6    0.18    0.80
  -6   8   6   -1.10    0.85
  -5   8   6   12.25    1.17
  -5   8   6   10.90    1.19
  -5   8   6   11.41    1.28
  -4   8   6   10.68    1.17
  -4   8   6    9.36    1.03
  -4   8   6    9.77    0.92
  -3   8   6    2.60    0.61
  -3   8   6    1.69    0.39
  -3   8   6    0.91    0.51
  -3   8   6    1.05    0.55
   2  -8  -6   25.91    1.40
  -2   8   6   25.94    1.56
  -2   8   6   25.01    1.30
  -2   8   6   24.64    1.55
  -2   8   6   21.87    1.47
   1  -8  -6   37.53    1.88
  -1   8   6   36.49    1.99
  -1   8   6   36.54    2.05
  -1   8   6   36.17    1.97
   0  -8  -6  191.10    8.52
   0   8   6  188.76    8.62
   0   8   6  194.83    8.65
  -1  -8  -6   72.66    3.56
  -1  -8  -6   72.94    3.47
   1   8   6   71.21    3.58
   1   8   6   75.85    3.55
  -2  -8  -6   18.23    1.21
  -2  -8  -6   16.21    1.17
   2   8   6   17.78    1.32
  -3  -8  -6    0.47    0.46
  -3  -8  -6   -0.51    0.39
   3   8   6   -0.08    0.51
  -4  -8  -6   42.17    2.12
  -4  -8  -6   33.83    2.50
  -4  -8  -6   38.96    2.19
   4   8   6   41.49    2.42
  -5  -8  -6  162.57    8.53
  -5  -8  -6  173.03    8.18
  -5  -8  -6  181.57    8.05
   5   8   6  194.27    8.45
  -6  -8  -6    0.27    0.48
   6   8   6    0.56    0.46
   6   8   6    0.79    0.78
  -7  -8  -6   10.90    1.19
  -7  -8  -6   13.33    1.85
   7   8   6   12.60    1.14
   7   8   6   12.79    1.59
  -8  -8  -6   42.48    3.49
  -8  -8  -6   47.72    2.61
   8   8   6   55.33    3.36
   8   8   6   53.13    3.13
   8   8   6   51.21    2.66
  -9  -8  -6   14.55    1.33
  -9  -8  -6   14.52    2.17
   9   8   6   16.36    1.96
   9   8   6   13.03    1.77
 -10  -8  -6    3.65    2.01
 -10  -8  -6    3.90    0.81
  10   8   6    4.31    1.42
  -5   9   6   26.78    1.98
  -5   9   6   20.07    2.21
  -5   9   6   29.10    1.79
  -5   9   6   24.19    2.02
  -4   9   6    3.56    0.83
  -4   9   6    3.50    0.62
  -4   9   6    3.82    0.79
  -4   9   6    5.53    0.94
  -4   9   6    3.99    1.00
  -3   9   6    2.76    0.51
  -3   9   6    1.76    0.65
  -3   9   6    3.41    0.75
  -3   9   6    2.79    0.73
  -2   9   6   32.09    2.01
  -2   9   6   34.64    1.94
  -2   9   6   37.06    2.05
   1  -9  -6    0.52    0.35
  -1   9   6    0.17    0.51
  -1   9   6   -0.01    0.53
   0  -9  -6   18.35    1.55
   0  -9  -6   18.80    1.12
   0   9   6   17.46    1.39
   0   9   6   18.08    1.29
  -1  -9  -6   20.11    1.38
  -1  -9  -6   18.78    1.17
   1   9   6   17.24    1.42
   1   9   6   18.59    1.30
  -2  -9  -6  168.42    7.45
  -2  -9  -6  165.12    7.54
   2   9   6  166.39    7.71
   2   9   6  159.76    7.51
  -3  -9  -6  115.72    5.44
  -3  -9  -6  112.26    5.37
   3   9   6  114.41    5.65
   3   9   6  120.52    5.42
  -4  -9  -6   17.28    1.35
  -4  -9  -6   17.19    1.35
   4   9   6   18.63    1.67
   4   9   6   19.13    1.30
  -5  -9  -6    4.91    1.24
  -5  -9  -6    7.18    0.82
  -5  -9  -6    8.10    0.97
   5   9   6    6.92    1.10
   5   9   6    8.74    0.94
  -6  -9  -6    3.85    0.70
  -6  -9  -6    2.96    1.17
   6   9   6    4.16    0.71
   6   9   6    5.21    1.08
  -7  -9  -6    8.50    1.73
  -7  -9  -6   10.42    1.19
   7   9   6   11.87    1.22
   7   9   6   12.82    1.92
  -8  -9  -6   40.54    2.26
  -8  -9  -6   35.37    3.38
   8   9   6   42.03    2.94
   8   9   6   37.73    2.29
  -9  -9  -6   14.01    2.35
  -9  -9  -6   17.42    1.49
   9   9   6   14.95    1.87
   9   9   6   21.84    2.34
 -10  -9  -6   20.65    1.75
 -10  -9  -6   17.06    2.89
  10   9   6   23.39    2.74
  10   9   6   20.42    2.17
  -4  10   6   19.53    2.05
  -4  10   6   16.27    1.75
  -4  10   6   17.79    1.83
  -4  10   6   17.70    1.59
  -4  10   6   19.21    1.45
  -3  10   6    4.08    0.90
  -3  10   6    3.22    0.89
  -3  10   6    3.03    0.74
  -3  10   6    3.14    1.01
  -3  10   6    2.50    0.61
  -2  10   6    1.49    0.68
  -2  10   6    2.03    0.78
   1 -10  -6   61.95    2.80
  -1  10   6   55.86    3.18
  -1  10   6   60.04    3.10
   0 -10  -6    0.02    0.35
   0 -10  -6   -1.17    0.57
   0  10   6    0.57    0.70
   0  10   6    0.66    0.65
  -1 -10  -6   22.60    1.35
  -1 -10  -6   21.91    1.61
   1  10   6   25.33    1.64
   1  10   6   24.11    1.82
  -2 -10  -6  101.53    4.73
  -2 -10  -6  101.28    4.91
   2  10   6  103.52    4.90
   2  10   6  102.65    5.12
  -3 -10  -6   57.62    2.89
  -3 -10  -6   53.82    2.97
   3  10   6   56.31    2.97
   3  10   6   59.22    3.30
  -4 -10  -6  104.49    4.91
  -4 -10  -6   96.20    4.84
   4  10   6   99.80    4.87
   4  10   6  107.43    5.27
  -5 -10  -6   31.37    1.88
  -5 -10  -6   27.90    1.95
   5  10   6   30.64    1.90
   5  10   6   29.64    2.58
  -6 -10  -6    4.69    0.95
  -6 -10  -6    3.63    0.80
  -6 -10  -6    3.24    1.36
   6  10   6    2.93    0.73
   6  10   6    4.30    1.17
  -7 -10  -6   25.57    2.90
  -7 -10  -6   32.48    2.01
   7  10   6   32.01    2.07
   7  10   6   37.08    2.69
  -8 -10  -6    5.01    1.83
  -8 -10  -6    5.04    0.90
   8  10   6    6.56    1.55
   8  10   6    5.11    0.92
  -9 -10  -6    6.11    2.12
  -9 -10  -6    6.38    1.06
   9  10   6    7.61    1.71
   9  10   6    5.61    1.66
   9  10   6    8.08    1.14
  -3  11   6   25.12    2.22
  -3  11   6   21.64    2.10
  -3  11   6   24.06    1.67
  -3  11   6   23.16    1.93
  -2  11   6   21.43    1.84
  -2  11   6   20.79    1.91
  -1  11   6   22.31    1.69
  -1  11   6   18.84    1.82
   0 -11  -6    0.90    0.35
   0 -11  -6    1.08    0.78
   0  11   6    1.04    0.72
   0  11   6    0.03    0.86
  -1 -11  -6    9.37    1.10
  -1 -11  -6   10.61    0.84
   1  11   6   10.12    1.10
   1  11   6    9.97    1.31
  -2 -11  -6    0.21    0.43
  -2 -11  -6   -0.10    0.71
   2  11   6    0.89    0.88
   2  11   6   -0.52    0.62
  -3 -11  -6    4.68    0.81
  -3 -11  -6    2.11    0.61
   3  11   6    1.80    0.75
   3  11   6    5.30    1.14
  -4 -11  -6   64.01    3.51
  -4 -11  -6   67.48    3.45
   4  11   6   69.69    3.54
   4  11   6   71.86    4.06
  -5 -11  -6   51.33    2.97
  -5 -11  -6   55.19    2.95
   5  11   6   57.56    3.52
   5  11   6   53.15    2.94
  -6 -11  -6   30.15    2.21
  -6 -11  -6   38.40    2.70
   6  11   6   34.69    2.17
   6  11   6   36.78    2.82
  -7 -11  -6   13.15    1.41
  -7 -11  -6   11.90    2.27
   7  11   6   20.26    2.42
   7  11   6   14.28    1.44
  -8 -11  -6    6.97    1.03
  -8 -11  -6    5.49    2.06
   8  11   6    7.81    1.70
   8  11   6    7.95    1.18
  -1  12   6    5.56    1.09
  -1  12   6    2.22    1.17
   0 -12  -6    6.07    1.11
   0  12   6    6.67    1.32
   0  12   6    6.34    1.11
  -1 -12  -6   22.11    1.79
  -1 -12  -6   18.06    1.02
   1  12   6   16.87    1.63
   1  12   6   20.17    2.12
  -2 -12  -6    9.38    1.18
  -2 -12  -6    9.20    0.87
   2  12   6   10.33    1.19
   2  12   6    9.90    1.49
  -3 -12  -6    1.99    0.91
  -3 -12  -6    2.23    0.63
   3  12   6    2.76    0.84
  -4 -12  -6   -0.27    0.68
  -4 -12  -6   -2.12    0.80
   4  12   6   -0.84    0.74
   4  12   6    0.09    1.18
  -5 -12  -6    0.46    0.89
  -5 -12  -6    0.76    0.81
   5  12   6    1.13    1.28
   5  12   6    1.35    0.83
  -6 -12  -6   18.40    1.73
   6  12   6   21.62    1.95
   6  12   6   23.60    2.64
  -7 -12  -6   77.02    4.22
  -7 -12  -6   67.72    3.89
   7  12   6   77.01    4.05
   7  12   6   75.47    4.66
  -2 -13  -6   25.34    2.18
  -2 -13  -6   27.78    1.36
   2  13   6   29.16    2.81
  -3 -13  -6    0.99    0.53
  -3 -13  -6    0.69    0.96
   3  13   6    1.92    1.09
  -4 -13  -6   10.63    1.04
  -4 -13  -6    8.75    1.30
   4  13   6   10.04    1.47
   4  13   6    7.76    1.85
   1  11  -7   -3.77    2.03
   1  11  -7    1.64    1.46
  -1 -11   7   -1.30    0.88
   4  10  -7    7.66    1.43
   4  10  -7   11.05    2.34
  -4 -10   7    7.30    1.14
  -4 -10   7    6.63    1.12
   3  10  -7   40.81    4.25
   3  10  -7   64.08    3.48
  -3 -10   7   54.00    3.13
  -3 -10   7   52.18    2.90
   2  10  -7   17.51    1.90
   2  10  -7   15.22    2.52
  -2 -10   7   18.25    1.48
  -2 -10   7   17.05    1.67
   1  10  -7   27.29    3.25
   1  10  -7   28.94    2.52
  -1 -10   7   26.18    1.94
   0  10  -7   -0.63    1.21
   0  10  -7   -2.62    1.68
   0 -10   7   -0.49    0.75
  -1  10  -7    1.88    1.28
   1 -10   7    2.70    0.76
  -2  10  -7   12.18    1.83
   2 -10   7   11.63    1.18
   3 -10   7    1.69    0.85
   6   9  -7   12.77    2.49
  -6  -9   7   20.24    1.95
  -6  -9   7   14.30    1.51
   5   9  -7   -3.15    1.62
   5   9  -7    1.04    1.00
  -5  -9   7   -0.99    0.86
  -5  -9   7    0.89    0.84
   4   9  -7    2.49    1.87
   4   9  -7    1.59    1.02
  -4  -9   7    2.35    0.88
  -4  -9   7    1.93    0.81
   3   9  -7   17.40    1.83
   3   9  -7   12.67    2.27
  -3  -9   7   15.47    1.55
  -3  -9   7   16.79    1.43
   2   9  -7   19.01    1.81
   2   9  -7   16.55    2.41
  -2  -9   7   18.57    1.59
  -2  -9   7   17.60    1.44
   1   9  -7   53.94    3.19
   1   9  -7   46.83    3.92
  -1  -9   7   54.87    2.70
  -1  -9   7   50.97    2.81
   0   9  -7   38.84    2.57
   0  -9   7   33.19    2.29
  -1   9  -7    5.63    1.22
   1  -9   7    5.40    0.78
  -2   9  -7   -0.06    1.06
   2  -9   7    1.65    0.74
  -3   9  -7    5.47    1.33
   3  -9   7    4.01    0.73
  -4   9  -7    6.74    1.56
   4  -9   7    6.20    0.83
   7   8  -7   15.93    1.65
   7   8  -7   18.52    2.79
  -7  -8   7   19.72    2.10
  -7  -8   7   15.40    1.72
   6   8  -7   26.18    1.99
   6   8  -7   24.74    3.39
  -6  -8   7   25.64    2.13
  -6  -8   7   26.59    2.07
   5   8  -7   -0.71    1.46
   5   8  -7    1.55    0.83
  -5  -8   7   -1.07    0.69
  -5  -8   7   -1.25    0.70
   4   8  -7   13.69    1.65
   4   8  -7   13.07    2.21
  -4  -8   7   13.79    1.40
  -4  -8   7   11.68    1.27
   3   8  -7    6.79    1.09
   3   8  -7    5.71    1.75
  -3  -8   7    6.78    0.93
  -3  -8   7    5.79    0.84
   2   8  -7    6.44    1.11
   2   8  -7    4.12    1.41
  -2  -8   7    5.39    0.80
  -2  -8   7    5.08    0.77
   1   8  -7   43.61    2.72
   1   8  -7   37.25    3.37
  -1  -8   7   47.83    2.49
  -1  -8   7   49.80    2.44
   0   8  -7   42.22    2.02
   0   8  -7   42.55    2.62
   0  -8   7   41.92    2.28
   0  -8   7   38.82    2.17
  -1   8  -7   18.36    1.03
  -1   8  -7   16.67    1.73
   1  -8   7   20.19    1.33
  -2   8  -7    7.37    1.26
  -2   8  -7    7.26    0.60
   2  -8   7    9.00    0.85
  -3   8  -7   11.73    0.77
  -3   8  -7   10.65    1.50
   3  -8   7   12.38    1.04
  -4   8  -7   35.81    1.78
  -4   8  -7   36.58    2.68
   4  -8   7   35.55    1.95
  -5   8  -7    1.47    1.18
  -5   8  -7   -0.01    0.43
   5  -8   7   -0.60    0.49
  -6   8  -7    7.07    0.79
  -6   8  -7    4.21    1.67
   7   7  -7   44.64    2.32
   7   7  -7   43.74    3.74
  -7  -7   7   41.50    2.62
  -7  -7   7   41.11    2.81
   6   7  -7   16.28    1.44
   6   7  -7   14.14    2.32
  -6  -7   7   19.94    1.74
  -6  -7   7   14.98    1.53
   5   7  -7    1.29    0.72
   5   7  -7   -0.36    1.32
  -5  -7   7    1.19    0.71
  -5  -7   7    1.33    0.77
   4   7  -7   38.54    2.31
   4   7  -7   37.78    3.16
  -4  -7   7   37.98    2.22
  -4  -7   7   35.88    2.46
   3   7  -7    0.73    0.67
   3   7  -7    1.88    1.21
  -3  -7   7    1.36    0.57
  -3  -7   7    1.58    0.71
   2   7  -7    1.43    1.17
   2   7  -7    1.30    1.29
  -2  -7   7    0.89    0.53
  -2  -7   7    0.95    0.52
   1   7  -7   22.07    1.28
   1   7  -7   24.61    1.74
  -1  -7   7   22.40    1.47
  -1  -7   7   24.69    1.77
  -1  -7   7   20.69    1.52
   0   7  -7   64.33    3.03
   0   7  -7   67.39    3.50
   0  -7   7   64.17    3.17
   0  -7   7   63.13    3.17
   0  -7   7   64.35    3.33
  -1   7  -7   59.50    2.86
  -1   7  -7   60.75    3.38
   1  -7   7   58.32    2.97
   1  -7   7   66.77    3.27
  -2   7  -7    4.92    0.98
  -2   7  -7    3.29    0.44
   2  -7   7    3.75    0.82
   2  -7   7    3.59    0.54
  -3   7  -7   39.10    2.00
  -3   7  -7   38.10    2.57
   3  -7   7   44.20    2.50
   3  -7   7   40.64    2.06
  -4   7  -7   22.78    1.40
  -4   7  -7   26.29    2.19
   4  -7   7   25.20    1.87
   4  -7   7   25.26    1.39
  -5   7  -7   -0.19    0.98
  -5   7  -7    0.53    0.49
   5  -7   7   -1.56    0.82
   5  -7   7    0.73    0.38
  -6   7  -7    3.04    0.70
  -6   7  -7    2.77    1.31
   6  -7   7    2.69    1.02
  -7   7  -7    8.13    1.79
  -7   7  -7    8.14    1.06
  -7   7  -7    7.58    1.61
   8   6  -7    1.21    1.86
  -8  -6   7    0.72    1.11
  -8  -6   7   -0.71    0.91
   7   6  -7    6.86    1.71
  -7  -6   7    7.47    1.20
  -7  -6   7    5.03    1.00
   6   6  -7   33.76    3.09
   6   6  -7   28.18    1.79
  -6  -6   7   28.10    2.10
  -6  -6   7   31.61    2.00
   5   6  -7   88.68    4.25
   5   6  -7   88.02    5.18
  -5  -6   7   86.29    4.31
  -5  -6   7   87.57    4.36
   4   6  -7    6.80    1.56
   4   6  -7    7.96    0.93
  -4  -6   7    7.33    1.05
   3   6  -7   24.68    1.67
   3   6  -7   23.78    2.44
  -3  -6   7   24.69    1.59
  -3  -6   7   21.52    1.51
   2   6  -7   14.15    1.27
   2   6  -7   12.43    0.94
  -2  -6   7   14.20    1.14
  -2  -6   7   11.62    1.07
  -2  -6   7   12.05    1.04
   1   6  -7    0.46    0.35
   1   6  -7    1.64    0.70
  -1  -6   7    1.58    0.54
  -1  -6   7    0.61    0.46
  -1  -6   7    1.38    0.46
   0   6  -7    5.05    0.90
   0   6  -7    5.32    0.54
   0  -6   7    4.25    0.62
   0  -6   7    4.88    0.60
   0  -6   7    5.10    0.77
  -1   6  -7   27.85    1.86
  -1   6  -7   26.27    1.43
   1  -6   7   27.40    1.50
   1  -6   7   25.18    1.72
  -2   6  -7   32.84    1.68
  -2   6  -7   31.44    2.12
   2  -6   7   32.12    1.69
   2  -6   7   32.38    2.01
  -3   6  -7  157.98    7.46
  -3   6  -7  153.66    7.00
   3  -6   7  157.66    6.95
   3  -6   7  155.17    7.31
  -4   6  -7   44.34    2.76
  -4   6  -7   44.14    2.30
   4  -6   7   44.79    2.64
   4  -6   7   46.22    2.16
  -5   6  -7    6.25    1.17
  -5   6  -7    6.82    0.79
   5  -6   7    7.65    1.10
   5  -6   7    7.27    0.61
  -6   6  -7    0.66    1.02
  -6   6  -7    1.68    0.66
   6  -6   7    2.37    0.99
  -7   6  -7    0.73    1.12
  -7   6  -7    0.03    1.24
  -7   6  -7    0.95    0.79
   7  -6   7    0.60    0.95
  -8   6  -7   17.99    2.16
  -8   6  -7   18.98    2.55
  -8   6  -7   21.35    2.31
   8   5  -7   18.39    2.46
  -8  -5   7   19.03    2.03
  -8  -5   7   14.29    1.63
   7   5  -7    5.32    1.57
  -7  -5   7    5.19    0.94
  -7  -5   7    5.61    1.08
   6   5  -7    4.39    0.60
   6   5  -7    2.47    1.33
  -6  -5   7    3.15    0.82
  -6  -5   7    4.78    0.84
   5   5  -7    0.11    1.08
   5   5  -7    0.70    0.50
  -5  -5   7    0.89    0.57
  -5  -5   7    0.82    0.64
   4   5  -7   22.39    1.50
   4   5  -7   24.32    2.35
  -4  -5   7   23.73    1.79
  -4  -5   7   21.10    1.49
   3   5  -7   61.95    3.18
   3   5  -7   59.27    3.76
   3   5  -7   63.40    3.06
  -3  -5   7   64.18    3.19
  -3  -5   7   62.49    3.13
  -3  -5   7   63.29    3.06
   2   5  -7  192.86    8.94
   2   5  -7  196.59    8.79
   2   5  -7  188.69    9.48
  -2  -5   7  196.06    8.85
  -2  -5   7  202.80    8.85
  -2  -5   7  202.09    8.89
   1   5  -7   75.69    3.67
   1   5  -7   78.50    3.90
  -1  -5   7   77.75    3.78
  -1  -5   7   80.82    3.74
  -1  -5   7   80.40    3.83
   0   5  -7    9.58    0.76
   0   5  -7    8.70    1.00
   0  -5   7    9.85    0.82
   0  -5   7    9.09    0.95
   0  -5   7   10.83    0.91
  -1   5  -7   12.61    0.86
  -1   5  -7   11.06    1.16
   1  -5   7   11.46    1.08
   1  -5   7   11.62    0.85
   1  -5   7   11.95    0.98
  -2   5  -7   14.53    1.34
  -2   5  -7   15.78    1.04
   2  -5   7   17.16    1.00
   2  -5   7   18.64    1.34
  -3   5  -7   80.16    4.10
  -3   5  -7   78.53    3.76
   3  -5   7   77.45    4.17
   3  -5   7   82.78    3.65
  -4   5  -7    6.17    0.71
  -4   5  -7    8.68    1.13
   4  -5   7    6.58    0.95
   4  -5   7    7.77    0.57
  -5   5  -7   92.69    4.74
  -5   5  -7   87.61    4.37
   5  -5   7   96.42    5.35
   5  -5   7   92.35    4.06
  -6   5  -7   59.08    3.49
  -6   5  -7   58.66    3.08
   6  -5   7   58.67    3.31
  -7   5  -7   29.03    2.04
  -7   5  -7   32.24    2.42
  -7   5  -7   29.09    2.49
   7  -5   7   30.94    2.18
  -8   5  -7   -1.26    1.23
  -8   5  -7   -1.21    0.91
  -8   5  -7   -0.26    1.12
   8  -5   7   -0.20    0.99
   8   4  -7   13.40    1.93
  -8  -4   7   11.93    1.42
  -8  -4   7   12.76    1.48
   7   4  -7   58.80    3.74
  -7  -4   7   51.24    3.12
   6   4  -7   50.34    3.35
  -6  -4   7   52.19    2.87
   5   4  -7    0.51    0.43
   5   4  -7    0.53    0.95
  -5  -4   7    1.76    0.66
   4   4  -7    0.60    0.45
   4   4  -7    0.71    0.44
   4   4  -7    1.16    0.85
  -4  -4   7    1.52    0.39
  -4  -4   7    0.89    0.53
   3   4  -7   21.18    1.33
   3   4  -7   21.38    2.00
   3   4  -7   20.89    1.39
  -3  -4   7   22.19    1.28
  -3  -4   7   21.20    1.42
   2   4  -7   52.04    2.55
   2   4  -7   44.61    3.05
   2   4  -7   55.49    2.69
  -2  -4   7   50.73    2.62
  -2  -4   7   51.49    2.57
   1   4  -7   64.30    3.08
   1   4  -7   64.55    3.24
  -1  -4   7   64.04    3.17
  -1  -4   7   65.57    3.17
  -1  -4   7   63.54    3.10
   0   4  -7  215.20    9.90
   0   4  -7  214.69    9.70
   0  -4   7  221.00    9.84
   0  -4   7  226.78    9.81
   0  -4   7  216.66    9.69
  -1   4  -7    5.50    0.76
  -1   4  -7    3.67    0.51
   1  -4   7    3.70    0.44
   1  -4   7    3.98    0.65
   1  -4   7    3.06    0.53
  -2   4  -7   22.35    1.31
  -2   4  -7   22.46    1.56
   2  -4   7   22.62    1.51
   2  -4   7   22.30    1.20
  -3   4  -7   29.64    1.92
  -3   4  -7   29.88    1.66
   3  -4   7   29.38    1.85
   3  -4   7   31.04    1.48
  -4   4  -7    0.44    0.40
   4  -4   7    0.62    0.19
   4  -4   7   -0.50    0.52
  -5   4  -7    5.05    0.93
  -5   4  -7    7.10    0.82
   5  -4   7    5.87    1.11
  -6   4  -7   55.32    3.21
  -6   4  -7   51.09    2.88
  -6   4  -7   57.70    3.23
   6  -4   7   54.06    3.01
  -7   4  -7   86.25    4.38
  -7   4  -7   83.57    4.61
  -7   4  -7   94.11    4.74
   7  -4   7   86.13    4.45
  -8   4  -7   21.99    2.11
  -8   4  -7   21.17    2.11
   8  -4   7   21.24    1.97
  -9   4  -7   12.60    1.79
  -9   4  -7    9.21    1.68
   9  -4   7    9.39    1.37
   9   3  -7   16.28    2.17
  -9  -3   7   10.60    2.43
   8   3  -7    0.70    1.28
  -8  -3   7   -0.45    0.85
   7   3  -7   15.80    2.00
  -7  -3   7   16.25    1.56
   6   3  -7   12.73    1.67
  -6  -3   7   13.44    1.40
   5   3  -7    9.62    1.36
  -5  -3   7   10.30    1.10
   4   3  -7   48.80    3.03
   4   3  -7   52.70    2.63
   4   3  -7   52.04    2.56
  -4  -3   7   48.89    2.43
  -4  -3   7   51.96    2.70
   3   3  -7   70.65    4.04
   3   3  -7   76.87    3.64
   3   3  -7   74.74    3.61
  -3  -3   7   79.62    3.72
  -3  -3   7   75.32    3.54
   2   3  -7   11.92    0.86
   2   3  -7    9.05    1.25
   2   3  -7   13.76    1.02
  -2  -3   7   10.77    0.93
  -2  -3   7   11.84    0.90
   1   3  -7    1.50    0.39
   1   3  -7    1.74    0.48
  -1  -3   7    0.96    0.40
  -1  -3   7    0.98    0.44
   0   3  -7   40.01    2.08
   0   3  -7   40.15    2.24
   0  -3   7   42.52    2.21
   0  -3   7   42.89    2.18
  -1   3  -7   31.35    1.88
  -1   3  -7   31.28    1.71
   1  -3   7   34.38    1.80
   1  -3   7   32.08    1.84
  -2   3  -7   81.04    3.85
  -2   3  -7   82.34    4.06
   2  -3   7   84.42    3.72
   2  -3   7   79.95    3.98
  -3   3  -7  108.51    5.18
  -3   3  -7  112.34    5.39
   3  -3   7  113.73    4.98
   3  -3   7  115.23    5.33
  -4   3  -7    5.87    0.91
  -4   3  -7    5.06    0.67
   4  -3   7    4.73    0.79
   4  -3   7    6.39    0.40
  -5   3  -7    6.44    0.96
  -5   3  -7    6.75    0.82
   5  -3   7    7.58    0.97
  -6   3  -7   14.52    1.42
  -6   3  -7   12.45    1.36
  -6   3  -7   13.33    1.26
   6  -3   7   11.61    1.72
  -7   3  -7   21.14    1.74
  -7   3  -7   16.19    1.74
   7  -3   7   15.11    1.56
  -8   3  -7   40.30    2.79
  -8   3  -7   39.09    2.73
   8  -3   7   37.84    2.79
  -9   3  -7   31.99    2.62
  -9   3  -7   31.01    2.63
   9  -3   7   32.46    2.39
   9   2  -7   13.53    1.89
  -9  -2   7   16.20    2.43
  -8  -2   7    2.98    0.99
  -8  -2   7    1.53    1.40
   7   2  -7   10.01    2.34
  -7  -2   7    8.70    1.10
  -7  -2   7    6.43    1.50
   6   2  -7    1.43    0.78
  -6  -2   7    1.27    0.68
   5   2  -7   16.59    1.57
  -5  -2   7   14.37    0.81
  -5  -2   7   12.95    1.27
   4   2  -7   77.09    3.64
   4   2  -7   70.98    3.93
  -4  -2   7   76.99    3.73
  -4  -2   7   74.10    3.44
   3   2  -7  177.50    7.85
   3   2  -7  163.28    8.16
   3   2  -7  181.13    7.87
  -3  -2   7  172.54    7.92
  -3  -2   7  175.56    7.76
   2   2  -7    2.34    0.74
   2   2  -7    3.71    0.51
   2   2  -7    3.06    0.52
  -2  -2   7    3.32    0.47
  -2  -2   7    3.30    0.56
   1   2  -7   11.49    0.81
   1   2  -7   11.80    0.95
  -1  -2   7    9.43    0.83
  -1  -2   7   11.09    0.91
   0   2  -7   48.05    2.44
   0   2  -7   43.97    2.27
   0  -2   7   46.02    2.35
   0  -2   7   45.54    2.34
  -1   2  -7   94.32    4.62
  -1   2  -7   94.37    4.49
   1  -2   7   98.39    4.59
   1  -2   7  101.87    4.58
  -2   2  -7  317.93   14.02
  -2   2  -7  302.59   13.84
   2  -2   7  319.63   13.91
   2  -2   7  316.49   13.95
  -3   2  -7    2.07    0.47
  -3   2  -7    2.05    0.59
   3  -2   7    1.97    0.52
   3  -2   7    2.20    0.26
  -4   2  -7   10.44    1.13
  -4   2  -7   12.11    1.01
   4  -2   7   12.61    0.60
   4  -2   7   11.19    1.07
  -5   2  -7   20.65    1.51
  -5   2  -7   18.92    1.38
  -5   2  -7   20.29    1.52
   5  -2   7   20.11    1.48
  -6   2  -7   -0.17    0.53
  -6   2  -7    0.61    0.63
   6  -2   7   -0.39    0.52
  -7   2  -7   81.42    4.33
  -7   2  -7   81.60    4.28
   7  -2   7   83.93    4.22
  -8   2  -7   22.88    2.04
  -8   2  -7   25.77    2.00
   8  -2   7   26.12    1.89
  -9   2  -7   14.33    1.70
  -9   2  -7   17.72    1.94
 -10   2  -7   20.43    2.51
 -10   2  -7   21.92    2.44
  10  -2   7   20.96    2.12
   9   1  -7    3.31    1.46
  -9  -1   7    2.83    1.55
  -9  -1   7    1.91    1.75
   8   1  -7   14.15    1.84
  -8  -1   7   15.02    1.65
  -8  -1   7   11.05    1.77
   7   1  -7   20.50    1.87
  -7  -1   7   17.37    1.58
  -7  -1   7   15.27    2.07
   6   1  -7    0.84    0.72
  -6  -1   7    0.91    0.65
  -6  -1   7    1.14    0.92
   5   1  -7    3.58    0.81
  -5  -1   7    2.96    0.33
  -5  -1   7    3.18    0.69
   4   1  -7   17.64    1.15
   4   1  -7   15.72    1.37
  -4  -1   7   16.10    0.97
  -4  -1   7   16.28    1.23
   3   1  -7   46.73    2.29
   3   1  -7   40.15    2.46
  -3  -1   7   44.61    2.17
  -3  -1   7   44.20    2.33
   2   1  -7   77.98    3.85
   2   1  -7   77.33    4.03
   2   1  -7   85.35    3.84
  -2  -1   7   82.94    3.79
  -2  -1   7   80.93    3.88
   1   1  -7   84.94    4.07
   1   1  -7   85.88    4.00
  -1  -1   7   87.01    4.06
  -1  -1   7   84.26    4.01
   0   1  -7    0.08    0.29
   0   1  -7    0.41    0.35
   0  -1   7    0.14    0.31
   0  -1   7    0.74    0.33
  -1   1  -7  132.28    6.13
  -1   1  -7  133.17    6.24
   1  -1   7  138.85    6.19
   1  -1   7  135.48    6.20
  -2   1  -7    2.24    0.54
  -2   1  -7    1.63    0.41
   2  -1   7    1.47    0.45
   2  -1   7    2.71    0.49
  -3   1  -7  104.78    5.04
  -3   1  -7  102.92    4.91
   3  -1   7  109.11    5.00
  -4   1  -7  127.89    6.08
  -4   1  -7  134.62    6.21
   4  -1   7  131.75    5.73
   4  -1   7  130.36    5.73
   4  -1   7  134.12    6.15
  -5   1  -7   39.14    2.20
  -5   1  -7   36.16    2.19
  -5   1  -7   36.11    2.11
   5  -1   7   37.68    2.14
  -6   1  -7   44.26    2.61
   6  -1   7   44.92    2.48
  -7   1  -7    0.16    0.74
  -7   1  -7   -0.06    0.63
   7  -1   7    1.07    0.64
  -8   1  -7   -0.16    0.81
  -8   1  -7    1.51    0.79
   8  -1   7    0.54    0.68
  -9   1  -7   85.34    4.75
  -9   1  -7   84.51    4.59
   9  -1   7   88.14    4.41
 -10   1  -7    0.74    1.25
 -10   1  -7    4.11    1.23
   9   0  -7    7.47    1.56
  -9   0   7    6.55    1.84
  -9   0   7    7.07    1.57
  -8   0   7    5.19    1.46
  -8   0   7    2.64    0.99
   7   0  -7   50.79    2.83
  -7   0   7   42.46    3.02
  -7   0   7   46.13    2.78
   6   0  -7    7.27    0.97
  -6   0   7    5.71    1.09
  -6   0   7    7.10    0.93
   5   0  -7    6.34    0.84
   5   0  -7    3.55    0.79
  -5   0   7    5.14    0.82
  -5   0   7    5.13    0.52
  -5   0   7    4.05    0.84
   4   0  -7   31.96    1.76
   4   0  -7   29.30    1.82
  -4   0   7   30.03    1.58
  -4   0   7   30.62    1.83
   3   0  -7    0.37    0.42
   3   0  -7    0.40    0.35
  -3   0   7    0.21    0.36
  -3   0   7    0.31    0.31
   2   0  -7    7.58    0.84
   2   0  -7    7.87    0.72
  -2   0   7    7.63    0.71
  -2   0   7    7.63    0.76
   1   0  -7   48.32    2.66
   1   0  -7   51.38    2.57
  -1   0   7   52.82    2.60
  -1   0   7   56.28    2.65
   0   0  -7   95.96    4.59
   0   0  -7   95.84    4.68
   0   0   7  102.03    4.66
   0   0   7  103.87    4.66
  -1   0  -7   17.29    1.09
  -1   0  -7   17.03    1.19
   1   0   7   16.82    1.13
   1   0   7   17.06    1.16
  -2   0  -7  137.55    6.40
  -2   0  -7  141.62    6.52
   2   0   7  142.18    6.48
   2   0   7  141.46    6.45
  -3   0  -7   21.93    1.41
  -3   0  -7   19.24    1.27
   3   0   7   20.67    1.35
  -4   0  -7    0.02    0.45
  -4   0  -7    0.07    0.38
  -4   0  -7    0.27    0.40
   4   0   7    0.70    0.43
   4   0   7    0.04    0.11
  -5   0  -7   86.42    4.43
  -5   0  -7   93.54    4.45
   5   0   7   91.08    4.39
  -6   0  -7  158.34    7.62
  -6   0  -7  166.09    7.67
   6   0   7  165.52    7.55
  -7   0  -7   23.84    1.79
  -7   0  -7   26.49    1.89
   7   0   7   26.17    1.70
  -8   0  -7    0.30    0.75
  -8   0  -7   -0.36    0.77
   8   0   7    0.39    0.63
  -9   0  -7   21.73    1.97
  -9   0  -7   20.38    2.06
   9   0   7   22.80    1.81
 -10   0  -7    1.82    1.10
 -10   0  -7    0.22    1.18
  10   0   7    1.91    0.95
   8  -1  -7   -0.06    0.92
  -8   1   7    0.85    0.92
   7  -1  -7   -0.22    0.68
  -7   1   7   -1.02    0.86
  -7   1   7    0.29    0.70
   6  -1  -7    1.44    0.60
  -6   1   7    1.36    0.66
  -6   1   7    1.18    0.31
  -6   1   7    1.09    0.75
   5  -1  -7   54.57    2.67
   5  -1  -7   51.15    2.86
  -5   1   7   44.36    2.80
  -5   1   7   52.13    2.48
  -5   1   7   53.44    2.76
   4  -1  -7   25.82    1.51
   4  -1  -7   25.30    1.48
  -4   1   7   23.26    1.40
  -4   1   7   24.43    1.59
   3  -1  -7   30.08    1.58
   3  -1  -7   26.89    1.59
  -3   1   7   27.22    1.65
  -3   1   7   28.22    1.58
   2  -1  -7    3.61    0.51
   2  -1  -7    4.22    0.55
  -2   1   7    4.03    0.58
  -2   1   7    4.50    0.61
   1  -1  -7    2.05    0.42
   1  -1  -7    1.97    0.42
  -1   1   7    2.09    0.46
  -1   1   7    2.37    0.47
   0  -1  -7  158.78    7.09
   0   1   7  154.48    7.15
   0   1   7  157.59    7.12
  -1  -1  -7   62.37    3.31
  -1  -1  -7   70.21    3.25
   1   1   7   71.52    3.29
   1   1   7   64.57    3.30
  -2  -1  -7   58.50    3.06
  -2  -1  -7   59.21    2.96
   2   1   7   61.44    3.05
   2   1   7   63.18    3.02
  -3  -1  -7   46.32    2.38
  -3  -1  -7   44.03    2.45
  -3  -1  -7   46.39    2.33
   3   1   7   45.05    2.43
   3   1   7   46.09    2.11
  -4  -1  -7   11.88    1.03
  -4  -1  -7   14.48    1.05
  -4  -1  -7   13.62    1.14
   4   1   7   13.59    0.71
   4   1   7   13.88    1.12
  -5  -1  -7    2.06    0.57
  -5  -1  -7    2.52    0.62
   5   1   7    2.34    0.24
   5   1   7    2.50    0.58
  -6  -1  -7   99.14    4.80
  -6  -1  -7   95.72    4.75
   6   1   7   95.71    4.69
  -7  -1  -7   87.02    4.52
  -7  -1  -7   84.74    4.42
   7   1   7   91.76    4.36
  -8  -1  -7   81.70    4.36
  -8  -1  -7   77.52    4.17
   8   1   7   82.57    4.07
  -9  -1  -7   -0.78    0.87
  -9  -1  -7    2.02    0.98
   9   1   7    0.65    0.73
 -10  -1  -7    0.24    1.17
  10   1   7   -0.58    0.97
 -11  -1  -7   21.60    2.82
  11   1   7   27.43    2.20
  -8   2   7    3.72    1.03
  -8   2   7    2.39    1.25
  -7   2   7    2.41    0.97
  -7   2   7    1.06    0.30
  -7   2   7    2.09    0.38
  -7   2   7    0.86    0.83
   6  -2  -7    1.89    0.56
  -6   2   7    1.37    0.71
  -6   2   7    2.08    0.72
  -6   2   7    1.17    0.45
   5  -2  -7   29.38    1.57
  -5   2   7   23.30    1.72
  -5   2   7   26.08    1.55
  -5   2   7   26.71    1.78
   4  -2  -7    0.31    0.45
   4  -2  -7    0.24    0.31
  -4   2   7    0.36    0.48
  -4   2   7   -0.19    0.42
   3  -2  -7   41.04    2.16
   3  -2  -7   41.37    1.98
  -3   2   7   42.93    2.25
  -3   2   7   40.04    2.19
   2  -2  -7    0.70    0.37
   2  -2  -7    0.42    0.18
  -2   2   7    0.57    0.41
  -2   2   7   -0.29    0.35
   1  -2  -7   20.00    1.08
   1  -2  -7   23.33    1.31
  -1   2   7   22.92    1.34
  -1   2   7   20.73    1.38
   0  -2  -7   48.53    2.43
   0   2   7   49.97    2.48
   0   2   7   47.40    2.54
  -1  -2  -7   -0.05    0.18
  -1  -2  -7    0.24    0.32
   1   2   7   -0.07    0.33
   1   2   7    0.16    0.21
   1   2   7   -0.16    0.37
  -2  -2  -7   46.30    2.33
  -2  -2  -7   46.56    2.22
   2   2   7   44.99    2.35
   2   2   7   43.44    2.13
   2   2   7   45.13    2.42
  -3  -2  -7  147.11    7.05
  -3  -2  -7  162.90    7.04
   3   2   7  157.81    6.84
   3   2   7  152.02    7.15
  -4  -2  -7  115.89    5.61
  -4  -2  -7  123.92    5.63
   4   2   7  120.99    5.68
   4   2   7  120.45    5.32
  -5  -2  -7    0.44    0.43
   5   2   7    0.15    0.45
   5   2   7    0.07    0.15
  -6  -2  -7    4.88    0.80
   6   2   7    5.36    0.80
   6   2   7    3.88    0.35
  -7  -2  -7   25.20    2.25
   7   2   7   31.50    1.90
  -8  -2  -7   33.81    2.41
   8   2   7   34.41    2.15
  -9  -2  -7   51.42    3.28
   9   2   7   48.67    2.83
 -10  -2  -7   31.49    2.77
  10   2   7   34.58    2.29
 -11  -2  -7    7.39    1.74
  -8   3   7   25.73    1.35
  -8   3   7   26.86    1.42
  -8   3   7   23.77    2.15
  -8   3   7   28.13    2.01
  -8   3   7   29.32    2.51
  -7   3   7    4.38    0.69
  -7   3   7    5.20    0.58
  -7   3   7    3.78    1.05
  -7   3   7    5.75    1.08
  -6   3   7    2.03    0.62
  -6   3   7    2.12    0.77
  -6   3   7    3.84    0.86
  -5   3   7    0.87    0.51
  -5   3   7    1.01    0.60
   4  -3  -7   77.94    3.61
  -4   3   7   65.20    3.48
  -4   3   7   80.82    3.73
   3  -3  -7   31.63    1.75
  -3   3   7   31.50    1.82
   2  -3  -7   17.05    1.10
  -2   3   7   14.43    1.10
   1  -3  -7  108.59    5.12
  -1   3   7  113.12    5.19
  -1   3   7  112.07    5.07
   0  -3  -7    0.59    0.35
   0   3   7    1.53    0.32
   0   3   7    0.54    0.37
  -1  -3  -7    4.41    0.40
  -1  -3  -7    3.38    0.52
   1   3   7    4.13    0.59
   1   3   7    4.30    0.47
   1   3   7    4.52    0.68
  -2  -3  -7   59.77    2.76
  -2  -3  -7   57.93    2.86
   2   3   7   55.68    2.87
   2   3   7   57.47    2.98
   2   3   7   56.63    2.69
  -3  -3  -7   25.87    1.50
  -3  -3  -7   26.59    1.57
   3   3   7   26.18    1.67
   3   3   7   27.28    1.35
  -4  -3  -7    0.87    0.24
  -4  -3  -7    0.36    0.40
  -4  -3  -7    0.41    0.45
   4   3   7    1.03    0.24
   4   3   7    0.94    0.53
  -5  -3  -7  172.83    7.91
  -5  -3  -7  169.35    7.52
   5   3   7  178.23    7.86
   5   3   7  164.93    7.50
   5   3   7  168.31    7.88
  -6  -3  -7  156.79    7.02
  -6  -3  -7  157.20    7.53
   6   3   7  155.21    7.01
   6   3   7  171.82    7.51
   6   3   7  156.28    7.40
  -7  -3  -7    0.37    0.21
   7   3   7   -0.20    0.57
   7   3   7    0.42    0.60
   7   3   7    0.08    0.22
  -8  -3  -7    4.59    1.11
  -8  -3  -7    6.45    0.51
   8   3   7    6.58    0.99
   8   3   7    6.88    1.10
  -9  -3  -7    1.29    0.97
  -9  -3  -7    0.29    0.25
   9   3   7    1.35    0.75
 -10  -3  -7    7.91    1.67
 -10  -3  -7    9.50    0.63
  10   3   7   11.03    1.21
 -11  -3  -7   71.19    4.83
  11   3   7   78.68    4.02
  -8   4   7    0.15    0.61
  -8   4   7    4.21    1.31
  -8   4   7    2.31    1.25
  -8   4   7    4.54    0.98
  -8   4   7    2.29    0.77
  -7   4   7   30.12    1.70
  -7   4   7   29.58    2.13
  -7   4   7   25.74    2.13
  -7   4   7   27.70    2.00
  -6   4   7   10.95    0.98
  -6   4   7   11.84    1.27
  -6   4   7   11.93    1.26
  -6   4   7    9.93    1.26
  -5   4   7   -0.39    0.44
  -5   4   7   -0.37    0.61
  -5   4   7   -0.85    0.45
   4  -4  -7    9.95    0.95
  -4   4   7   10.31    1.09
  -4   4   7    9.19    0.90
  -4   4   7    7.26    0.70
   3  -4  -7    1.05    0.42
  -3   4   7    1.23    0.48
  -3   4   7    1.09    0.41
   2  -4  -7   33.17    1.80
  -2   4   7   31.98    1.85
  -2   4   7   33.86    1.79
   1  -4  -7   14.53    1.00
  -1   4   7   14.27    0.96
  -1   4   7   14.92    1.08
   0  -4  -7   64.78    3.04
   0   4   7   61.24    3.06
   0   4   7   60.51    2.96
  -1  -4  -7   58.19    2.77
  -1  -4  -7   59.60    2.95
   1   4   7   60.53    2.85
   1   4   7   62.64    3.01
  -2  -4  -7    6.86    0.73
  -2  -4  -7    7.05    0.65
   2   4   7    6.46    0.57
  -3  -4  -7    0.72    0.37
  -3  -4  -7    0.91    0.42
  -3  -4  -7    0.06    0.26
   3   4   7    0.31    0.27
   3   4   7   -0.01    0.23
   3   4   7    0.49    0.50
  -4  -4  -7    1.17    0.30
  -4  -4  -7    1.17    0.45
  -4  -4  -7    0.57    0.40
   4   4   7    0.39    0.56
   4   4   7    0.89    0.38
   4   4   7    0.77    0.25
  -5  -4  -7   34.54    1.69
  -5  -4  -7   34.05    2.10
   5   4   7   31.61    2.05
   5   4   7   33.00    1.68
   5   4   7   36.14    1.99
  -6  -4  -7   51.63    2.43
  -6  -4  -7   48.32    2.90
   6   4   7   49.86    2.43
   6   4   7   55.46    2.89
   6   4   7   52.65    2.84
  -7  -4  -7   48.10    2.32
   7   4   7   51.92    2.90
   7   4   7   48.76    2.77
   7   4   7   47.37    2.32
  -8  -4  -7   12.17    1.60
  -8  -4  -7   12.71    0.84
   8   4   7   15.50    1.56
   8   4   7   14.35    1.41
  -9  -4  -7   33.65    2.74
  -9  -4  -7   32.71    1.76
   9   4   7   39.61    2.70
   9   4   7   38.78    2.33
 -10  -4  -7   17.92    1.15
 -10  -4  -7   19.69    2.41
  10   4   7   22.94    2.34
  10   4   7   23.64    1.88
 -11  -4  -7    2.87    1.75
 -11  -4  -7    1.66    0.46
  11   4   7    3.68    1.04
  -7   5   7    2.74    0.98
  -7   5   7    2.28    0.74
  -7   5   7    1.46    0.85
  -7   5   7    1.36    1.02
  -6   5   7   45.16    2.63
  -6   5   7   41.64    2.42
  -6   5   7   43.56    2.27
  -6   5   7   36.70    2.32
  -5   5   7   -0.22    0.43
  -5   5   7    0.25    0.59
  -5   5   7    0.79    0.68
   4  -5  -7   16.44    1.15
  -4   5   7   15.47    1.24
  -4   5   7   11.73    1.12
  -4   5   7   12.05    0.78
   3  -5  -7   17.32    1.17
  -3   5   7   17.71    1.34
  -3   5   7   17.84    1.26
   2  -5  -7    6.68    0.78
  -2   5   7    8.40    0.91
  -2   5   7    7.91    0.78
   1  -5  -7    4.59    0.58
  -1   5   7    4.31    0.65
  -1   5   7    5.47    0.60
   0  -5  -7   23.69    1.33
   0   5   7   22.59    1.41
   0   5   7   20.84    1.28
  -1  -5  -7   45.06    2.27
   1   5   7   42.07    2.29
   1   5   7   44.29    2.19
  -2  -5  -7   74.37    3.53
  -2  -5  -7   72.49    3.41
  -2  -5  -7   68.82    3.46
   2   5   7   77.03    3.38
   2   5   7   70.71    3.40
  -3  -5  -7    4.59    0.52
  -3  -5  -7    5.68    0.75
  -3  -5  -7    5.13    0.69
   3   5   7    4.99    0.55
   3   5   7    5.91    0.64
  -4  -5  -7   15.53    1.19
  -4  -5  -7   14.26    1.25
  -4  -5  -7   14.78    0.96
   4   5   7   18.22    1.18
   4   5   7   15.20    0.95
  -5  -5  -7   25.51    1.42
  -5  -5  -7   26.00    1.79
   5   5   7   23.94    1.78
   5   5   7   27.14    1.41
   5   5   7   28.48    1.71
  -6  -5  -7   32.02    1.64
  -6  -5  -7   29.32    2.12
   6   5   7   34.84    2.05
   6   5   7   31.75    2.11
   6   5   7   30.46    1.63
  -7  -5  -7    1.15    0.37
  -7  -5  -7   -0.32    0.89
   7   5   7    0.95    0.68
   7   5   7    0.26    0.66
   7   5   7    1.10    0.37
  -8  -5  -7    9.20    0.82
  -8  -5  -7    9.54    1.51
   8   5   7   10.12    1.21
   8   5   7   10.66    0.87
   8   5   7   14.48    1.55
  -9  -5  -7   22.49    1.39
  -9  -5  -7   19.83    2.45
   9   5   7   27.09    1.98
   9   5   7   30.51    2.36
 -10  -5  -7   33.54    1.81
 -10  -5  -7   32.57    3.00
  10   5   7   37.60    2.88
  10   5   7   32.29    2.41
 -11  -5  -7    3.39    0.59
 -11  -5  -7    0.78    1.75
  11   5   7    3.36    1.14
  11   5   7    3.46    1.43
  -7   6   7    2.98    1.18
  -7   6   7    2.33    1.67
  -7   6   7    1.91    0.92
  -7   6   7    0.99    0.91
  -6   6   7    0.64    0.83
  -6   6   7    0.19    0.60
  -6   6   7    0.02    0.70
  -5   6   7   13.40    1.03
  -5   6   7   15.50    1.37
  -5   6   7   15.15    1.46
   4  -6  -7   19.81    1.37
  -4   6   7   16.40    1.50
  -4   6   7   22.16    1.42
   3  -6  -7   -0.12    0.43
  -3   6   7    0.63    0.51
  -3   6   7    0.77    0.48
   2  -6  -7    8.48    0.83
  -2   6   7    8.23    0.83
  -2   6   7    8.23    0.94
   1  -6  -7   10.90    0.91
  -1   6   7   11.32    0.96
  -1   6   7   12.62    1.03
   0  -6  -7    0.00    0.34
   0   6   7    0.10    0.33
   0   6   7    0.20    0.40
  -1  -6  -7   40.08    2.12
  -1  -6  -7   39.37    2.14
   1   6   7   42.91    1.95
   1   6   7   40.98    2.19
   1   6   7   41.19    2.11
  -2  -6  -7    5.66    0.61
  -2  -6  -7    5.75    0.70
  -2  -6  -7    6.29    0.71
   2   6   7    5.72    0.59
   2   6   7    5.03    0.58
  -3  -6  -7    0.41    0.46
  -3  -6  -7    0.15    0.32
  -3  -6  -7    0.85    0.42
   3   6   7    0.65    0.35
   3   6   7   -0.07    0.31
  -4  -6  -7   14.45    0.97
  -4  -6  -7   13.12    1.29
  -4  -6  -7   14.84    1.20
   4   6   7   15.95    1.18
   4   6   7   14.54    0.99
  -5  -6  -7   66.77    3.44
  -5  -6  -7   61.03    3.57
  -5  -6  -7   64.77    3.16
   5   6   7   70.11    3.46
   5   6   7   70.09    3.18
  -6  -6  -7   23.42    1.34
  -6  -6  -7   20.62    1.82
   6   6   7   23.66    1.35
   6   6   7   24.18    1.72
   6   6   7   21.81    1.80
  -7  -6  -7    2.36    0.48
  -7  -6  -7    2.61    0.97
   7   6   7    3.46    0.54
   7   6   7    4.63    0.91
   7   6   7    2.63    0.91
  -8  -6  -7    6.10    1.38
  -8  -6  -7    6.49    0.68
   8   6   7    6.81    1.07
   8   6   7    7.70    0.82
  -9  -6  -7   17.62    1.21
  -9  -6  -7   16.55    2.20
   9   6   7   17.32    1.81
   9   6   7   16.14    2.03
 -10  -6  -7   17.89    2.43
 -10  -6  -7   19.46    1.38
  10   6   7   25.02    2.33
  10   6   7   20.38    2.02
 -11  -6  -7    9.64    0.93
 -11  -6  -7    6.74    2.06
  11   6   7   12.58    1.92
  11   6   7    8.08    2.30
  -6   7   7    1.00    0.63
  -6   7   7    0.71    0.83
  -6   7   7    1.98    1.02
  -6   7   7    0.16    0.85
  -5   7   7    0.70    0.74
  -5   7   7    0.50    0.79
  -5   7   7    0.87    0.42
  -4   7   7    4.12    0.79
  -4   7   7    4.71    0.86
   3  -7  -7    0.30    0.45
  -3   7   7    0.69    0.57
  -3   7   7    1.04    0.55
   2  -7  -7   28.91    1.70
  -2   7   7   30.03    1.82
  -2   7   7   32.74    1.80
   1  -7  -7   69.77    3.34
  -1   7   7   72.22    3.45
  -1   7   7   66.72    3.40
   0  -7  -7   -0.10    0.38
   0   7   7    0.25    0.19
   0   7   7    0.05    0.45
  -1  -7  -7    1.20    0.45
  -1  -7  -7    0.98    0.43
   1   7   7    0.69    0.30
   1   7   7    0.87    0.40
  -2  -7  -7   23.35    1.48
  -2  -7  -7   23.31    1.46
   2   7   7   24.86    1.42
   2   7   7   24.06    1.42
  -3  -7  -7   44.19    2.81
  -3  -7  -7   52.83    2.64
  -3  -7  -7   54.41    2.74
   3   7   7   54.98    2.64
   3   7   7   56.95    2.74
  -4  -7  -7   67.11    3.35
  -4  -7  -7   66.41    3.21
  -4  -7  -7   59.87    3.51
   4   7   7   67.01    3.19
   4   7   7   68.66    3.39
  -5  -7  -7   14.72    1.35
  -5  -7  -7   15.46    1.12
  -5  -7  -7   15.01    1.54
   5   7   7   16.57    1.38
   5   7   7   17.28    1.12
  -6  -7  -7    5.72    1.15
  -6  -7  -7    6.63    0.72
   6   7   7    6.04    0.70
   6   7   7    6.07    1.05
  -7  -7  -7   -1.20    0.92
  -7  -7  -7    0.17    0.42
   7   7   7   -0.46    0.43
   7   7   7    0.44    0.79
  -8  -7  -7   13.09    1.86
  -8  -7  -7   13.24    1.14
   8   7   7   15.21    1.19
   8   7   7   18.75    1.91
   8   7   7   14.74    1.61
  -9  -7  -7    9.74    1.84
  -9  -7  -7    9.76    1.07
   9   7   7    9.70    1.52
 -10  -7  -7    3.44    1.73
  10   7   7    4.64    1.34
  10   7   7    2.80    1.27
  -5   8   7    4.32    1.00
  -5   8   7    1.02    0.87
  -5   8   7    1.65    0.44
  -5   8   7    2.54    0.98
  -4   8   7   10.40    1.21
  -4   8   7   12.65    1.36
   3  -8  -7    7.81    0.94
  -3   8   7    9.96    1.04
  -3   8   7    9.35    1.02
   2  -8  -7    3.56    0.57
  -2   8   7    2.18    0.63
  -2   8   7    2.55    0.65
   1  -8  -7    4.39    0.59
  -1   8   7    3.87    0.34
  -1   8   7    4.27    0.44
  -1   8   7    3.78    0.67
  -1   8   7    4.13    0.67
   0  -8  -7  107.19    5.05
   0   8   7  108.20    5.14
   0   8   7  112.83    4.97
  -1  -8  -7   -0.02    0.42
  -1  -8  -7   -0.23    0.48
   1   8   7    0.20    0.36
   1   8   7   -0.37    0.39
  -2  -8  -7    1.19    0.50
   2   8   7    2.44    0.52
   2   8   7    1.61    0.49
  -3  -8  -7   52.76    2.86
  -3  -8  -7   57.12    2.84
   3   8   7   59.77    2.96
   3   8   7   54.52    2.81
  -4  -8  -7   23.17    1.54
  -4  -8  -7   23.18    1.42
  -4  -8  -7   20.06    1.79
   4   8   7   21.92    1.62
   4   8   7   22.50    1.42
  -5  -8  -7   36.34    1.96
  -5  -8  -7   32.34    2.15
  -5  -8  -7   30.36    2.48
   5   8   7   37.52    1.98
   5   8   7   38.32    2.27
  -6  -8  -7    1.11    0.58
   6   8   7    1.27    0.54
   6   8   7    1.10    0.75
  -7  -8  -7    7.43    0.95
  -7  -8  -7    5.82    1.45
   7   8   7   10.09    1.39
   7   8   7    8.09    1.31
   7   8   7    8.03    0.87
  -8  -8  -7   48.38    2.60
  -8  -8  -7   46.57    3.50
   8   8   7   50.35    3.20
   8   8   7   52.72    3.23
   8   8   7   50.23    2.66
  -9  -8  -7    2.44    1.54
  -9  -8  -7    2.64    0.72
   9   8   7    2.13    1.20
   9   8   7    3.64    1.20
   9   8   7    3.54    0.82
 -10  -8  -7    1.00    1.77
 -10  -8  -7    0.60    0.71
  10   8   7    1.23    1.32
  10   8   7    0.07    1.27
  -4   9   7    0.05    0.74
  -4   9   7    0.94    0.56
  -4   9   7    1.72    0.84
  -3   9   7    0.70    0.33
  -3   9   7   -0.63    0.66
  -3   9   7    0.29    0.25
  -3   9   7    0.19    0.80
   2  -9  -7    3.56    0.60
  -2   9   7    4.10    0.76
  -2   9   7    4.11    0.45
  -2   9   7    3.89    0.81
  -2   9   7    3.83    0.49
   1  -9  -7    3.99    0.58
  -1   9   7    3.95    0.55
  -1   9   7    4.63    0.78
  -1   9   7    3.74    0.68
   0  -9  -7    1.06    0.45
   0  -9  -7    0.42    0.56
   0   9   7    1.13    0.45
   0   9   7    1.00    0.52
  -1  -9  -7    3.37    0.56
   1   9   7    2.65    0.59
   1   9   7    2.35    0.60
  -2  -9  -7   23.26    1.59
  -2  -9  -7   21.71    1.44
   2   9   7   22.27    1.51
   2   9   7   23.31    1.58
  -3  -9  -7    1.25    0.61
  -3  -9  -7    2.08    0.60
   3   9   7    2.95    0.56
   3   9   7    2.56    0.69
  -4  -9  -7   32.20    2.56
  -4  -9  -7   39.28    2.27
  -4  -9  -7   39.82    2.24
   4   9   7   41.22    2.23
   4   9   7   45.68    2.51
  -5  -9  -7   15.26    1.46
  -5  -9  -7   17.36    1.29
  -5  -9  -7   15.84    1.94
   5   9   7   17.65    1.70
   5   9   7   18.27    1.30
  -6  -9  -7    0.07    0.85
  -6  -9  -7    0.94    1.13
  -6  -9  -7    0.46    1.18
   6   9   7   -0.42    0.53
  -7  -9  -7    4.44    1.38
  -7  -9  -7    4.35    0.78
   7   9   7    4.86    0.77
  -8  -9  -7    1.97    1.38
  -8  -9  -7    1.59    0.70
   8   9   7    2.23    1.50
   8   9   7    1.44    0.69
   8   9   7    0.54    1.17
  -9  -9  -7   16.21    1.47
  -9  -9  -7   13.84    2.39
   9   9   7   14.28    1.50
   9   9   7   14.68    1.95
   9   9   7   15.19    2.01
 -10  -9  -7   11.57    2.47
 -10  -9  -7   14.70    1.57
  10   9   7   11.72    1.93
  10   9   7   13.30    2.03
  -3  10   7    2.43    0.43
  -3  10   7    2.63    0.86
  -3  10   7    2.54    0.54
  -3  10   7    1.55    0.80
  -2  10   7    7.35    0.91
  -2  10   7    5.01    0.66
  -2  10   7    5.16    0.94
  -2  10   7    5.26    0.82
   1 -10  -7    9.69    0.90
  -1  10   7    8.61    1.03
  -1  10   7    8.49    1.03
   0 -10  -7   -0.35    0.72
   0 -10  -7    1.04    0.46
   0  10   7   -0.27    0.54
   0  10   7   -0.12    0.59
  -1 -10  -7    1.82    0.52
  -1 -10  -7    1.44    0.69
   1  10   7    1.03    0.64
   1  10   7    1.90    0.65
  -2 -10  -7   13.03    1.12
  -2 -10  -7   12.46    1.34
   2  10   7   15.34    1.41
   2  10   7   12.17    1.17
  -3 -10  -7    0.55    0.56
  -3 -10  -7   -0.06    0.62
   3  10   7    0.23    0.67
   3  10   7   -1.82    0.52
  -4 -10  -7    0.93    0.65
  -4 -10  -7    0.82    0.62
   4  10   7    0.62    0.56
   4  10   7   -0.19    0.77
  -5 -10  -7    5.81    1.61
  -5 -10  -7    6.69    0.93
  -5 -10  -7    7.06    1.03
   5  10   7    6.46    1.12
   5  10   7    6.47    0.86
  -6 -10  -7    0.30    1.18
  -6 -10  -7    0.04    0.87
  -6 -10  -7   -1.19    0.61
   6  10   7    0.87    0.67
   6  10   7    0.82    0.95
  -7 -10  -7    9.71    1.12
  -7 -10  -7   11.58    2.02
  -7 -10  -7    9.27    1.66
   7  10   7   11.05    1.60
   7  10   7   10.67    1.15
  -8 -10  -7   18.05    2.59
  -8 -10  -7   17.27    1.54
   8  10   7   20.59    2.25
   8  10   7   20.29    1.71
  -9 -10  -7    1.37    1.93
  -9 -10  -7    4.40    0.95
   9  10   7    2.29    1.60
   9  10   7    4.77    1.61
   9  10   7    4.99    1.08
  -2  11   7    5.15    1.00
  -2  11   7    3.62    0.81
  -2  11   7    5.16    0.63
  -1  11   7    4.87    0.96
  -1  11   7    4.69    0.87
   0 -11  -7    3.31    0.97
   0 -11  -7    4.01    0.56
   0  11   7    3.51    0.85
   0  11   7    3.87    0.84
  -1 -11  -7    0.99    0.76
  -1 -11  -7    1.73    0.51
   1  11   7    0.72    0.76
   1  11   7   -0.10    0.72
  -2 -11  -7   17.17    1.24
  -2 -11  -7   16.32    1.50
   2  11   7   14.65    1.47
   2  11   7   16.82    1.69
  -3 -11  -7    2.56    0.70
  -3 -11  -7    2.82    0.79
   3  11   7    3.33    0.77
   3  11   7    3.07    0.98
  -4 -11  -7    1.14    0.70
  -4 -11  -7    3.39    0.87
   4  11   7    2.72    0.81
   4  11   7    1.62    0.97
  -5 -11  -7   13.64    1.34
  -5 -11  -7   14.07    1.53
   5  11   7   14.81    1.87
   5  11   7   15.26    1.41
  -6 -11  -7    3.32    1.04
  -6 -11  -7    4.74    0.93
   6  11   7    2.48    0.81
   6  11   7    6.03    1.35
  -7 -11  -7   -0.26    0.80
  -7 -11  -7    1.72    1.05
  -7 -11  -7    1.16    1.71
   7  11   7    0.31    0.82
   7  11   7   -0.13    1.19
  -8 -11  -7   -2.51    1.90
  -8 -11  -7   -1.05    0.79
   8  11   7    2.66    1.42
   8  11   7    0.38    0.90
   0 -12  -7    0.74    0.99
   0 -12  -7   -0.41    0.39
   0  12   7   -0.16    0.90
   0  12   7    0.10    0.94
  -1 -12  -7    1.08    0.48
  -1 -12  -7    1.44    0.94
   1  12   7   -0.75    0.96
   1  12   7    0.51    0.84
  -2 -12  -7    1.28    0.57
  -2 -12  -7    2.28    0.91
   2  12   7    0.95    0.80
   2  12   7    1.60    1.01
  -3 -12  -7    3.29    0.74
  -3 -12  -7    3.69    0.98
   3  12   7    2.23    0.84
   3  12   7    4.06    1.17
  -4 -12  -7    0.56    0.77
  -4 -12  -7    0.49    0.90
   4  12   7    3.32    1.20
   4  12   7    1.07    0.81
  -5 -12  -7    3.88    0.97
  -5 -12  -7    1.71    0.94
   5  12   7    4.71    1.35
   5  12   7    1.94    0.88
  -6 -12  -7    1.11    1.06
  -6 -12  -7    1.88    0.94
   6  12   7    1.62    1.33
   6  12   7    1.76    0.92
  -7 -12  -7   16.01    1.79
  -7 -12  -7   23.17    2.36
   7  12   7   21.04    2.69
   7  12   7   18.37    2.03
   3  10  -8   71.85    5.65
   3  10  -8   89.95    4.87
  -3 -10   8   87.38    4.44
  -3 -10   8   91.36    4.42
   2  10  -8    3.27    1.37
   2  10  -8    2.35    1.99
  -2 -10   8    1.70    0.94
  -2 -10   8    0.92    0.85
   1  10  -8    0.07    1.77
   1  10  -8   -1.78    1.25
  -1 -10   8   -0.38    0.87
   0  10  -8   -0.74    1.76
   0  10  -8    2.03    1.44
   0 -10   8    4.36    0.94
  -1  10  -8    2.97    1.41
   1 -10   8    1.12    0.86
  -2  10  -8   18.87    2.44
   2 -10   8   21.59    1.81
   5   9  -8   -3.82    1.80
   5   9  -8    0.48    1.13
  -5  -9   8    1.52    1.04
  -5  -9   8    0.04    0.94
   4   9  -8   -0.56    1.85
   4   9  -8    1.43    1.14
  -4  -9   8    0.67    0.91
  -4  -9   8    0.03    0.81
   3   9  -8   44.63    2.92
   3   9  -8   44.13    3.98
  -3  -9   8   40.68    2.54
  -3  -9   8   41.76    2.90
   2   9  -8   31.14    3.43
   2   9  -8   31.15    2.45
  -2  -9   8   35.25    2.17
  -2  -9   8   32.02    2.12
   1   9  -8   54.42    4.56
   1   9  -8   63.80    3.84
  -1  -9   8   70.92    3.47
  -1  -9   8   68.47    3.35
   0   9  -8   20.91    2.12
   0  -9   8   21.76    1.63
  -1   9  -8   11.36    1.60
  -2   9  -8   -0.08    1.19
  -2   9  -8    0.61    0.30
   2  -9   8    0.71    0.67
  -3   9  -8    0.39    0.27
  -3   9  -8   -0.12    1.26
   3  -9   8    2.57    0.81
  -4   9  -8    9.22    0.63
  -4   9  -8    8.48    1.93
   4  -9   8    9.34    0.98
   6   8  -8   46.14    4.39
   6   8  -8   51.45    2.97
  -6  -8   8   49.11    3.00
  -6  -8   8   46.20    3.06
   5   8  -8   -1.38    1.60
  -5  -8   8   -1.25    0.80
  -5  -8   8    0.09    0.88
   4   8  -8   -0.96    1.53
   4   8  -8   -0.42    0.87
  -4  -8   8    0.48    0.75
  -4  -8   8    0.14    0.77
   3   8  -8    0.88    1.51
   3   8  -8    2.21    0.97
  -3  -8   8    0.16    0.65
   2   8  -8    3.24    1.12
   2   8  -8    2.02    1.58
  -2  -8   8    3.35    0.82
  -2  -8   8    3.62    0.79
   1   8  -8   49.85    2.94
   1   8  -8   44.86    3.64
  -1  -8   8   44.77    2.56
  -1  -8   8   49.27    2.60
   0   8  -8   50.84    2.51
   0   8  -8   53.03    3.15
   0  -8   8   51.65    2.75
   0  -8   8   52.12    2.73
  -1   8  -8   48.86    3.03
  -1   8  -8   50.20    2.33
   1  -8   8   42.88    2.70
  -2   8  -8    8.99    0.77
  -2   8  -8   10.84    1.46
   2  -8   8    9.32    1.25
   2  -8   8    8.97    0.91
  -3   8  -8    2.12    0.44
  -3   8  -8    2.25    1.16
   3  -8   8    1.66    0.97
   3  -8   8    2.30    0.59
  -4   8  -8   39.32    2.03
  -4   8  -8   41.48    3.01
   4  -8   8   40.19    2.14
   4  -8   8   41.70    2.74
  -5   8  -8    0.98    0.52
  -5   8  -8    1.18    1.37
   5  -8   8    1.36    0.54
   7   7  -8   18.11    2.73
   7   7  -8   16.90    1.51
  -7  -7   8   16.68    1.78
  -7  -7   8   19.60    2.17
   6   7  -8   31.84    3.56
   6   7  -8   32.69    2.17
  -6  -7   8   29.89    2.18
  -6  -7   8   32.64    2.43
   5   7  -8   20.15    2.48
   5   7  -8   19.76    1.72
  -5  -7   8   18.96    1.77
  -5  -7   8   15.96    1.58
   4   7  -8   13.51    1.56
   4   7  -8   14.56    2.16
  -4  -7   8   14.52    1.47
  -4  -7   8   12.25    1.37
   3   7  -8    0.39    1.37
  -3  -7   8    0.59    0.65
  -3  -7   8    1.35    0.82
   2   7  -8    4.39    0.63
   2   7  -8    5.14    1.45
   2   7  -8    4.93    0.97
  -2  -7   8    4.09    0.74
   1   7  -8   27.71    2.01
   1   7  -8   24.94    2.68
   1   7  -8   27.78    1.58
  -1  -7   8   31.11    1.88
  -1  -7   8   30.53    1.82
  -1  -7   8   26.57    1.70
   0   7  -8    0.14    0.37
   0   7  -8    0.39    0.76
   0  -7   8    0.04    0.54
   0  -7   8    1.43    0.73
   0  -7   8    0.66    0.52
  -1   7  -8   20.34    1.23
  -1   7  -8   20.53    1.87
   1  -7   8   19.85    1.37
   1  -7   8   23.04    1.75
  -2   7  -8   34.86    1.80
  -2   7  -8   31.91    2.38
   2  -7   8   34.17    1.86
   2  -7   8   34.99    2.26
  -3   7  -8   64.15    3.04
  -3   7  -8   61.29    3.65
   3  -7   8   63.28    3.51
   3  -7   8   64.29    3.05
  -4   7  -8   12.44    1.03
  -4   7  -8   11.53    1.60
   4  -7   8   12.59    0.97
   4  -7   8   15.10    1.62
  -5   7  -8   -0.36    0.54
  -5   7  -8    1.31    1.22
   5  -7   8    2.07    1.00
   5  -7   8    0.44    0.41
  -6   7  -8   18.97    1.57
  -6   7  -8   21.84    2.54
   6  -7   8   23.19    2.10
   7   6  -8   14.06    2.36
  -7  -6   8   15.22    1.68
  -7  -6   8   14.82    1.51
   6   6  -8   15.00    1.40
   6   6  -8   14.82    2.27
  -6  -6   8   16.40    1.54
  -6  -6   8   19.43    1.83
   5   6  -8   80.11    4.05
   5   6  -8   80.64    4.96
  -5  -6   8   84.65    4.22
  -5  -6   8   79.33    4.09
   4   6  -8   21.12    2.54
   4   6  -8   22.42    1.75
  -4  -6   8   27.02    1.77
  -4  -6   8   25.83    1.81
   3   6  -8    7.48    1.58
   3   6  -8    6.09    0.96
   3   6  -8    5.99    0.75
  -3  -6   8    6.24    0.90
  -3  -6   8    6.58    0.80
   2   6  -8   12.13    0.98
   2   6  -8   10.44    1.20
   2   6  -8   11.62    1.74
  -2  -6   8   11.95    1.15
  -2  -6   8   10.53    1.14
  -2  -6   8   12.38    1.12
   1   6  -8    4.30    0.57
  -1  -6   8    4.90    0.71
  -1  -6   8    4.34    0.71
  -1  -6   8    4.80    0.79
   0   6  -8   18.82    1.21
   0   6  -8   17.33    1.64
   0  -6   8   21.65    1.44
   0  -6   8   19.36    1.31
  -1   6  -8   21.73    1.31
  -1   6  -8   21.53    1.77
   1  -6   8   22.51    1.49
   1  -6   8   23.53    1.37
   1  -6   8   23.17    1.65
  -2   6  -8    2.51    0.46
  -2   6  -8    1.98    0.86
   2  -6   8    2.65    0.49
   2  -6   8    2.49    0.78
  -3   6  -8  109.15    5.43
  -3   6  -8  104.34    4.91
   3  -6   8  105.99    4.84
   3  -6   8  107.72    5.25
  -4   6  -8   87.67    4.71
  -4   6  -8   89.44    4.23
   4  -6   8   88.69    4.56
   4  -6   8   90.64    4.07
  -5   6  -8    9.30    1.41
  -5   6  -8    7.35    0.84
   5  -6   8    7.65    0.64
   5  -6   8    6.68    1.17
  -6   6  -8    5.25    1.28
  -6   6  -8    3.61    0.80
   6  -6   8    5.28    1.08
  -7   6  -8    5.69    1.04
  -7   6  -8    6.06    1.57
  -7   6  -8    5.15    1.40
   7  -6   8    6.00    1.28
   8   5  -8   21.16    2.58
  -8  -5   8   16.69    1.93
  -8  -5   8   19.80    1.84
   7   5  -8    2.84    1.59
  -7  -5   8    3.75    1.14
  -7  -5   8    0.39    0.85
   6   5  -8   52.63    3.71
  -6  -5   8   45.57    2.76
  -6  -5   8   50.16    2.95
   5   5  -8    0.91    1.40
   5   5  -8    0.61    0.60
  -5  -5   8   -0.18    0.68
  -5  -5   8    0.98    0.70
   4   5  -8   23.46    2.48
   4   5  -8   24.33    1.65
  -4  -5   8   23.34    1.44
  -4  -5   8   24.05    1.63
  -4  -5   8   23.21    1.73
   3   5  -8  184.52    8.11
   3   5  -8  158.25    9.11
   3   5  -8  178.90    8.23
  -3  -5   8  178.77    8.09
  -3  -5   8  186.96    8.18
  -3  -5   8  182.81    8.24
   2   5  -8   27.86    1.63
   2   5  -8   31.19    1.91
   2   5  -8   25.19    2.40
  -2  -5   8   30.01    1.80
  -2  -5   8   29.41    1.73
  -2  -5   8   30.21    1.77
   1   5  -8   10.07    0.85
   1   5  -8   10.12    1.13
  -1  -5   8   10.18    1.03
  -1  -5   8    9.87    0.95
  -1  -5   8   10.64    1.09
   0   5  -8    9.65    0.83
   0   5  -8    8.50    1.07
   0  -5   8   10.27    1.03
   0  -5   8    8.54    1.01
   0  -5   8   10.37    0.88
  -1   5  -8   -0.10    0.37
   1  -5   8    0.08    0.51
   1  -5   8    0.16    0.36
   1  -5   8    0.14    0.44
  -2   5  -8    2.01    0.73
  -2   5  -8    0.80    0.39
   2  -5   8    0.98    0.36
  -3   5  -8  108.32    5.01
  -3   5  -8  110.14    5.39
   3  -5   8  106.74    4.86
   3  -5   8  107.43    5.27
  -4   5  -8   32.80    1.95
  -4   5  -8   36.68    2.38
   4  -5   8   35.75    1.70
  -5   5  -8   25.81    2.25
  -5   5  -8   27.04    1.73
   5  -5   8   28.66    1.34
   5  -5   8   28.09    2.09
  -6   5  -8   21.38    2.14
  -6   5  -8   20.37    1.60
   6  -5   8   22.01    1.96
  -7   5  -8   15.76    1.96
  -7   5  -8   13.17    1.72
  -7   5  -8   12.56    1.38
   7  -5   8   13.04    1.51
  -8   5  -8   27.51    2.17
  -8   5  -8   20.83    2.41
  -8   5  -8   26.23    2.77
   8  -5   8   22.24    2.12
   8   4  -8    0.45    1.50
  -8  -4   8   -1.89    0.86
  -8  -4   8   -0.40    1.11
   7   4  -8    6.20    1.52
  -7  -4   8    4.47    1.09
   6   4  -8   26.43    2.59
  -6  -4   8   28.52    2.10
   5   4  -8    2.25    1.46
   5   4  -8    3.15    0.64
  -5  -4   8    4.44    0.84
   4   4  -8   23.45    1.75
   4   4  -8   26.46    1.65
   4   4  -8   26.77    2.39
  -4  -4   8   26.81    1.49
  -4  -4   8   26.49    1.75
   3   4  -8   27.90    2.39
   3   4  -8   29.46    1.79
   3   4  -8   28.91    1.66
  -3  -4   8   27.73    1.64
  -3  -4   8   27.69    1.77
   2   4  -8  198.27    8.68
   2   4  -8  177.51    9.24
   2   4  -8  193.87    8.81
  -2  -4   8  198.45    8.78
  -2  -4   8  195.16    8.71
   1   4  -8   34.05    1.88
   1   4  -8   35.78    2.11
  -1  -4   8   34.61    1.99
  -1  -4   8   35.46    1.99
   0   4  -8   19.25    1.45
   0   4  -8   19.65    1.24
   0  -4   8   21.15    1.38
   0  -4   8   19.10    1.37
   0  -4   8   21.01    1.24
  -1   4  -8    8.69    1.00
  -1   4  -8    6.62    0.74
   1  -4   8    7.88    0.70
   1  -4   8    7.44    0.89
   1  -4   8    7.94    0.86
  -2   4  -8   21.59    1.61
  -2   4  -8   19.04    1.28
   2  -4   8   21.50    1.52
   2  -4   8   22.15    1.18
  -3   4  -8   25.74    1.86
  -3   4  -8   23.67    1.52
   3  -4   8   26.32    1.32
   3  -4   8   26.70    1.77
  -4   4  -8    3.96    0.90
  -4   4  -8    3.68    0.64
   4  -4   8    2.94    0.74
   4  -4   8    3.79    0.36
  -5   4  -8   40.42    2.65
  -5   4  -8   37.39    2.27
   5  -4   8   41.79    2.49
   5  -4   8   43.13    1.84
  -6   4  -8   34.30    2.48
  -6   4  -8   36.96    2.41
  -6   4  -8   34.07    2.10
   6  -4   8   31.00    2.24
  -7   4  -8   45.57    3.08
  -7   4  -8   45.68    2.70
  -7   4  -8   43.44    3.00
   7  -4   8   45.33    2.78
  -8   4  -8   35.43    2.41
  -8   4  -8   34.00    2.82
  -8   4  -8   32.85    2.69
   8  -4   8   33.77    2.41
  -9   4  -8    7.07    1.46
  -9   4  -8    6.91    1.84
  -9   4  -8    6.51    1.65
   9  -4   8    9.64    1.50
   8   3  -8   -0.74    1.46
  -8  -3   8    1.59    1.11
   7   3  -8    5.18    2.37
  -7  -3   8    3.85    1.03
  -6  -3   8   20.41    1.71
   5   3  -8    3.77    1.11
  -5  -3   8    2.34    0.74
  -5  -3   8    2.69    0.39
   4   3  -8    0.37    0.83
   4   3  -8    1.49    0.51
  -4  -3   8    0.67    0.37
  -4  -3   8    0.72    0.55
   3   3  -8    6.06    0.75
   3   3  -8    6.13    0.72
   3   3  -8    4.92    1.04
  -3  -3   8    5.85    0.65
  -3  -3   8    6.58    0.83
   2   3  -8   66.97    3.85
   2   3  -8   70.68    3.46
   2   3  -8   68.11    3.34
  -2  -3   8   67.31    3.34
  -2  -3   8   71.13    3.45
   1   3  -8   84.25    3.97
   1   3  -8   81.69    4.11
  -1  -3   8   84.44    4.04
  -1  -3   8   85.57    4.08
   0   3  -8  108.55    5.24
   0   3  -8  109.14    5.06
   0  -3   8  110.04    5.16
   0  -3   8  110.96    5.15
  -1   3  -8   84.71    4.21
  -1   3  -8   85.68    4.02
   1  -3   8   87.52    4.11
   1  -3   8   82.42    4.12
  -2   3  -8  110.02    5.10
  -2   3  -8  107.49    5.30
   2  -3   8  113.40    5.26
   2  -3   8  108.62    4.94
  -3   3  -8    1.89    0.52
  -3   3  -8    2.66    0.72
   3  -3   8    2.58    0.32
   3  -3   8    1.91    0.63
  -4   3  -8    0.79    0.46
   4  -3   8    0.67    0.59
   4  -3   8    1.38    0.22
  -5   3  -8    0.02    0.47
  -5   3  -8    1.14    0.73
  -6   3  -8   20.42    1.77
  -6   3  -8   19.65    1.56
  -6   3  -8   19.75    1.69
   6  -3   8   20.01    1.71
  -7   3  -8   77.28    4.11
  -7   3  -8   76.05    3.93
  -7   3  -8   74.30    4.10
   7  -3   8   70.40    4.17
  -8   3  -8   27.03    2.44
  -8   3  -8   26.58    2.07
  -8   3  -8   22.99    2.17
   8  -3   8   25.90    2.04
  -9   3  -8   15.85    2.00
  -9   3  -8   17.27    2.06
   9  -3   8   19.06    2.01
   8   2  -8    7.05    1.57
  -8  -2   8    5.75    1.27
   7   2  -8   18.46    2.05
  -7  -2   8   16.69    1.79
   6   2  -8    3.33    1.06
  -6  -2   8    1.22    0.78
   5   2  -8    5.54    1.08
   5   2  -8    5.89    0.92
  -5  -2   8    4.43    0.47
  -5  -2   8    4.20    0.85
   4   2  -8   15.98    1.59
  -4  -2   8   16.18    1.04
  -4  -2   8   16.79    1.32
   3   2  -8  106.68    4.93
   3   2  -8   98.41    5.25
   3   2  -8  109.52    4.92
  -3  -2   8  106.00    5.01
  -3  -2   8  102.23    4.81
   2   2  -8    6.81    0.75
   2   2  -8    8.57    0.90
   2   2  -8    7.38    1.07
  -2  -2   8    7.72    0.79
  -2  -2   8    7.18    0.85
   1   2  -8    0.57    0.45
   1   2  -8    0.98    0.37
  -1  -2   8    0.46    0.47
  -1  -2   8    1.15    0.42
   0   2  -8   54.99    2.93
   0   2  -8   53.06    2.77
   0  -2   8   57.23    2.87
   0  -2   8   60.57    2.89
  -1   2  -8   20.05    1.44
  -1   2  -8   20.10    1.25
   1  -2   8   20.61    1.37
   1  -2   8   21.96    1.39
  -2   2  -8  225.01   10.11
  -2   2  -8  211.71    9.90
   2  -2   8  229.17   10.04
   2  -2   8  221.46    9.98
  -3   2  -8  276.80   12.66
  -3   2  -8  278.53   12.48
   3  -2   8  286.51   12.60
  -4   2  -8    8.99    0.95
  -4   2  -8    7.97    1.02
   4  -2   8   11.37    1.14
   4  -2   8    9.14    0.54
  -5   2  -8    7.38    0.89
  -5   2  -8    6.36    1.03
   5  -2   8    5.46    0.86
  -6   2  -8   -0.52    0.53
  -6   2  -8    0.93    0.75
  -6   2  -8   -0.42    0.62
   6  -2   8    0.79    1.12
  -7   2  -8   -0.17    0.85
  -7   2  -8    1.57    0.78
  -7   2  -8    0.98    0.73
   7  -2   8    0.86    0.77
  -8   2  -8    2.10    1.11
  -8   2  -8    2.73    1.05
   8  -2   8    2.48    1.66
  -9   2  -8   35.50    2.73
  -9   2  -8   30.34    2.65
   9  -2   8   32.11    2.44
 -10   2  -8   39.74    3.31
 -10   2  -8   40.93    3.39
  10  -2   8   45.74    2.96
   8   1  -8   14.64    1.71
  -8  -1   8   12.50    1.59
   7   1  -8   17.99    1.85
  -7  -1   8   15.83    1.68
   6   1  -8    0.03    0.73
  -6  -1   8   -0.41    0.65
   5   1  -8    6.37    0.82
   5   1  -8    7.42    1.06
  -5  -1   8    5.29    0.84
  -5  -1   8    5.59    0.59
   4   1  -8   18.76    1.55
   4   1  -8   16.49    1.41
  -4  -1   8   16.95    1.35
  -4  -1   8   17.95    1.10
   3   1  -8    8.48    1.12
   3   1  -8   10.45    0.93
  -3  -1   8   11.16    1.02
  -3  -1   8   11.52    0.85
   2   1  -8   19.30    1.24
   2   1  -8   15.40    1.46
   2   1  -8   19.69    1.32
  -2  -1   8   20.49    1.24
  -2  -1   8   19.94    1.32
   1   1  -8   69.24    3.52
   1   1  -8   70.26    3.43
  -1  -1   8   71.77    3.44
  -1  -1   8   73.10    3.51
   0   1  -8   22.46    1.32
   0   1  -8   21.25    1.41
   0  -1   8   19.53    1.32
   0  -1   8   20.46    1.34
  -1   1  -8   62.73    3.19
  -1   1  -8   65.00    3.35
   1  -1   8   67.23    3.31
   1  -1   8   69.20    3.30
  -2   1  -8    7.79    0.92
  -2   1  -8    7.60    0.75
   2  -1   8    7.07    0.82
   2  -1   8    7.18    0.84
  -3   1  -8    0.87    0.55
  -3   1  -8    1.16    0.47
   3  -1   8    0.78    0.50
  -4   1  -8  223.19   10.19
  -4   1  -8  224.27   10.33
   4  -1   8  225.64    9.84
   4  -1   8  232.11   10.27
  -5   1  -8   67.78    3.54
  -5   1  -8   70.71    3.66
  -5   1  -8   73.76    3.74
   5  -1   8   69.91    3.60
  -6   1  -8   57.33    3.12
  -6   1  -8   55.27    3.20
  -6   1  -8   53.18    3.01
   6  -1   8   57.57    3.07
  -7   1  -8   50.70    2.99
  -7   1  -8   48.02    2.93
  -8   1  -8    8.98    1.32
  -8   1  -8   10.31    1.43
   8  -1   8   11.33    1.30
  -9   1  -8    3.34    1.16
  -9   1  -8    3.25    1.23
   9  -1   8    2.58    1.17
 -10   1  -8    2.54    1.48
 -10   1  -8    1.11    1.26
  10  -1   8    2.81    1.11
  -8   0   8    3.64    1.50
  -8   0   8    6.17    1.21
   7   0  -8   10.47    1.30
  -7   0   8   10.69    1.35
   6   0  -8    5.60    0.95
  -6   0   8    3.51    0.88
  -6   0   8    4.60    0.43
   5   0  -8   10.26    1.19
   5   0  -8    9.34    1.10
  -5   0   8    8.78    0.74
  -5   0   8   10.09    1.11
   4   0  -8   41.93    2.53
   4   0  -8   47.32    2.50
  -4   0   8   42.82    2.23
  -4   0   8   47.11    2.52
   3   0  -8    0.63    0.42
   3   0  -8    0.09    0.47
  -3   0   8   -0.08    0.41
  -3   0   8    0.40    0.36
   2   0  -8    2.06    0.56
   2   0  -8    2.78    0.53
  -2   0   8    2.00    0.53
  -2   0   8    2.57    0.52
   1   0  -8   62.21    2.96
   1   0  -8   53.11    3.02
  -1   0   8   59.07    2.95
  -1   0   8   64.33    3.04
   0   0  -8  123.52    5.57
   0   0  -8  118.12    5.66
   0   0   8  119.61    5.61
   0   0   8  121.18    5.62
  -1   0  -8  107.54    5.17
  -1   0  -8  105.79    5.04
   1   0   8  111.10    5.13
   1   0   8  109.79    5.10
  -2   0  -8   34.00    2.06
  -2   0  -8   34.54    1.93
   2   0   8   33.89    2.00
   2   0   8   38.93    2.02
  -3   0  -8  145.75    6.77
  -3   0  -8  147.48    6.90
   3   0   8  149.43    6.85
  -4   0  -8   62.58    3.14
  -4   0  -8   63.60    3.16
  -4   0  -8   58.06    3.22
   4   0   8   63.76    3.22
   4   0   8   60.21    2.76
  -5   0  -8    7.18    0.97
  -5   0  -8    8.78    1.05
  -5   0  -8    9.54    1.03
   5   0   8    8.83    0.44
   5   0   8    8.91    1.03
  -6   0  -8    8.31    1.03
  -6   0  -8    8.52    1.27
  -6   0  -8    8.25    1.09
   6   0   8    8.65    1.04
  -7   0  -8   66.13    3.59
   7   0   8   62.59    3.43
  -8   0  -8   76.91    4.24
  -8   0  -8   76.44    4.14
  -9   0  -8   14.18    1.63
  -9   0  -8   13.92    1.82
   9   0   8   15.62    1.64
 -10   0  -8    4.04    1.28
 -10   0  -8    3.60    1.40
  10   0   8    5.36    1.21
   8  -1  -8   -0.91    0.95
  -8   1   8   -0.39    1.00
   7  -1  -8   18.90    1.63
  -7   1   8   15.04    1.98
  -7   1   8   15.16    1.60
   6  -1  -8    5.11    0.81
  -6   1   8    5.48    0.92
  -6   1   8    5.08    0.52
   5  -1  -8   50.68    2.69
   5  -1  -8   53.40    2.66
  -5   1   8   50.11    2.78
  -5   1   8   46.95    2.47
   4  -1  -8   29.68    1.96
   4  -1  -8   33.49    1.80
  -4   1   8   28.81    1.71
  -4   1   8   33.09    1.95
   3  -1  -8   38.78    2.05
   3  -1  -8   39.60    2.11
  -3   1   8   38.69    2.07
  -3   1   8   37.53    2.17
   2  -1  -8    4.65    0.59
   2  -1  -8    4.32    0.65
  -2   1   8    5.01    0.68
  -2   1   8    3.68    0.61
   1  -1  -8   23.90    1.48
   1  -1  -8   25.25    1.51
  -1   1   8   26.23    1.56
  -1   1   8   26.92    1.57
   0  -1  -8   36.27    1.94
   0   1   8   32.56    1.97
   0   1   8   39.07    2.02
  -1  -1  -8    2.80    0.50
   1   1   8    2.71    0.58
   1   1   8    2.78    0.55
  -2  -1  -8   93.31    4.47
  -2  -1  -8   92.24    4.59
   2   1   8   96.30    4.52
   2   1   8   96.06    4.57
  -3  -1  -8   12.64    1.05
  -3  -1  -8   14.32    1.01
  -3  -1  -8   12.82    1.16
   3   1   8   13.34    1.16
   3   1   8   15.32    0.81
  -4  -1  -8   27.44    1.71
  -4  -1  -8   30.37    1.71
  -4  -1  -8   28.64    1.82
   4   1   8   26.30    1.76
   4   1   8   28.87    1.37
  -5  -1  -8   36.53    2.29
  -5  -1  -8   38.67    2.21
  -5  -1  -8   39.01    2.21
   5   1   8   37.73    2.22
   5   1   8   37.98    1.74
  -6  -1  -8  171.27    8.24
  -6  -1  -8  176.07    8.26
   6   1   8  182.75    8.21
  -7  -1  -8   11.00    1.35
  -7  -1  -8   12.53    1.38
   7   1   8   12.63    1.35
  -8  -1  -8   15.86    1.72
  -8  -1  -8   16.27    1.79
   8   1   8   17.61    1.60
  -9  -1  -8   56.72    3.55
  -9  -1  -8   49.79    3.20
   9   1   8   57.35    3.13
 -10  -1  -8    0.72    1.22
  10   1   8    0.12    0.94
  11   1   8    3.09    1.24
  -8   2   8    4.04    1.39
  -8   2   8    2.15    1.22
  -7   2   8    0.30    0.97
  -7   2   8   -0.10    0.36
  -7   2   8   -0.04    0.87
  -7   2   8    0.34    0.30
   6  -2  -8    5.60    0.75
  -6   2   8    3.31    0.93
  -6   2   8    3.95    0.60
   5  -2  -8   37.40    2.13
   5  -2  -8   35.84    1.87
  -5   2   8   32.73    2.16
  -5   2   8   31.65    1.91
   4  -2  -8    0.61    0.35
   4  -2  -8    0.86    0.57
  -4   2   8    1.18    0.58
  -4   2   8    0.95    0.52
   3  -2  -8   28.44    1.68
   3  -2  -8   29.93    1.47
  -3   2   8   27.24    1.71
  -3   2   8   28.93    1.76
   2  -2  -8    8.69    0.62
   2  -2  -8    9.95    0.92
  -2   2   8    8.82    0.91
  -2   2   8   10.05    0.96
   1  -2  -8   56.10    2.76
   1  -2  -8   59.04    2.95
  -1   2   8   60.26    3.06
  -1   2   8   63.78    3.05
   0  -2  -8    2.82    0.53
   0   2   8    3.05    0.63
   0   2   8    2.34    0.51
  -1  -2  -8    7.78    0.59
  -1  -2  -8    7.78    0.77
   1   2   8    6.05    0.81
   1   2   8    7.09    0.83
  -2  -2  -8   90.22    4.00
  -2  -2  -8   82.74    4.09
   2   2   8   83.52    4.20
   2   2   8   88.28    3.92
   2   2   8   83.04    4.13
  -3  -2  -8   19.73    1.20
  -3  -2  -8   17.65    1.26
   3   2   8   18.49    1.01
   3   2   8   17.05    1.39
  -4  -2  -8    0.70    0.40
  -4  -2  -8    0.29    0.42
   4   2   8    0.55    0.22
   4   2   8    1.31    0.60
  -5  -2  -8   10.45    1.14
  -5  -2  -8   10.72    1.05
   5   2   8   11.30    0.65
   5   2   8   11.08    1.14
  -6  -2  -8  113.46    5.46
   6   2   8  111.45    4.91
   6   2   8  109.17    5.38
  -7  -2  -8   39.05    2.60
   7   2   8   43.50    2.45
  -8  -2  -8   16.33    1.72
   8   2   8   13.36    1.50
  -9  -2  -8   10.75    1.59
   9   2   8   11.28    1.84
 -10  -2  -8   84.11    5.04
  10   2   8   92.49    4.60
 -11  -2  -8   16.48    2.37
  11   2   8   22.36    2.52
  -7   3   8    4.65    1.11
  -7   3   8    4.52    0.70
  -7   3   8    4.92    0.58
  -7   3   8    3.86    1.07
  -6   3   8    3.32    0.78
  -6   3   8    4.43    0.74
  -6   3   8    2.56    0.97
   5  -3  -8    1.29    0.68
  -5   3   8    0.09    0.68
  -5   3   8    0.69    0.59
  -4   3   8    9.97    1.13
  -4   3   8    8.28    0.95
   3  -3  -8   74.01    3.59
  -3   3   8   67.93    3.64
  -3   3   8   77.09    3.70
   2  -3  -8    1.18    0.47
  -2   3   8    0.33    0.55
  -2   3   8    1.36    0.49
   1  -3  -8   30.63    1.70
  -1   3   8   26.59    1.81
  -1   3   8   31.30    1.78
   0  -3  -8   66.45    3.27
   0  -3  -8   68.18    2.97
   0   3   8   67.39    3.18
   0   3   8   66.03    3.41
   0   3   8   65.90    3.32
  -1  -3  -8    1.27    0.44
  -1  -3  -8    1.66    0.27
   1   3   8    1.73    0.35
   1   3   8    1.08    0.46
   1   3   8    2.08    0.58
  -2  -3  -8    0.68    0.39
  -2  -3  -8    0.47    0.27
   2   3   8    0.62    0.49
   2   3   8    0.47    0.39
   2   3   8    0.24    0.24
  -3  -3  -8    5.26    0.66
  -3  -3  -8    4.67    0.68
   3   3   8    3.93    0.74
   3   3   8    5.13    0.50
  -4  -3  -8    4.17    0.64
  -4  -3  -8    4.67    0.69
   4   3   8    4.08    0.77
   4   3   8    5.02    0.48
  -5  -3  -8    6.28    0.85
  -5  -3  -8    5.56    0.81
   5   3   8    5.31    0.86
   5   3   8    5.92    0.51
  -6  -3  -8   47.13    2.72
   6   3   8   47.23    2.21
   6   3   8   47.64    2.69
  -7  -3  -8   37.06    2.52
   7   3   8   39.38    2.41
   7   3   8   38.48    1.83
  -8  -3  -8   24.20    2.08
   8   3   8   25.34    1.93
  -9  -3  -8    6.21    1.32
   9   3   8    7.45    1.17
 -10  -3  -8    5.19    1.51
  10   3   8    6.66    1.17
 -11  -3  -8   53.22    4.14
  11   3   8   53.92    3.33
  -7   4   8    1.58    0.86
  -7   4   8    0.48    0.74
  -7   4   8    0.04    1.17
  -7   4   8    0.43    0.89
  -7   4   8    0.50    0.59
  -6   4   8   12.09    1.30
  -6   4   8   15.06    1.65
  -6   4   8   15.66    1.35
  -6   4   8   12.11    1.24
  -5   4   8   -1.15    0.56
  -5   4   8   -0.40    0.64
  -4   4   8   21.81    1.58
  -4   4   8   20.23    1.45
   3  -4  -8    1.58    0.51
  -3   4   8    1.60    0.60
  -3   4   8    0.27    0.43
   2  -4  -8    9.12    0.89
  -2   4   8    9.66    1.02
  -2   4   8   10.34    0.87
   1  -4  -8   11.44    0.94
  -1   4   8   10.61    0.89
  -1   4   8   11.41    0.99
   0  -4  -8   23.99    1.45
   0   4   8   23.61    1.35
   0   4   8   22.68    1.49
  -1  -4  -8  137.90    6.42
  -1  -4  -8  133.09    6.20
   1   4   8  145.51    6.33
   1   4   8  144.80    6.50
  -2  -4  -8   39.15    1.96
  -2  -4  -8   40.70    2.12
   2   4   8   36.59    2.25
   2   4   8   35.72    2.10
   2   4   8   39.24    1.94
  -3  -4  -8   14.25    1.06
  -3  -4  -8   13.46    1.11
   3   4   8   15.07    1.34
   3   4   8   15.24    0.92
  -4  -4  -8    2.28    0.64
  -4  -4  -8    1.93    0.55
   4   4   8    1.77    0.69
   4   4   8    2.00    0.35
  -5  -4  -8   28.88    1.91
  -5  -4  -8   33.13    1.96
  -5  -4  -8   30.81    1.58
   5   4   8   30.36    1.56
   5   4   8   30.89    2.09
   5   4   8   31.89    1.90
  -6  -4  -8   26.22    1.88
  -6  -4  -8   24.60    1.33
   6   4   8   24.63    1.33
[truncated: 200,618 more chars]
