# Supplementary material for: Crystal structure of bis­(1-ethyl-1H-imidazole-κN 3)(5,10,15,20-tetra­phenyl­porphyrinato-κ4 N)iron(II) tetra­hydro­furan monosolvate
Source: Acta Crystallogr E Crystallogr Commun. 2018 May 1;74(Pt 6):772–5. doi: 10.1107/S2056989018006308 (PMC6002823; doi:10.1107/S2056989018006308)
Supplement: Supplementary file 2 [file e-74-00772-Isup2.hkl]

data_I                                                                          
_shelx_title ' dw20160715 in P1                 New: P-1'                       
_shelx_refln_list_code          4                                               
_shelx_F_calc_maximum      106.06                                               
_exptl_crystal_F_000       490.00                                               
_reflns_d_resolution_high  0.7988                                               
                                                                                
loop_                                                                           
 _space_group_symop_operation_xyz                                               
 'x, y, z'                                                                      
 '-x, -y, -z'                                                                   
                                                                                
_cell_length_a     9.2962                                                       
_cell_length_b    10.7051                                                       
_cell_length_c    13.4920                                                       
_cell_angle_alpha  79.809                                                       
_cell_angle_beta   76.034                                                       
_cell_angle_gamma  75.933                                                       
                                                                                
_shelx_F_squared_multiplier     1.000                                           
                                                                                
loop_                                                                           
 _refln_index_h                                                                 
 _refln_index_k                                                                 
 _refln_index_l                                                                 
 _refln_F_squared_calc                                                          
 _refln_F_squared_meas                                                          
 _refln_F_squared_sigma                                                         
 _refln_observed_status                                                         
   2   0   0        762.95       1007.81        22.43 o                         
   3   0   0        139.28        157.12         5.48 o                         
   4   0   0          7.53          9.22         1.38 o                         
   5   0   0        862.68        880.14        27.53 o                         
   6   0   0        227.95        249.26         8.56 o                         
   7   0   0        646.15        616.99        22.19 o                         
   8   0   0        416.63        476.51        16.19 o                         
   9   0   0        448.55        413.14        17.97 o                         
  10   0   0         51.00         55.59         5.17 o                         
  11   0   0         32.52         34.23        11.19 o                         
 -10   1   0        151.77        178.77        13.22 o                         
  -9   1   0         42.98         48.90         4.25 o                         
  -8   1   0         52.23         70.10         4.91 o                         
  -7   1   0        786.71        696.97        19.72 o                         
  -6   1   0       1017.92       1125.36        50.99 o                         
  -5   1   0        547.24        539.71        19.92 o                         
  -4   1   0        267.33        334.41        11.76 o                         
  -3   1   0       2544.54       2277.43        49.93 o                         
  -2   1   0        725.96        899.78        23.02 o                         
  -1   1   0          1.57         73.55         2.25 o                         
   3   1   0       3090.21       3052.85        77.11 o                         
   4   1   0       2875.52       3019.19        88.51 o                         
   5   1   0         58.19         35.41         3.04 o                         
   6   1   0          1.15          2.87         3.15 o                         
   7   1   0          9.59          1.44         3.89 o                         
   8   1   0         81.14        119.97        20.02 o                         
   9   1   0        447.07        402.62        13.49 o                         
  10   1   0        436.48        456.32        18.37 o                         
  11   1   0        108.73         96.86         9.25 o                         
 -10   2   0        185.99        166.03         7.41 o                         
  -9   2   0        866.58        841.75        20.81 o                         
  -8   2   0          9.65          6.62         3.43 o                         
  -7   2   0          7.60          0.28         1.76 o                         
  -6   2   0       1147.54       1314.80        34.78 o                         
  -5   2   0       1773.05       1819.03        46.79 o                         
  -4   2   0        211.96        168.55         5.48 o                         
  -3   2   0        256.94        213.14         6.35 o                         
  -2   2   0       1191.50       1467.43        45.50 o                         
  -1   2   0       5391.76       5544.69       240.26 o                         
   0   2   0         90.65        249.52        11.50 o                         
   2   2   0       5303.23       6574.74       206.70 o                         
   3   2   0      11247.94       9470.82       290.93 o                         
   4   2   0       9463.40       9343.75       234.32 o                         
   5   2   0       1196.93       1157.68        26.48 o                         
   6   2   0         52.74         50.02         2.30 o                         
   7   2   0        144.69        110.88         5.95 o                         
   8   2   0         28.62         44.58         7.27 o                         
   9   2   0        163.97        125.20         9.55 o                         
  10   2   0        174.53        206.43        10.19 o                         
  11   2   0         82.74         64.45         7.21 o                         
 -10   3   0         19.47         18.28        11.79 o                         
  -9   3   0          3.69          3.38         2.98 o                         
  -8   3   0         57.55         52.34         3.58 o                         
  -7   3   0        493.46        521.29        13.30 o                         
  -6   3   0        505.45        575.05        14.08 o                         
  -5   3   0        181.87        146.02         4.62 o                         
  -4   3   0       1050.09       1024.24        23.22 o                         
  -3   3   0       1389.26       1653.88        42.09 o                         
  -2   3   0        506.34        520.47        11.86 o                         
  -1   3   0        856.28        722.13        17.46 o                         
   0   3   0        637.51        453.92        14.61 o                         
   1   3   0         93.70        133.97         4.52 o                         
   2   3   0          1.08         20.24         1.58 o                         
   3   3   0       2318.05       1677.55        43.63 o                         
   4   3   0       4884.61       4920.12       124.53 o                         
   5   3   0       4446.51       4103.39        90.12 o                         
   6   3   0       3541.06       3806.35        85.07 o                         
   7   3   0         25.24         17.71         3.27 o                         
   8   3   0         63.08         46.99         4.60 o                         
   9   3   0        484.57        448.90        24.09 o                         
  10   3   0         78.68         95.54         8.09 o                         
  11   3   0        118.84        106.07         8.03 o                         
  -9   4   0        211.65        175.13        11.87 o                         
  -8   4   0        150.33        172.02         6.64 o                         
  -7   4   0        801.22        850.93        20.61 o                         
  -6   4   0        749.58        767.42        18.35 o                         
  -5   4   0        138.65        102.35         3.89 o                         
  -4   4   0         30.85         36.05         2.18 o                         
  -3   4   0        533.22        652.65        17.31 o                         
  -2   4   0       3368.56       2977.48        64.91 o                         
  -1   4   0       3220.16       3193.80        69.39 o                         
   0   4   0        205.35        198.03         7.20 o                         
   1   4   0        160.82         89.11         3.59 o                         
   2   4   0       2103.03       1882.90        64.62 o                         
   3   4   0         70.99         13.27         1.68 o                         
   4   4   0        100.91        130.06         7.88 o                         
   5   4   0        489.64        453.79        14.15 o                         
   6   4   0       3504.44       3500.07        99.52 o                         
   7   4   0       3671.84       3581.33       132.58 o                         
   8   4   0        472.29        495.24        21.82 o                         
   9   4   0         40.71         37.21         4.08 o                         
  10   4   0          3.49          3.80         4.23 o                         
  11   4   0         12.18          8.40         9.39 o                         
  -9   5   0          2.43         -0.51         3.68 o                         
  -8   5   0         51.54         51.70         4.08 o                         
  -7   5   0        500.50        431.71        11.69 o                         
  -6   5   0         17.96         14.30         2.24 o                         
  -5   5   0        988.73       1006.50        23.37 o                         
  -4   5   0        229.92        280.40         8.48 o                         
  -3   5   0        943.92        940.10        21.31 o                         
  -2   5   0          5.35          5.70         0.94 o                         
  -1   5   0       1331.05       1640.97        42.05 o                         
   0   5   0       3334.82       3593.03       149.78 o                         
   1   5   0       1864.25       1905.02        62.70 o                         
   2   5   0         86.47        165.62         5.91 o                         
   3   5   0        241.24        220.38         6.67 o                         
   4   5   0       1474.15       1685.35        57.95 o                         
   5   5   0        123.43        172.32        10.73 o                         
   6   5   0        584.47        509.58        24.81 o                         
   7   5   0        338.67        354.81        10.51 o                         
   8   5   0       2325.90       2393.77        83.63 o                         
   9   5   0       1586.75       1497.13        44.60 o                         
  10   5   0         87.87         90.27         6.25 o                         
  11   5   0         41.96         43.04         8.45 o                         
  -8   6   0        152.19        161.34        12.77 o                         
  -7   6   0        303.20        355.70        10.46 o                         
  -6   6   0        300.78        312.37        10.50 o                         
  -5   6   0        796.57        736.25        17.78 o                         
  -4   6   0         53.98         56.16         3.32 o                         
  -3   6   0        866.16        778.56        18.00 o                         
  -2   6   0        765.29        744.77        17.13 o                         
  -1   6   0        340.73        501.93        14.05 o                         
   0   6   0        322.12        237.09        10.97 o                         
   1   6   0       2697.71       2763.53        79.03 o                         
   2   6   0        524.56        529.91        16.26 o                         
   3   6   0       1356.24       1410.16        37.35 o                         
   4   6   0         41.20         27.71         2.82 o                         
   5   6   0        121.05         99.10         6.03 o                         
   6   6   0         65.55         77.43         5.85 o                         
   7   6   0         87.03         67.21         4.15 o                         
   8   6   0        697.69        655.72        13.74 o                         
   9   6   0       1102.09       1073.62        62.34 o                         
  10   6   0       1281.40       1164.09        56.83 o                         
  -8   7   0        175.21        191.61        19.00 o                         
  -7   7   0         27.41         28.27         3.70 o                         
  -6   7   0        171.83        161.51         6.41 o                         
  -5   7   0          0.55         -1.36         1.97 o                         
  -4   7   0        237.38        259.76         8.45 o                         
  -3   7   0          2.67          5.35         1.27 o                         
  -2   7   0         30.03         60.52         3.81 o                         
  -1   7   0        854.74        897.30        24.14 o                         
   0   7   0        265.23        171.64         6.20 o                         
   1   7   0          3.36          5.11         1.02 o                         
   2   7   0        546.44        576.47        22.74 o                         
   3   7   0       2234.55       2334.54        52.07 o                         
   4   7   0        215.09        168.80         7.01 o                         
   5   7   0        958.89        963.75        28.15 o                         
   6   7   0        162.93        200.02        17.84 o                         
   7   7   0          2.44          9.56         2.41 o                         
   8   7   0         20.93         16.15         3.18 o                         
   9   7   0          4.77          3.35         3.54 o                         
  10   7   0        217.25        184.07         9.65 o                         
  -7   8   0         22.65         27.13         4.10 o                         
  -6   8   0        152.88        155.31         6.81 o                         
  -5   8   0         18.86         12.51         2.69 o                         
  -4   8   0         47.71         46.90         3.20 o                         
  -3   8   0          4.33         -2.49         2.49 o                         
  -2   8   0        130.31        112.87         5.50 o                         
  -1   8   0         59.26         37.20         3.68 o                         
   0   8   0        617.30        605.24        17.20 o                         
   1   8   0        130.91        167.17         5.99 o                         
   2   8   0         96.05         82.04         3.28 o                         
   3   8   0        453.79        460.26        13.10 o                         
   4   8   0        399.38        418.70        13.19 o                         
   5   8   0        597.55        634.04        18.69 o                         
   6   8   0        122.68        103.52         4.88 o                         
   7   8   0        214.48        224.03         7.52 o                         
   8   8   0        142.76        125.63         6.01 o                         
   9   8   0        156.37        185.67         6.64 o                         
  10   8   0          4.87          4.59         2.75 o                         
  -6   9   0        194.19        192.25         7.68 o                         
  -5   9   0         15.40          9.11         3.78 o                         
  -4   9   0        171.31        164.96        10.18 o                         
  -3   9   0        149.26        176.35         8.98 o                         
  -2   9   0          3.23         12.03         3.95 o                         
  -1   9   0          3.08         -0.80         3.51 o                         
   0   9   0        680.03        589.97        18.52 o                         
   1   9   0          0.56          2.01         3.43 o                         
   2   9   0       1364.27       1206.55        23.24 o                         
   3   9   0        581.48        600.57        13.74 o                         
   4   9   0        338.85        369.52        11.25 o                         
   5   9   0          0.95          4.59         2.88 o                         
   6   9   0        106.60        128.75         6.89 o                         
   7   9   0        545.44        538.39        13.90 o                         
   8   9   0        251.89        223.78         8.43 o                         
   9   9   0         24.23         31.49         4.14 o                         
  -5  10   0        204.87        199.25        13.16 o                         
  -4  10   0        218.59        212.48        12.31 o                         
  -3  10   0         51.49         52.59         4.90 o                         
  -2  10   0        192.02        186.04        13.33 o                         
  -1  10   0        100.36        118.47         6.87 o                         
   0  10   0          6.31          0.05         3.08 o                         
   1  10   0          8.10         12.53         3.63 o                         
   2  10   0        223.26        275.21        16.88 o                         
   3  10   0        411.99        435.89        10.80 o                         
   4  10   0         16.70         21.33         2.65 o                         
   5  10   0         75.88         61.79         3.90 o                         
   6  10   0        466.38        472.89        13.71 o                         
   7  10   0        293.13        296.37        12.21 o                         
   8  10   0        346.22        339.19        12.32 o                         
  -4  11   0         93.78         76.37         8.47 o                         
  -3  11   0        150.19        142.00         8.69 o                         
  -2  11   0        111.39        104.77         8.19 o                         
  -1  11   0         14.97         20.24         4.49 o                         
   0  11   0         37.53         41.58         4.92 o                         
   1  11   0          1.46          0.95         3.57 o                         
   2  11   0         19.60         27.36         4.40 o                         
   3  11   0          2.55         -1.58         3.71 o                         
   4  11   0         87.27        107.66         6.80 o                         
   5  11   0        163.94        140.02         6.19 o                         
   6  11   0         67.22         79.43         6.09 o                         
   7  11   0        197.03        180.83         8.66 o                         
   8  11   0         40.08         28.78         5.12 o                         
  -2  12   0         93.01         91.08        12.11 o                         
  -1  12   0          2.69         -2.58         5.02 o                         
   0  12   0        115.74         82.78         6.27 o                         
   1  12   0        101.20        110.56         6.99 o                         
   2  12   0        150.90        196.59        20.73 o                         
   3  12   0          0.61         -3.68         6.86 o                         
   4  12   0        180.40        202.21         7.35 o                         
   5  12   0          1.04         -3.73         6.17 o                         
   6  12   0         45.14         55.85         5.40 o                         
   1  13   0         32.31         49.85        10.04 o                         
   2  13   0         93.06         70.46         6.58 o                         
   3  13   0         14.04          9.21         8.35 o                         
   4  13   0         64.83         86.60        12.48 o                         
  -2 -13   1        119.59        118.36         7.96 o                         
  -6 -12   1         77.08         86.63         8.57 o                         
  -5 -12   1         16.88         15.20         4.36 o                         
  -4 -12   1         13.57          8.30         3.12 o                         
  -3 -12   1         43.55         35.74         5.45 o                         
  -2 -12   1        492.51        462.35        14.80 o                         
  -1 -12   1         14.06         10.92         4.64 o                         
   0 -12   1         54.68         71.45         6.58 o                         
   1 -12   1          1.69         -1.00         7.80 o                         
   2 -12   1         77.51         72.31        10.35 o                         
  -7 -11   1         86.47         80.22        11.15 o                         
  -6 -11   1        336.60        313.78        14.25 o                         
  -5 -11   1        187.76        190.81         9.60 o                         
  -4 -11   1         97.80         62.55         4.32 o                         
  -3 -11   1          1.34          6.97         3.22 o                         
  -2 -11   1        282.51        297.64        10.46 o                         
  -1 -11   1        799.83        761.24        20.29 o                         
   0 -11   1         43.74         44.80         4.73 o                         
   1 -11   1          1.94          6.52         3.83 o                         
   2 -11   1         83.68         88.09         6.54 o                         
   3 -11   1          0.80          0.01         4.58 o                         
   4 -11   1         20.23         12.19         5.48 o                         
  -8 -10   1        130.09        108.89         6.57 o                         
  -7 -10   1          0.48         -3.84         3.84 o                         
  -6 -10   1         10.70         12.73         3.60 o                         
  -5 -10   1        234.35        260.13         9.32 o                         
  -4 -10   1        341.32        326.98         9.15 o                         
  -3 -10   1        490.74        461.75        12.24 o                         
  -2 -10   1         17.63          9.60         3.62 o                         
  -1 -10   1         97.61         83.13         6.09 o                         
   0 -10   1        109.54        104.94         5.86 o                         
   1 -10   1        368.27        348.03        12.02 o                         
   2 -10   1        411.97        414.36        13.81 o                         
   3 -10   1        295.11        266.92        10.55 o                         
   4 -10   1         24.25         25.11         4.62 o                         
   5 -10   1         72.88         51.46         7.04 o                         
  -9  -9   1         36.15         36.43         6.53 o                         
  -8  -9   1        129.41        148.12         7.26 o                         
  -7  -9   1        383.73        388.46        11.96 o                         
  -6  -9   1        120.43        108.89         5.89 o                         
  -5  -9   1         69.97         51.43         3.96 o                         
  -4  -9   1        145.36        107.86         4.61 o                         
  -3  -9   1        246.07        216.50         6.64 o                         
  -2  -9   1       1223.64       1354.10        31.62 o                         
  -1  -9   1        291.21        273.72         8.78 o                         
   0  -9   1        198.14        213.27        10.43 o                         
   1  -9   1         42.96         43.56         4.44 o                         
   2  -9   1         88.82        106.71         6.26 o                         
   3  -9   1        169.97        144.19         7.47 o                         
   4  -9   1        651.89        635.48        30.40 o                         
   5  -9   1         64.16         50.99         9.65 o                         
   6  -9   1          0.51          5.48         3.46 o                         
  -9  -8   1        123.57        123.06         6.33 o                         
  -8  -8   1        254.83        269.95        11.94 o                         
  -7  -8   1        195.87        197.43        14.15 o                         
  -6  -8   1         39.98         51.15         4.43 o                         
  -5  -8   1        477.71        445.44        12.25 o                         
  -4  -8   1         29.31         15.01         2.12 o                         
  -3  -8   1         22.00         27.50         2.28 o                         
  -2  -8   1        546.45        559.65        12.66 o                         
  -1  -8   1         18.44          7.98         2.15 o                         
   0  -8   1        991.98       1012.27        27.32 o                         
   1  -8   1        256.50        298.66        13.20 o                         
   2  -8   1          7.75         16.60         2.80 o                         
   3  -8   1          1.16          1.68         2.46 o                         
   4  -8   1        194.83        188.81         7.75 o                         
   5  -8   1        222.60        187.96         7.14 o                         
   6  -8   1         37.95         32.71         3.39 o                         
   7  -8   1         59.24         59.90         4.54 o                         
 -10  -7   1         25.84         35.11         6.89 o                         
  -9  -7   1         25.68         23.93         5.79 o                         
  -8  -7   1        347.09        360.04        10.10 o                         
  -7  -7   1        461.68        445.25        11.49 o                         
  -6  -7   1          8.66         13.89         2.57 o                         
  -5  -7   1        200.44        169.17         6.05 o                         
  -4  -7   1        108.28        127.21         5.70 o                         
  -3  -7   1       1043.14       1086.72        22.62 o                         
  -2  -7   1          0.61          0.41         1.20 o                         
  -1  -7   1         65.07         38.27         1.93 o                         
   0  -7   1        773.68        939.82        25.19 o                         
   1  -7   1        851.66        842.72        22.80 o                         
   2  -7   1        203.15        158.03         6.10 o                         
   3  -7   1         35.30         25.06         3.75 o                         
   4  -7   1         66.03        100.53         3.92 o                         
   5  -7   1          3.61          2.63         1.99 o                         
   6  -7   1        608.59        591.66        15.25 o                         
   7  -7   1         62.32         58.83         4.19 o                         
   8  -7   1         39.41         31.14         5.05 o                         
 -10  -6   1        559.62        554.87        36.17 o                         
  -9  -6   1        112.47        103.57         6.66 o                         
  -8  -6   1          7.65         12.16         1.79 o                         
  -7  -6   1         18.55         29.43         2.97 o                         
  -6  -6   1        373.93        359.31        11.74 o                         
  -5  -6   1        642.86        631.36        17.10 o                         
  -4  -6   1        183.88        247.72         6.72 o                         
  -3  -6   1        853.53        734.52        16.16 o                         
  -2  -6   1        316.70        307.31         7.33 o                         
  -1  -6   1        105.93         95.64         3.08 o                         
   0  -6   1         58.12         51.25         3.05 o                         
   1  -6   1         85.91         29.22         2.40 o                         
   2  -6   1       1394.41       1371.71        35.69 o                         
   3  -6   1       1330.27       1444.10        32.27 o                         
   4  -6   1        178.21        201.45         6.68 o                         
   5  -6   1          3.19         13.74         1.98 o                         
   6  -6   1          9.54          5.39         2.20 o                         
   7  -6   1        343.35        338.50        10.01 o                         
   8  -6   1        396.97        383.85        11.54 o                         
 -10  -5   1        252.60        249.73        10.82 o                         
  -9  -5   1       1712.62       1669.41        89.35 o                         
  -8  -5   1       1575.76       1422.64        55.20 o                         
  -7  -5   1        519.19        570.77        12.66 o                         
  -6  -5   1          7.41         14.98         1.87 o                         
  -5  -5   1        191.74        198.17         5.68 o                         
  -4  -5   1         76.62         61.66         4.23 o                         
  -3  -5   1       1793.84       1688.56        47.04 o                         
  -2  -5   1       1408.03       1632.38        32.65 o                         
  -1  -5   1        355.31        310.12         7.07 o                         
   0  -5   1        157.45        117.00         4.35 o                         
   1  -5   1        553.93        423.47        11.89 o                         
   2  -5   1          5.62          0.40         1.02 o                         
   3  -5   1        371.68        359.19         8.81 o                         
   4  -5   1        465.98        410.59        11.65 o                         
   5  -5   1        105.91         97.24         3.95 o                         
   6  -5   1        357.55        403.06        10.70 o                         
   7  -5   1        178.66        158.51         6.98 o                         
   8  -5   1         20.08         23.91         3.11 o                         
   9  -5   1          1.55         -0.56         4.05 o                         
 -11  -4   1          0.39         -4.98        10.20 o                         
 -10  -4   1        110.13        114.24         7.37 o                         
  -9  -4   1         59.01         63.06         5.13 o                         
  -8  -4   1        191.54        199.94         8.48 o                         
  -7  -4   1       1937.61       2020.36        96.05 o                         
  -6  -4   1       2130.74       2220.49        40.62 o                         
  -5  -4   1         34.86         40.55         2.27 o                         
  -4  -4   1          9.17         -0.11         1.22 o                         
  -3  -4   1          2.66          2.54         1.03 o                         
  -2  -4   1        274.42        346.60         7.67 o                         
  -1  -4   1       1002.99        845.64        23.52 o                         
   0  -4   1       1343.76       1265.69        32.47 o                         
   1  -4   1        672.08        698.21        18.37 o                         
   2  -4   1       1329.19       1649.20        42.09 o                         
   3  -4   1         45.06         10.55         2.65 o                         
   4  -4   1        165.48        129.63         5.78 o                         
   5  -4   1        400.81        393.18        11.75 o                         
   6  -4   1        198.00        215.20         6.52 o                         
   7  -4   1        582.53        560.68        14.20 o                         
   8  -4   1         11.66         19.92         2.83 o                         
   9  -4   1         31.04         34.44         5.04 o                         
 -11  -3   1        148.05        153.83         9.97 o                         
 -10  -3   1         35.32         24.28         5.75 o                         
  -9  -3   1         12.97         20.16         3.70 o                         
  -8  -3   1          0.52          2.48         2.68 o                         
  -7  -3   1          0.57          3.35         2.94 o                         
  -6  -3   1        585.05        516.02        13.59 o                         
  -5  -3   1       2104.11       2124.83        42.31 o                         
  -4  -3   1       2189.10       2144.05        47.85 o                         
  -3  -3   1       1410.39       1603.42        37.10 o                         
  -2  -3   1        241.65        326.31        10.51 o                         
  -1  -3   1         32.18          2.03         0.72 o                         
   0  -3   1         41.39         87.91         2.49 o                         
   1  -3   1       2655.02       2798.84        60.82 o                         
   2  -3   1       1144.85       1162.36        36.56 o                         
   3  -3   1         48.91         13.26         1.72 o                         
   4  -3   1        474.71        514.49        14.27 o                         
   5  -3   1          6.64          8.03         1.57 o                         
   6  -3   1        749.70        708.83        19.64 o                         
   7  -3   1        409.03        365.01         9.85 o                         
   8  -3   1        226.61        251.62         7.94 o                         
   9  -3   1        115.38        110.91         5.52 o                         
  10  -3   1          0.87          2.93         3.49 o                         
 -11  -2   1         90.71         94.48         8.60 o                         
 -10  -2   1         18.30         15.88         4.22 o                         
  -9  -2   1        157.25        189.37         9.84 o                         
  -8  -2   1          1.38          1.33         2.78 o                         
  -7  -2   1         31.40         45.26         4.44 o                         
  -6  -2   1          4.10          2.11         2.19 o                         
  -5  -2   1         84.72        131.70        10.28 o                         
  -4  -2   1       3517.33       3235.52       168.93 o                         
  -3  -2   1       3044.65       3326.97        84.25 o                         
  -2  -2   1        395.69        118.12         3.11 o                         
  -1  -2   1        412.21        322.79         6.79 o                         
   0  -2   1       1034.37       1552.27        27.62 o                         
   2  -2   1        786.96       1009.00        22.32 o                         
   3  -2   1        996.93        974.64        21.90 o                         
   4  -2   1        251.74        273.67         7.00 o                         
   5  -2   1         88.59         79.11         3.07 o                         
   6  -2   1        892.30        841.00        22.78 o                         
   7  -2   1          6.43          5.41         1.94 o                         
   8  -2   1         23.43         25.99         2.95 o                         
   9  -2   1        353.37        338.00        10.11 o                         
  10  -2   1        645.10        616.73        16.52 o                         
 -11  -1   1         68.14         81.46         6.87 o                         
 -10  -1   1        343.59        311.85        14.30 o                         
  -9  -1   1        144.87        172.73        15.10 o                         
  -8  -1   1          9.16          1.89         3.36 o                         
  -7  -1   1         70.19        111.03         7.71 o                         
  -6  -1   1        235.03        202.98         8.01 o                         
  -5  -1   1         27.82         25.19         3.87 o                         
  -4  -1   1         12.03         41.91         5.89 o                         
  -3  -1   1       1573.28       1703.50        54.15 o                         
  -2  -1   1       6854.73       4838.98       137.59 o                         
   0  -1   1       1387.08       1058.19        20.71 o                         
   1  -1   1        193.67          9.05         0.57 o                         
   2  -1   1         10.11         12.52         0.97 o                         
   3  -1   1       1013.83       1206.71        31.05 o                         
   4  -1   1        277.61        261.07         7.86 o                         
   5  -1   1       1971.24       1962.60        50.41 o                         
   6  -1   1        226.96        187.32         7.31 o                         
   7  -1   1        100.06        101.58         6.81 o                         
   8  -1   1         26.26         19.06         4.17 o                         
   9  -1   1          0.51          1.12         3.41 o                         
  10  -1   1        155.84        162.28         5.88 o                         
 -10   0   1         57.65         69.19         8.81 o                         
  -9   0   1        635.67        737.81        65.37 o                         
  -8   0   1        384.15        317.88        13.56 o                         
  -7   0   1          8.44          0.43         2.68 o                         
  -6   0   1          9.89         25.58         1.97 o                         
  -5   0   1       1478.85       1717.66        46.25 o                         
  -4   0   1         58.90         24.56         1.56 o                         
  -3   0   1        943.63       1021.47        22.90 o                         
  -2   0   1       2909.15       2767.17        60.23 o                         
   1   0   1       1481.92       1711.57        55.63 o                         
   2   0   1         60.57        192.14         5.01 o                         
   3   0   1        268.04        237.53         8.94 o                         
   4   0   1         82.64         40.55         2.26 o                         
   5   0   1       1330.39       1491.64        40.98 o                         
   6   0   1        541.07        535.93        13.29 o                         
   7   0   1        196.59        237.09        11.18 o                         
   8   0   1         65.43         51.04         4.47 o                         
   9   0   1        179.58        177.46         9.46 o                         
  10   0   1        138.76        154.53         7.90 o                         
  11   0   1          3.39          6.38         4.59 o                         
 -10   1   1         30.29         15.91        15.35 o                         
  -9   1   1        277.25        294.86        15.40 o                         
  -8   1   1        113.77        100.13         5.80 o                         
  -7   1   1        195.42        237.46         7.50 o                         
  -6   1   1        347.11        319.17        13.89 o                         
  -5   1   1        337.91        371.48         9.57 o                         
  -4   1   1         36.94         91.41         3.27 o                         
  -3   1   1        112.76        199.14         6.57 o                         
  -2   1   1       1803.80       1551.53        39.36 o                         
  -1   1   1       2297.52       1907.20        47.87 o                         
   2   1   1       4070.35       3394.92        73.72 o                         
   3   1   1        180.13        126.13         3.65 o                         
   4   1   1        815.98        774.25        15.90 o                         
   5   1   1        104.44        101.43         3.14 o                         
   6   1   1        197.06        137.43         8.11 o                         
   7   1   1        572.86        655.95        16.15 o                         
   8   1   1        137.24        104.87         9.02 o                         
   9   1   1        146.28        186.81        12.03 o                         
  10   1   1        188.81        188.28        13.11 o                         
  11   1   1         37.26         43.10         5.46 o                         
 -10   2   1          9.82         15.52         3.85 o                         
  -9   2   1         90.25         94.50         5.60 o                         
  -8   2   1          0.49          1.09         3.56 o                         
  -7   2   1         97.87        115.58         5.64 o                         
  -6   2   1       1178.24       1209.30        32.10 o                         
  -5   2   1        734.23        752.75        20.42 o                         
  -4   2   1        567.17        563.75        15.40 o                         
  -3   2   1        268.34        359.57        10.02 o                         
  -2   2   1       1045.86       1383.28        35.14 o                         
  -1   2   1        645.87        928.40        20.39 o                         
   0   2   1        339.15        377.14         8.50 o                         
   1   2   1       1307.64       2634.21        57.31 o                         
   2   2   1         27.16        103.90         3.16 o                         
   3   2   1       8828.48       8450.63       211.46 o                         
   4   2   1       2598.24       2596.00        63.86 o                         
   5   2   1         29.71         21.86         1.75 o                         
   6   2   1         49.21         75.28         3.33 o                         
   7   2   1        367.71        397.71        10.61 o                         
   8   2   1        488.27        446.41        13.13 o                         
   9   2   1         64.04         93.48         6.41 o                         
  10   2   1        266.34        223.99        11.60 o                         
  11   2   1         69.92         50.49         5.39 o                         
 -10   3   1          2.99          3.52         8.45 o                         
  -9   3   1          3.99          1.36         5.34 o                         
  -8   3   1         20.42         16.99         3.04 o                         
  -7   3   1         36.72         41.14         3.00 o                         
  -6   3   1        298.42        254.82         7.30 o                         
  -5   3   1        344.19        376.62         9.57 o                         
  -4   3   1        343.02        393.36         9.68 o                         
  -3   3   1        661.07        551.66        12.84 o                         
  -2   3   1       1313.68       1079.10        33.72 o                         
  -1   3   1        106.09        166.19         4.10 o                         
   0   3   1        837.15       1036.92        26.32 o                         
   1   3   1        216.98        179.05         9.62 o                         
   2   3   1       1352.93       2104.24        46.37 o                         
   3   3   1        174.66         58.57         2.55 o                         
   4   3   1       2690.53       2503.90        78.28 o                         
   5   3   1       2949.35       3131.50        69.26 o                         
   6   3   1        788.67        720.90        17.59 o                         
   7   3   1        608.40        629.57        15.79 o                         
   8   3   1        338.60        353.77         9.97 o                         
   9   3   1        210.03        230.76        10.25 o                         
  10   3   1        212.24        156.87         9.20 o                         
  11   3   1         52.09         61.11         9.06 o                         
  -9   4   1          6.55         11.62         4.16 o                         
  -8   4   1         61.00         57.32         3.99 o                         
  -7   4   1         55.81         57.26         4.38 o                         
  -6   4   1        465.57        448.75        11.57 o                         
  -5   4   1          0.57          1.93         1.41 o                         
  -4   4   1          2.78          2.82         1.31 o                         
  -3   4   1        307.87        201.56         6.23 o                         
  -2   4   1       1128.25       1472.42        38.16 o                         
  -1   4   1       1350.43       1479.75        37.52 o                         
   0   4   1        195.69        159.45         4.67 o                         
   1   4   1         37.81         16.19         1.62 o                         
   2   4   1       1433.09       1218.90        34.50 o                         
   3   4   1          0.98         32.03         2.45 o                         
   4   4   1          2.06          9.45         1.83 o                         
   5   4   1         10.30          6.49         2.13 o                         
   6   4   1        640.06        627.08        15.82 o                         
   7   4   1        673.52        728.83        18.20 o                         
   8   4   1        230.88        246.24         7.83 o                         
   9   4   1        567.92        565.66        22.23 o                         
  10   4   1         36.52         14.81         9.48 o                         
  11   4   1         57.82         76.55         7.98 o                         
  -9   5   1         19.03          7.54        10.08 o                         
  -8   5   1         15.59          8.86         3.31 o                         
  -7   5   1         26.31         23.73         3.12 o                         
  -6   5   1        107.76        111.05         4.82 o                         
  -5   5   1         80.96         95.96         4.13 o                         
  -4   5   1         17.77          1.75         1.36 o                         
  -3   5   1        359.46        370.39        10.57 o                         
  -2   5   1       1120.00       1463.65        32.51 o                         
  -1   5   1        112.92         47.74         2.18 o                         
   0   5   1        193.06        194.32         5.63 o                         
   1   5   1        130.21         85.09         5.52 o                         
   2   5   1         19.28         15.85         1.86 o                         
   3   5   1         81.83         93.34         3.82 o                         
   4   5   1       1061.10        885.29        23.91 o                         
   5   5   1         27.06         30.58         3.74 o                         
   6   5   1        690.54        694.79        20.68 o                         
   7   5   1         10.78         18.58         2.65 o                         
   8   5   1          3.76          0.94         2.32 o                         
   9   5   1        894.23        865.74        21.60 o                         
  10   5   1        112.85        126.86         9.03 o                         
  11   5   1         50.71         57.77         6.54 o                         
  -8   6   1         78.57        101.05         5.85 o                         
  -7   6   1        159.65        144.37         6.34 o                         
  -6   6   1        173.49        188.48         6.67 o                         
  -5   6   1        101.89        124.84         5.46 o                         
  -4   6   1        167.91        208.07         7.08 o                         
  -3   6   1         27.08         57.95         3.45 o                         
  -2   6   1          6.65          3.42         1.11 o                         
  -1   6   1       1146.25        979.86        31.48 o                         
   0   6   1       1521.72       1811.93        56.77 o                         
   1   6   1        408.26        343.03        11.04 o                         
   2   6   1         13.71         12.12         1.97 o                         
   3   6   1        888.84        808.61        26.68 o                         
   4   6   1          0.61          0.70         1.74 o                         
   5   6   1         66.92         90.67         4.52 o                         
   6   6   1        313.10        299.82        12.88 o                         
   7   6   1         27.55         33.88         4.39 o                         
   8   6   1        373.74        389.50        19.97 o                         
   9   6   1        198.83        185.88         6.11 o                         
  10   6   1        329.00        363.68        12.86 o                         
  11   6   1         60.66         58.28        13.37 o                         
  -8   7   1        283.02        267.10        10.22 o                         
  -7   7   1         39.45         28.90         4.94 o                         
  -6   7   1         18.91         38.28         3.81 o                         
  -5   7   1         96.45         91.00         4.60 o                         
  -4   7   1          8.87          5.23         2.68 o                         
  -3   7   1         23.58         37.51         2.46 o                         
  -2   7   1         13.25         40.26         3.11 o                         
  -1   7   1         30.37         54.64         3.44 o                         
   0   7   1        369.17        468.10        16.19 o                         
   1   7   1         68.48         52.61         2.50 o                         
   2   7   1        449.60        438.39        20.06 o                         
   3   7   1       1228.79       1188.53        32.01 o                         
   4   7   1        373.46        387.32        16.07 o                         
   5   7   1        138.34        150.60         6.90 o                         
   6   7   1        277.36        305.77        11.96 o                         
   7   7   1         95.34         87.84        10.04 o                         
   8   7   1        410.46        411.10        22.22 o                         
   9   7   1         27.98         33.87         3.22 o                         
  10   7   1          8.84         12.53         2.29 o                         
  -7   8   1          6.37          3.49         3.95 o                         
  -6   8   1        349.44        373.71        11.16 o                         
  -5   8   1         48.01         48.84         4.92 o                         
  -4   8   1        221.20        249.53         8.54 o                         
  -3   8   1         54.29         44.35         2.49 o                         
  -2   8   1         97.14        124.30         5.83 o                         
  -1   8   1          0.90          4.21         3.00 o                         
   0   8   1          4.85          3.84         2.08 o                         
   1   8   1        125.95         73.69         4.73 o                         
   2   8   1        176.98        203.55         7.95 o                         
   3   8   1        122.69        133.05         6.22 o                         
   4   8   1        911.95        920.57        28.17 o                         
   5   8   1         86.10         84.48         6.99 o                         
   6   8   1         47.93         41.65         4.90 o                         
   7   8   1        141.60        138.20        14.71 o                         
   8   8   1         24.90         36.67         4.17 o                         
   9   8   1        100.64         91.50         6.92 o                         
  10   8   1          4.89          6.75         4.15 o                         
  -6   9   1        105.86        110.33         6.02 o                         
  -5   9   1          5.63         12.45         2.84 o                         
  -4   9   1        110.16        144.70         9.22 o                         
  -3   9   1        385.59        355.10        30.39 o                         
  -2   9   1        203.42        235.12        11.96 o                         
  -1   9   1        135.50        191.75         8.08 o                         
   0   9   1         43.39         58.94         4.17 o                         
   1   9   1        540.06        621.41        29.77 o                         
   2   9   1         51.65         78.54         5.24 o                         
   3   9   1        452.57        427.49        11.78 o                         
   4   9   1         95.02         80.39         5.79 o                         
   5   9   1         57.61         57.93         6.37 o                         
   6   9   1        560.17        568.42        16.33 o                         
   7   9   1         49.05         61.08         5.15 o                         
   8   9   1        121.27        125.74         6.48 o                         
   9   9   1         30.52         23.50         4.09 o                         
  -5  10   1          0.56          6.61         7.51 o                         
  -4  10   1         17.61         36.55        12.76 o                         
  -3  10   1         30.56         26.52         5.21 o                         
  -2  10   1        165.54        196.37         8.68 o                         
  -1  10   1        330.37        335.18        10.57 o                         
   0  10   1          6.12          4.15         2.88 o                         
   1  10   1        197.23        214.39         7.97 o                         
   2  10   1         34.81         22.83         3.63 o                         
   3  10   1          2.74          5.53         1.92 o                         
   4  10   1          0.92          2.38         2.08 o                         
   5  10   1          0.93         -1.58         2.31 o                         
   6  10   1        356.95        357.77        12.10 o                         
   7  10   1        242.91        240.59         8.94 o                         
   8  10   1         91.43         91.85         5.93 o                         
   9  10   1          2.52          6.49         6.02 o                         
  -4  11   1         44.28         39.28         7.42 o                         
  -3  11   1        140.64        123.41         7.86 o                         
  -2  11   1        118.04        122.58         7.86 o                         
  -1  11   1          1.20          0.22         3.86 o                         
   0  11   1         44.18         46.88         4.62 o                         
   1  11   1         60.14         86.98         5.55 o                         
   2  11   1         84.50         82.27         5.46 o                         
   3  11   1        170.99        148.06         4.64 o                         
   4  11   1         85.05         79.73         4.35 o                         
   5  11   1          0.61          4.52         3.34 o                         
   6  11   1         19.23         21.35         3.59 o                         
   7  11   1        209.16        263.74        10.19 o                         
   8  11   1         22.48         16.02         4.84 o                         
  -2  12   1         46.14         39.94         9.22 o                         
  -1  12   1         36.17         29.99         6.09 o                         
   0  12   1         27.24         30.18         5.02 o                         
   1  12   1         51.94         64.40         5.65 o                         
   2  12   1        221.69        221.58         9.60 o                         
   3  12   1        301.56        297.10        11.25 o                         
   4  12   1         11.50          6.66         2.44 o                         
   5  12   1        111.16        110.53         5.68 o                         
   6  12   1         10.09          4.73         4.76 o                         
   7  12   1          2.25          5.17         4.75 o                         
   1  13   1         76.86         64.72         6.59 o                         
   2  13   1         31.02         27.42         5.74 o                         
   3  13   1         31.77         53.26        12.70 o                         
   4  13   1         49.52         55.82         6.54 o                         
  -5 -12   2         86.53         88.05         6.10 o                         
  -4 -12   2         81.55         70.05         5.78 o                         
  -3 -12   2         50.35         62.75         7.58 o                         
  -2 -12   2        590.93        564.67        17.19 o                         
  -1 -12   2         20.25         26.20         5.02 o                         
   0 -12   2        124.81        114.14         7.20 o                         
   1 -12   2          8.06          5.32         5.16 o                         
  -7 -11   2         91.15         93.75         6.55 o                         
  -6 -11   2        302.52        321.02        12.58 o                         
  -5 -11   2        201.87        186.07         9.97 o                         
  -4 -11   2         35.42         38.39         9.38 o                         
  -3 -11   2        196.15        199.22         7.66 o                         
  -2 -11   2        195.46        201.49         9.72 o                         
  -1 -11   2        490.63        515.67        15.83 o                         
   0 -11   2        266.52        220.19         9.44 o                         
   1 -11   2          0.97         -1.06         4.43 o                         
   2 -11   2        207.65        218.33        17.11 o                         
   3 -11   2          0.56         -1.05         5.48 o                         
  -8 -10   2         50.44         61.82         6.09 o                         
  -7 -10   2         12.81         21.28         4.80 o                         
  -6 -10   2          5.43         13.67         9.34 o                         
  -5 -10   2         17.25         16.10         3.60 o                         
  -4 -10   2        184.67        191.30         7.67 o                         
  -3 -10   2        221.12        242.79         7.44 o                         
  -2 -10   2        379.58        368.53        11.49 o                         
  -1 -10   2        103.21        114.60         8.26 o                         
   0 -10   2          4.36          6.68         3.75 o                         
   1 -10   2        790.71        808.01        23.22 o                         
   2 -10   2        327.12        301.30        11.14 o                         
   3 -10   2          0.79          7.72         3.93 o                         
   4 -10   2         32.06         35.49         4.82 o                         
   5 -10   2         58.92         46.98        16.22 o                         
  -9  -9   2        244.54        272.59        10.46 o                         
  -8  -9   2        119.09        124.50         7.26 o                         
  -7  -9   2        306.13        322.92        10.85 o                         
  -6  -9   2        109.07         93.36         6.58 o                         
  -5  -9   2         67.37         79.21         7.19 o                         
  -4  -9   2          5.44          9.65         2.90 o                         
  -3  -9   2         26.64         39.81         3.14 o                         
  -2  -9   2        455.50        393.76         9.83 o                         
  -1  -9   2        355.35        377.91        23.63 o                         
   0  -9   2        128.13        146.60         7.06 o                         
   1  -9   2        185.78        205.26        10.37 o                         
   2  -9   2        733.60        692.49        19.97 o                         
   3  -9   2        232.01        223.97         8.95 o                         
   4  -9   2         86.83         85.77         6.33 o                         
   5  -9   2         11.56          7.15         4.81 o                         
   6  -9   2         29.29         27.61         2.26 o                         
  -9  -8   2         67.26         69.10         4.01 o                         
  -8  -8   2        255.36        248.38         8.66 o                         
  -7  -8   2        512.48        526.93        14.69 o                         
  -6  -8   2          0.48         -2.69         2.69 o                         
  -5  -8   2        254.69        245.62         8.15 o                         
  -4  -8   2         81.46         66.31         4.08 o                         
  -3  -8   2          1.20          7.62         2.52 o                         
  -2  -8   2        473.03        430.99        10.26 o                         
  -1  -8   2          4.51         12.06         1.26 o                         
   0  -8   2        167.73        151.86         7.64 o                         
   1  -8   2         42.78         34.49         3.32 o                         
   2  -8   2         49.32         45.31         3.57 o                         
   3  -8   2        884.89        915.78        25.17 o                         
   4  -8   2       1253.88       1258.09        33.73 o                         
   5  -8   2         95.36         83.93         4.60 o                         
   6  -8   2          9.05          3.22         2.65 o                         
   7  -8   2         24.42         29.66         3.76 o                         
 -10  -7   2          0.59         -3.35         5.81 o                         
  -9  -7   2          8.33         12.71         4.92 o                         
  -8  -7   2        224.71        191.54         7.07 o                         
  -7  -7   2         64.58         71.19         5.03 o                         
  -6  -7   2         10.54         12.44         2.51 o                         
  -5  -7   2       1037.24       1090.91        27.93 o                         
  -4  -7   2         98.75         81.58         4.15 o                         
  -3  -7   2        547.98        462.94        12.13 o                         
  -2  -7   2         26.40         27.15         2.38 o                         
  -1  -7   2         19.44         16.68         2.25 o                         
   0  -7   2        163.82         98.04         8.48 o                         
   1  -7   2        598.03        614.40        17.21 o                         
   2  -7   2        527.26        557.97        15.88 o                         
   3  -7   2         12.47         15.12         2.44 o                         
   4  -7   2        370.55        382.14         8.60 o                         
   5  -7   2        114.73        100.86         4.77 o                         
   6  -7   2        314.35        311.01         9.31 o                         
   7  -7   2        448.05        427.12        12.18 o                         
   8  -7   2        202.79        191.90         8.06 o                         
 -10  -6   2          2.62          5.21         7.66 o                         
  -9  -6   2          2.71          4.78         4.38 o                         
  -8  -6   2         64.09         49.13         4.85 o                         
  -7  -6   2         35.59         24.94         2.74 o                         
  -6  -6   2        308.72        292.72         8.52 o                         
  -5  -6   2        549.70        587.07        18.64 o                         
  -4  -6   2         89.92         68.13         6.09 o                         
  -3  -6   2        756.13        742.72        17.89 o                         
  -2  -6   2         70.26         68.92         3.60 o                         
  -1  -6   2        303.00        240.24         6.02 o                         
   0  -6   2         57.76         93.23         4.23 o                         
   1  -6   2         34.51         51.20         3.11 o                         
   2  -6   2        223.11        207.50         6.88 o                         
   3  -6   2       1020.92       1050.29        21.19 o                         
   4  -6   2        259.95        234.67         6.45 o                         
   5  -6   2        175.40        177.26         6.74 o                         
   6  -6   2         92.00         87.28         4.28 o                         
   7  -6   2         26.71         17.57         2.72 o                         
   8  -6   2        727.49        702.68        33.38 o                         
 -10  -5   2         50.59         55.04         6.48 o                         
  -9  -5   2          0.91         -0.98         4.82 o                         
  -8  -5   2        215.68        187.29         8.16 o                         
  -7  -5   2         12.41         30.93         3.59 o                         
  -6  -5   2         20.29         22.29         2.14 o                         
  -5  -5   2         26.25         15.34         1.96 o                         
  -4  -5   2        196.37        155.46         4.83 o                         
  -3  -5   2        784.29        903.34        21.12 o                         
  -2  -5   2        900.19        814.70        17.00 o                         
  -1  -5   2        388.67        292.66         7.39 o                         
   0  -5   2        288.25        322.23         7.91 o                         
   1  -5   2        205.12        249.41         8.00 o                         
   2  -5   2          1.27          7.19         1.03 o                         
   3  -5   2          1.07          1.28         1.28 o                         
   4  -5   2        167.27        156.09         5.46 o                         
   5  -5   2        285.09        300.58         9.75 o                         
   6  -5   2        256.40        233.29         8.72 o                         
   7  -5   2        862.79        903.96        21.79 o                         
   8  -5   2        120.81        127.89         5.64 o                         
   9  -5   2         51.25         44.71         5.41 o                         
 -10  -4   2         36.73         48.66         5.55 o                         
  -9  -4   2         82.85         76.49        10.36 o                         
  -8  -4   2         26.19         29.32         4.27 o                         
  -7  -4   2         96.23         91.04         5.43 o                         
  -6  -4   2        390.35        342.72         8.47 o                         
  -5  -4   2         54.60         78.20         4.38 o                         
  -4  -4   2         16.74         15.61         1.60 o                         
  -3  -4   2       1045.05       1082.21        25.48 o                         
  -2  -4   2        525.86        419.82        10.37 o                         
  -1  -4   2        357.71        406.62         9.66 o                         
   0  -4   2        265.65        328.25         6.98 o                         
   1  -4   2        760.78        738.34        14.97 o                         
   2  -4   2       1107.58        870.35        17.62 o                         
   3  -4   2         31.90         47.91         2.53 o                         
   4  -4   2        125.06        161.17         8.64 o                         
   5  -4   2          2.31         -0.35         2.61 o                         
   6  -4   2        392.85        388.65        11.97 o                         
   7  -4   2        433.43        454.21        13.84 o                         
   8  -4   2         87.92         89.92         9.20 o                         
   9  -4   2         57.59         62.75         5.47 o                         
 -10  -3   2         15.44         25.94         6.62 o                         
  -9  -3   2        374.98        336.31        11.40 o                         
  -8  -3   2        190.86        224.39         8.47 o                         
  -7  -3   2         10.06          4.29         4.51 o                         
  -6  -3   2         67.71         78.57         4.45 o                         
  -5  -3   2         68.69         64.61         4.78 o                         
  -4  -3   2        154.70        194.29         5.15 o                         
  -3  -3   2        110.75        138.45         4.53 o                         
  -2  -3   2        441.29        371.43         9.11 o                         
  -1  -3   2        979.35       1213.79        23.98 o                         
   0  -3   2         60.00         82.93         2.05 o                         
   1  -3   2       2025.91       1681.81        33.07 o                         
   2  -3   2       1812.17       1812.39        39.85 o                         
   3  -3   2        175.24        248.86         6.26 o                         
   4  -3   2        445.65        349.37        10.00 o                         
   5  -3   2        115.63        129.57         4.33 o                         
   6  -3   2         29.71         25.60         2.27 o                         
   7  -3   2        390.24        411.21        12.87 o                         
   8  -3   2        130.98        118.10         5.75 o                         
   9  -3   2          7.66          5.61         2.36 o                         
  10  -3   2        151.44        160.50         5.82 o                         
 -10  -2   2          0.90          3.79         5.88 o                         
  -9  -2   2        123.21        103.06         8.83 o                         
  -8  -2   2        113.17        118.78         9.26 o                         
  -7  -2   2          5.04         -1.34         2.86 o                         
  -6  -2   2         43.13         57.45         5.16 o                         
  -5  -2   2         19.88          6.58         2.15 o                         
  -4  -2   2       1734.17       1742.72        45.68 o                         
  -3  -2   2        101.93         68.25         2.67 o                         
  -2  -2   2       1358.38       1220.43        24.40 o                         
  -1  -2   2        752.45        646.09        11.95 o                         
   0  -2   2       2702.11       3099.45        60.17 o                         
   2  -2   2          0.86          8.22         0.74 o                         
   3  -2   2        327.87        322.16         9.00 o                         
   4  -2   2       1069.64       1005.53        22.80 o                         
   5  -2   2        239.86        244.75         6.64 o                         
   6  -2   2        208.47        193.47         5.76 o                         
   7  -2   2          1.92          3.58         1.55 o                         
   8  -2   2         14.10          9.78         2.22 o                         
   9  -2   2         23.65         20.23         3.43 o                         
  10  -2   2        282.74        276.73         7.80 o                         
 -10  -1   2         55.86         60.25         7.29 o                         
  -9  -1   2         29.25         29.79        13.64 o                         
  -8  -1   2        209.17        245.19        10.72 o                         
  -7  -1   2        203.29        176.32         8.26 o                         
  -6  -1   2          6.57          9.37         2.71 o                         
  -5  -1   2         12.79          1.68         3.24 o                         
  -4  -1   2         94.54        132.93         5.43 o                         
  -3  -1   2          0.65          9.79         1.68 o                         
  -2  -1   2       1114.58       1353.09        25.71 o                         
  -1  -1   2        942.66       1348.37        26.50 o                         
   0  -1   2       2614.97       2027.66        44.17 o                         
   1  -1   2          5.32         75.68         2.26 o                         
   2  -1   2       2081.81       1869.16        40.66 o                         
   3  -1   2        794.94        656.53        15.00 o                         
   4  -1   2         28.15         32.64         1.63 o                         
   5  -1   2       2574.36       2722.85        69.50 o                         
   6  -1   2        662.85        724.91        20.15 o                         
   7  -1   2         27.61         17.21         2.67 o                         
   8  -1   2          1.53          3.26         3.89 o                         
   9  -1   2         42.89         54.05         3.26 o                         
  10  -1   2         66.85         79.56         4.30 o                         
  11  -1   2         59.46         58.84         3.92 o                         
 -10   0   2         43.68         61.09         7.24 o                         
  -9   0   2          0.89          7.58         4.84 o                         
  -8   0   2         52.78         61.20         5.69 o                         
  -7   0   2          0.81          4.39         3.09 o                         
  -6   0   2        140.66        159.35         7.25 o                         
  -5   0   2       1137.81       1069.56        28.92 o                         
  -4   0   2       1428.36       1676.73        37.33 o                         
  -3   0   2         35.29         57.86         3.47 o                         
  -2   0   2       1503.56       1363.44        34.48 o                         
   0   0   2       1370.61       2250.49        48.95 o                         
   1   0   2       3087.88       3250.52        81.49 o                         
   2   0   2         53.72        141.52         4.57 o                         
   3   0   2         27.93         48.64         1.70 o                         
   4   0   2       1028.56       1113.00        22.45 o                         
   5   0   2         45.04         34.46         2.32 o                         
   6   0   2          2.81          0.77         1.52 o                         
   7   0   2        947.38        909.10        20.23 o                         
   8   0   2        318.49        356.06         9.54 o                         
   9   0   2          4.92         11.18         2.80 o                         
  10   0   2          1.59         -2.08         5.89 o                         
  11   0   2         36.29         36.79         5.43 o                         
 -10   1   2         23.65         39.03         8.29 o                         
  -9   1   2        649.27        554.29        22.77 o                         
  -8   1   2          0.67         -1.09         3.87 o                         
  -7   1   2        137.97        151.71         8.57 o                         
  -6   1   2        196.81        216.36         7.33 o                         
  -5   1   2        503.23        464.03        11.54 o                         
  -4   1   2         27.60         17.73         1.48 o                         
  -3   1   2       1610.84       1430.49        41.18 o                         
  -2   1   2       2036.81       1764.84        38.72 o                         
  -1   1   2        692.72        829.56        18.29 o                         
   0   1   2       1168.11       2709.20        83.26 o                         
   1   1   2        841.35       1701.77        37.02 o                         
   2   1   2       1257.42       1354.28        24.32 o                         
   3   1   2        997.52        913.89        18.45 o                         
   4   1   2         78.04         72.41         2.45 o                         
   5   1   2       1045.98       1049.71        21.47 o                         
   6   1   2        243.42        242.13         7.53 o                         
   7   1   2         94.33         67.03         4.28 o                         
   8   1   2        116.49        145.54         7.05 o                         
   9   1   2         89.07         84.70         8.34 o                         
  10   1   2        291.00        291.39        23.35 o                         
  11   1   2          1.44          3.50         4.48 o                         
 -10   2   2          5.70          9.58         5.38 o                         
  -9   2   2        216.18        186.35         8.23 o                         
  -8   2   2         90.45        104.85         8.25 o                         
  -7   2   2         70.43         46.12         4.45 o                         
  -6   2   2        270.62        280.31         9.19 o                         
  -5   2   2        222.33        202.68         6.87 o                         
  -4   2   2        158.89        138.02         4.89 o                         
  -3   2   2        665.00        969.99        31.03 o                         
  -2   2   2       1462.10       1730.59        43.86 o                         
   0   2   2          2.42         32.74         1.42 o                         
   1   2   2       1009.32       2213.27        43.14 o                         
   2   2   2          3.40         46.41         1.87 o                         
   3   2   2        199.08        166.09         4.12 o                         
   4   2   2        149.51        201.98         5.74 o                         
   5   2   2          2.47          0.25         1.13 o                         
   6   2   2        150.05        162.62         5.31 o                         
   7   2   2         61.69         52.36         4.01 o                         
   8   2   2         15.00         21.77         2.44 o                         
   9   2   2         92.80         74.36         5.23 o                         
  10   2   2        555.50        575.69        19.07 o                         
  11   2   2        241.89        249.68        11.99 o                         
  -9   3   2        111.20         94.73         5.60 o                         
  -8   3   2          1.16          2.63         4.89 o                         
  -7   3   2         97.87         83.14         6.07 o                         
  -6   3   2        211.55        215.62         6.84 o                         
  -5   3   2        331.83        334.91         8.76 o                         
  -4   3   2        359.25        275.74         7.20 o                         
  -3   3   2         99.22        143.88         4.83 o                         
  -2   3   2          0.91         16.20         1.19 o                         
  -1   3   2         22.80          2.73         0.74 o                         
   0   3   2       1163.78       1016.03        22.97 o                         
   1   3   2         90.44         17.40         1.52 o                         
   2   3   2        177.88        484.48        11.46 o                         
   3   3   2         22.37         96.92         3.29 o                         
   4   3   2        116.54        103.49         3.63 o                         
   5   3   2         66.69         61.46         3.15 o                         
   6   3   2        465.33        497.24        12.73 o                         
   7   3   2        725.16        708.04        17.53 o                         
   8   3   2          5.82          5.07         2.02 o                         
   9   3   2          2.31         -0.84         2.49 o                         
  10   3   2        161.72        186.32        10.89 o                         
  11   3   2         25.32         26.93         8.09 o                         
  -9   4   2         34.26         35.59         4.31 o                         
  -8   4   2         11.49          6.65         3.19 o                         
  -7   4   2         14.94          8.24         2.97 o                         
  -6   4   2        569.82        616.74        15.21 o                         
  -5   4   2        266.26        234.30         6.79 o                         
  -4   4   2          0.93          0.84         1.36 o                         
  -3   4   2        723.68        925.85        24.55 o                         
  -2   4   2         30.75          6.19         1.44 o                         
  -1   4   2        212.18        407.30         9.51 o                         
   0   4   2       1290.58       1389.16        30.58 o                         
   1   4   2        160.32        156.03         4.33 o                         
   2   4   2        222.02        322.88        10.95 o                         
   3   4   2          0.97         29.72         1.99 o                         
   4   4   2       1251.70       1426.72        35.86 o                         
   5   4   2        152.83        195.73         6.08 o                         
   6   4   2         62.90         54.18         3.42 o                         
   7   4   2          0.94         -1.80         1.80 o                         
   8   4   2        136.42        129.87         5.52 o                         
   9   4   2        627.73        616.98        21.95 o                         
  10   4   2         16.74         32.06         6.02 o                         
  11   4   2         62.13         52.67        11.68 o                         
  -9   5   2        606.47        675.29        18.31 o                         
  -8   5   2        144.27        141.80         7.05 o                         
  -7   5   2        546.63        517.43        28.58 o                         
  -6   5   2         13.08         15.54         3.32 o                         
  -5   5   2          1.94          3.90         1.84 o                         
  -4   5   2        195.32        191.75         5.75 o                         
  -3   5   2        129.60        141.02         5.64 o                         
  -2   5   2        776.62        598.88        16.05 o                         
  -1   5   2         81.18         95.68         2.93 o                         
   0   5   2          7.92         14.26         1.34 o                         
   1   5   2        237.83        196.37         5.40 o                         
   2   5   2        136.89        141.35         7.99 o                         
   3   5   2          5.54          1.07         1.46 o                         
   4   5   2        818.06        881.27        20.92 o                         
   5   5   2          8.75         12.39         1.87 o                         
   6   5   2         57.27         51.44         4.31 o                         
   7   5   2          5.19          3.22         2.52 o                         
   8   5   2         58.21         64.80         4.38 o                         
   9   5   2          1.99          1.58         3.61 o                         
  10   5   2          3.01          4.20         2.59 o                         
  11   5   2         32.03         26.81        10.12 o                         
  -8   6   2        480.54        422.56        13.80 o                         
  -7   6   2        689.47        690.18        26.75 o                         
  -6   6   2        400.29        397.57        11.00 o                         
  -5   6   2        559.92        542.11        13.71 o                         
  -4   6   2        204.15        181.01         5.83 o                         
  -3   6   2        239.15        195.19         6.64 o                         
  -2   6   2        220.13        145.58         5.06 o                         
  -1   6   2         44.67         78.15         3.32 o                         
   0   6   2        367.42        308.32         7.88 o                         
   1   6   2        207.90        185.83         5.37 o                         
   2   6   2        111.44        158.26         7.52 o                         
   3   6   2         64.86         71.84         3.58 o                         
   4   6   2        945.89       1003.46        28.83 o                         
   5   6   2        417.87        351.59        12.33 o                         
   6   6   2        126.32        121.49         6.92 o                         
   7   6   2        294.74        283.40        14.71 o                         
   8   6   2          6.35          8.85         3.27 o                         
   9   6   2         59.49         59.36         4.88 o                         
  10   6   2         76.92         80.66         5.39 o                         
  11   6   2          0.94         10.35         6.12 o                         
  -7   7   2        185.09        203.80         8.25 o                         
  -6   7   2        672.28        620.41        16.02 o                         
  -5   7   2        468.67        467.74        12.35 o                         
  -4   7   2         55.80         44.50         3.36 o                         
  -3   7   2        202.12        159.26         6.06 o                         
  -2   7   2        132.57        151.48         4.83 o                         
  -1   7   2        329.89        409.56        14.67 o                         
   0   7   2        434.70        311.04         8.35 o                         
   1   7   2          5.34          7.74         1.39 o                         
   2   7   2         37.59         49.15         2.79 o                         
   3   7   2        295.76        291.73         9.64 o                         
   4   7   2         39.18         46.91         3.39 o                         
   5   7   2         80.87         52.88         3.69 o                         
   6   7   2        529.20        565.86        17.06 o                         
   7   7   2        274.31        313.61        12.39 o                         
   8   7   2          2.10          2.37         3.96 o                         
   9   7   2         17.31         11.20         5.72 o                         
  10   7   2          3.99          0.99         4.32 o                         
  -7   8   2          3.67         -2.58         4.01 o                         
  -6   8   2        278.56        278.16         9.41 o                         
  -5   8   2        323.00        328.50         9.76 o                         
  -4   8   2        572.80        488.46        27.73 o                         
  -3   8   2        848.70        826.90        19.54 o                         
  -2   8   2          6.44          4.44         2.50 o                         
  -1   8   2        175.57        159.22         7.70 o                         
   0   8   2         97.81         78.46         4.80 o                         
   1   8   2          0.79          6.20         1.67 o                         
   2   8   2        725.11        606.29        14.97 o                         
   3   8   2        393.83        374.37        12.16 o                         
   4   8   2        232.03        220.61         8.51 o                         
   5   8   2        178.38        159.18        11.88 o                         
   6   8   2        135.44        110.20         9.90 o                         
   7   8   2        266.16        246.19        22.46 o                         
   8   8   2        408.04        356.03        20.39 o                         
   9   8   2         95.57         97.81         7.68 o                         
  10   8   2          2.32          2.00         3.90 o                         
  -6   9   2        118.53        107.24         6.19 o                         
  -5   9   2          9.47          7.89         3.11 o                         
  -4   9   2         81.36         89.62         5.14 o                         
  -3   9   2        675.42        727.40        21.01 o                         
  -2   9   2       1094.31       1038.55        35.01 o                         
  -1   9   2        567.12        471.80        24.38 o                         
   0   9   2         44.54         52.87         4.59 o                         
   1   9   2          0.54          5.38         2.85 o                         
   2   9   2        205.45        253.96         7.63 o                         
   3   9   2        349.33        359.55        15.47 o                         
   4   9   2       1053.10       1078.69        30.04 o                         
   5   9   2         80.49         62.02         5.02 o                         
   6   9   2          9.44         16.98         5.02 o                         
   7   9   2         61.57         49.30         6.14 o                         
   8   9   2         75.21         76.88         9.67 o                         
   9   9   2         26.20         32.35         6.68 o                         
  10   9   2         68.75         72.51         5.68 o                         
  -5  10   2          0.86         -1.95         5.28 o                         
  -4  10   2         62.28         53.49         6.90 o                         
  -3  10   2        223.84        206.21        17.28 o                         
  -2  10   2        150.00        148.27        11.51 o                         
  -1  10   2        839.35        827.09        33.33 o                         
   0  10   2        170.76        194.14         7.49 o                         
   1  10   2        340.37        354.91        16.18 o                         
   2  10   2        444.56        436.39        10.21 o                         
   3  10   2         58.16         82.13         7.05 o                         
   4  10   2         13.65         20.79         3.85 o                         
   5  10   2         15.53         17.01         4.40 o                         
   6  10   2         88.47         96.66         6.87 o                         
   7  10   2        397.81        363.86        30.12 o                         
   8  10   2         71.88         85.38        12.55 o                         
   9  10   2          1.80          6.60         5.20 o                         
  -4  11   2         55.27         58.14         8.25 o                         
  -3  11   2         19.17         25.36         7.36 o                         
  -2  11   2        104.44         91.39        12.00 o                         
  -1  11   2        122.97        119.35         7.61 o                         
   0  11   2        163.00        179.28         8.67 o                         
   1  11   2        942.38        875.38        22.32 o                         
   2  11   2        173.73        172.07         7.84 o                         
   3  11   2        436.10        491.78        14.78 o                         
   4  11   2          8.44          7.14         3.05 o                         
   5  11   2          1.02          6.90         3.70 o                         
   6  11   2        114.53        136.48         6.88 o                         
   7  11   2         94.73         90.51         5.79 o                         
   8  11   2          9.68          8.27         4.92 o                         
  -2  12   2        157.37        153.48         8.79 o                         
  -1  12   2         45.94         55.39         5.80 o                         
   0  12   2         28.38         16.82         4.94 o                         
   1  12   2        352.63        333.40        11.61 o                         
   2  12   2        360.72        382.41        14.72 o                         
   3  12   2        585.95        614.52        17.49 o                         
   4  12   2        120.03        112.92         4.62 o                         
   5  12   2         29.35         23.26         3.50 o                         
   6  12   2         71.04         82.31         5.74 o                         
   7  12   2          8.95         15.91         5.29 o                         
   0  13   2         27.59         23.09        10.04 o                         
   1  13   2          3.70          4.25         5.23 o                         
   2  13   2         60.73         67.24         6.23 o                         
   3  13   2        281.52        289.08        11.95 o                         
   4  13   2         90.40         77.02         3.71 o                         
   5  13   2        358.34        371.28        12.07 o                         
  -4 -12   3        196.78        232.51        15.81 o                         
  -3 -12   3        196.88        161.55        10.96 o                         
  -2 -12   3        306.26        334.44        15.67 o                         
  -1 -12   3        155.68        158.26         9.21 o                         
   0 -12   3         96.79        103.74         7.23 o                         
   1 -12   3          0.51         -5.13         5.13 o                         
  -6 -11   3        309.61        324.08        12.04 o                         
  -5 -11   3        275.98        258.68        14.91 o                         
  -4 -11   3          2.02         -5.58         5.89 o                         
  -3 -11   3         50.71         58.38         5.77 o                         
  -2 -11   3        103.93        112.21         8.10 o                         
  -1 -11   3        434.34        412.02        18.07 o                         
   0 -11   3        399.96        424.82        18.83 o                         
   1 -11   3         30.55         39.84         5.38 o                         
   2 -11   3        378.35        339.36        13.17 o                         
   3 -11   3         74.86         85.39         8.51 o                         
  -7 -10   3         79.06         82.16         6.27 o                         
  -6 -10   3         83.91         94.27         6.09 o                         
  -5 -10   3         16.24         23.10         4.12 o                         
  -4 -10   3        545.43        529.24        14.97 o                         
  -3 -10   3        187.59        155.47         6.75 o                         
  -2 -10   3        215.78        223.56         7.74 o                         
  -1 -10   3        684.52        694.62        20.31 o                         
   0 -10   3         26.66         32.98         4.21 o                         
   1 -10   3        118.37        112.81         7.07 o                         
   2 -10   3        120.59        145.20         7.75 o                         
   3 -10   3        296.64        374.52        13.19 o                         
   4 -10   3        745.89        760.71        26.06 o                         
   5 -10   3         34.28         10.17        13.69 o                         
  -8  -9   3        218.05        230.79         9.69 o                         
  -7  -9   3        449.42        442.17        13.54 o                         
  -6  -9   3         49.19         51.41         4.57 o                         
  -5  -9   3          0.52         -0.39         3.08 o                         
  -4  -9   3        214.78        212.53         8.21 o                         
  -3  -9   3        222.44        207.16         8.73 o                         
  -2  -9   3        903.43        942.06        23.09 o                         
  -1  -9   3          0.55          0.95         3.12 o                         
   0  -9   3        368.60        391.61        12.82 o                         
   1  -9   3        721.01        729.16        25.97 o                         
   2  -9   3         94.24         90.03         5.47 o                         
   3  -9   3         26.09         33.18         4.31 o                         
   4  -9   3         53.72         49.54         4.61 o                         
   5  -9   3        729.17        725.36        26.56 o                         
   6  -9   3         49.13         50.86         6.61 o                         
  -9  -8   3          4.35         -2.19         5.88 o                         
  -8  -8   3         43.67         40.65         4.35 o                         
  -7  -8   3        516.68        496.89        14.19 o                         
  -6  -8   3        151.34        156.09        10.39 o                         
  -5  -8   3        399.04        399.64        14.37 o                         
  -4  -8   3        130.59        107.50         5.40 o                         
  -3  -8   3          8.44         19.41         5.13 o                         
  -2  -8   3        784.70        832.65        20.43 o                         
  -1  -8   3        294.58        244.72         6.67 o                         
   0  -8   3         93.56        103.37         5.43 o                         
   1  -8   3        130.80        134.83         6.17 o                         
   2  -8   3       1031.71       1039.61        28.27 o                         
   3  -8   3        224.40        238.52         8.67 o                         
   4  -8   3        109.71         97.48         5.55 o                         
   5  -8   3         94.09        103.69         4.05 o                         
   6  -8   3        137.51        162.89         5.64 o                         
   7  -8   3        126.30        141.00         7.47 o                         
  -9  -7   3         84.10         76.72         7.14 o                         
  -8  -7   3        157.06        150.98         6.15 o                         
  -7  -7   3        267.39        258.34         8.39 o                         
  -6  -7   3         21.36         26.21         5.16 o                         
  -5  -7   3        808.17        765.07        19.13 o                         
  -4  -7   3        425.54        411.60        12.51 o                         
  -3  -7   3        175.28        197.44         6.64 o                         
  -2  -7   3        196.10        161.54         9.99 o                         
  -1  -7   3        197.38        156.99         6.86 o                         
   0  -7   3        611.21        657.49        18.36 o                         
   1  -7   3        194.81        176.36         7.83 o                         
   2  -7   3        435.93        456.65        14.11 o                         
   3  -7   3        239.19        243.95         5.67 o                         
   4  -7   3        603.40        580.87        12.42 o                         
   5  -7   3        123.74        129.00         4.69 o                         
   6  -7   3          4.90          3.70         2.25 o                         
   7  -7   3        345.41        323.30        10.07 o                         
   8  -7   3        394.57        405.37        12.26 o                         
 -10  -6   3        101.40        139.30        21.03 o                         
  -9  -6   3         10.54         10.75         4.79 o                         
  -8  -6   3        107.68        116.41         7.19 o                         
  -7  -6   3          8.22          4.57         4.26 o                         
  -6  -6   3          1.01          0.46         2.16 o                         
  -5  -6   3        410.14        388.25        10.77 o                         
  -4  -6   3         98.56        105.42         4.65 o                         
  -3  -6   3       1725.51       1798.45        40.74 o                         
  -2  -6   3       1113.13       1021.69        23.97 o                         
  -1  -6   3        243.26        231.41         6.42 o                         
   0  -6   3        166.14        194.03         5.52 o                         
   1  -6   3        317.57        234.07         6.16 o                         
   2  -6   3         77.31         70.60         3.86 o                         
   3  -6   3        571.64        606.59        14.35 o                         
   4  -6   3        330.48        330.07         8.73 o                         
   5  -6   3         24.79         35.45         4.29 o                         
   6  -6   3        694.10        711.49        20.74 o                         
   7  -6   3        206.81        202.44         7.08 o                         
   8  -6   3         76.15        102.31         7.90 o                         
 -10  -5   3         14.52          8.47         5.70 o                         
  -9  -5   3         93.72         81.66         6.22 o                         
  -8  -5   3        342.39        383.68        12.68 o                         
  -7  -5   3         82.34         64.16         4.80 o                         
  -6  -5   3         19.64         19.92         2.24 o                         
  -5  -5   3        128.27        124.67         4.56 o                         
  -4  -5   3          1.95          3.45         1.81 o                         
  -3  -5   3         17.79          4.94         1.56 o                         
  -2  -5   3       2267.95       2219.12        60.19 o                         
  -1  -5   3       2199.65       2544.04        64.59 o                         
   0  -5   3        262.23        260.04         5.86 o                         
   1  -5   3          3.24          8.91         1.01 o                         
   2  -5   3       1844.54       2061.62        40.72 o                         
   3  -5   3       1047.04       1019.68        20.76 o                         
   4  -5   3        164.83        170.43         8.23 o                         
   5  -5   3        267.75        282.56        13.15 o                         
   6  -5   3        111.99        125.49         9.99 o                         
   7  -5   3        495.94        534.83        16.22 o                         
   8  -5   3        798.70        814.67        20.22 o                         
   9  -5   3          7.76          7.46         3.38 o                         
 -10  -4   3         12.66         -3.63         6.15 o                         
  -9  -4   3         13.74         17.30         4.44 o                         
  -8  -4   3        326.45        333.56        12.94 o                         
  -7  -4   3         51.06         71.14         5.10 o                         
  -6  -4   3         44.44         58.27         5.10 o                         
  -5  -4   3        539.70        487.16        11.79 o                         
  -4  -4   3        219.11        230.03         6.20 o                         
  -3  -4   3       1134.23       1077.69        24.84 o                         
  -2  -4   3         31.51         41.83         2.44 o                         
  -1  -4   3         25.21         26.79         1.81 o                         
   0  -4   3       1192.16       1012.53        18.54 o                         
   1  -4   3       1789.27       1852.52        36.54 o                         
   2  -4   3       2398.64       2752.03        53.95 o                         
   3  -4   3        242.09        396.57         9.73 o                         
   4  -4   3        698.29        737.17        17.11 o                         
   5  -4   3        922.05        941.63        22.08 o                         
   6  -4   3        429.61        442.12        18.01 o                         
   7  -4   3        265.13        284.12         9.67 o                         
   8  -4   3         17.61         15.67         2.80 o                         
   9  -4   3         61.26         67.44         4.27 o                         
 -10  -3   3        103.14         71.81         6.78 o                         
  -9  -3   3        109.56        130.95         7.86 o                         
  -8  -3   3          0.66         -2.47         3.39 o                         
  -7  -3   3        287.57        278.98        13.24 o                         
  -6  -3   3        226.61        262.71        14.21 o                         
  -5  -3   3        164.73        215.88         8.57 o                         
  -4  -3   3        249.52        259.04         7.42 o                         
  -3  -3   3       1015.16        887.97        28.83 o                         
  -2  -3   3        202.59        210.23         4.64 o                         
  -1  -3   3        591.67        530.42        11.00 o                         
   0  -3   3        276.22        313.20         6.81 o                         
   1  -3   3       3862.57       4102.85        79.77 o                         
   2  -3   3       4216.47       4203.81        81.76 o                         
   3  -3   3        124.96         69.52         2.43 o                         
   4  -3   3        116.57        160.42         5.43 o                         
   5  -3   3         14.39         34.11         2.04 o                         
   6  -3   3       1276.51       1300.35        29.81 o                         
   7  -3   3        518.98        537.05        13.57 o                         
   8  -3   3        103.59        100.73         4.66 o                         
   9  -3   3        151.70        162.97         5.18 o                         
  10  -3   3        205.97        217.05        12.35 o                         
 -10  -2   3         24.77         27.26         5.55 o                         
  -9  -2   3        113.65        143.55         9.81 o                         
  -8  -2   3        303.28        290.56        12.20 o                         
  -7  -2   3         53.01         71.42         5.64 o                         
  -6  -2   3          2.14          1.98         2.70 o                         
  -5  -2   3        321.19        266.88        13.85 o                         
  -4  -2   3        397.42        395.59        17.38 o                         
  -3  -2   3         62.14         34.66         1.70 o                         
  -2  -2   3         78.55        110.79         3.05 o                         
  -1  -2   3        728.52        622.95        14.19 o                         
   0  -2   3        806.61        715.61        16.22 o                         
   1  -2   3       1510.00       1542.69        30.44 o                         
   2  -2   3        481.63        356.45         8.58 o                         
   3  -2   3       1245.09       1191.63        26.42 o                         
   4  -2   3       2298.07       2627.20        57.76 o                         
   5  -2   3        351.98        297.72         7.82 o                         
   6  -2   3        245.47        260.78         7.24 o                         
   7  -2   3         48.18         39.67         3.75 o                         
   8  -2   3        304.66        315.77         7.61 o                         
   9  -2   3         58.17         64.86         2.94 o                         
  10  -2   3        199.25        192.94        10.24 o                         
 -10  -1   3          6.78          7.36         6.12 o                         
  -9  -1   3          1.22          4.17         5.45 o                         
  -8  -1   3        360.35        327.90        18.89 o                         
  -7  -1   3          1.01          0.09         3.01 o                         
  -6  -1   3         83.77         78.12         6.13 o                         
  -5  -1   3       1124.67       1286.36        47.03 o                         
  -4  -1   3        431.69        394.19        15.04 o                         
  -3  -1   3         24.72         53.39         2.05 o                         
  -2  -1   3        872.75        856.64        15.87 o                         
  -1  -1   3        652.97        716.44        14.52 o                         
   0  -1   3        936.98       1148.39        25.48 o                         
   1  -1   3      10843.63       9001.29       389.23 o                         
   2  -1   3       1999.47       2140.32        54.03 o                         
   3  -1   3         14.26         11.39         2.48 o                         
   4  -1   3         63.69         75.26         3.77 o                         
   5  -1   3       1619.50       1529.77        30.42 o                         
   6  -1   3       1649.59       1754.61        34.96 o                         
   7  -1   3        320.04        311.08         7.31 o                         
   8  -1   3        112.81        131.87         4.04 o                         
   9  -1   3         10.40          8.84         1.50 o                         
  10  -1   3        210.18        190.03         6.18 o                         
  11  -1   3        175.97        181.17        16.87 o                         
 -10   0   3         30.10         16.64         8.36 o                         
  -9   0   3         16.79         23.92         6.40 o                         
  -8   0   3         24.06         20.09         4.42 o                         
  -7   0   3         49.79         40.90         4.45 o                         
  -6   0   3         96.34         64.11         4.72 o                         
  -5   0   3        168.16        220.79        11.32 o                         
  -4   0   3        248.20        184.45         4.45 o                         
  -3   0   3        346.50        348.48         7.71 o                         
  -2   0   3        499.85        455.66        10.49 o                         
  -1   0   3       2584.33       2675.81        52.14 o                         
   0   0   3        214.53        196.86         5.19 o                         
   1   0   3       1521.48       1800.24        39.60 o                         
   2   0   3       1464.03       1505.25        33.19 o                         
   3   0   3        110.11        147.67         5.23 o                         
   4   0   3        368.10        336.56         8.33 o                         
   5   0   3        405.34        345.49         8.71 o                         
   6   0   3        126.98        131.26         4.28 o                         
   7   0   3        518.57        547.75        13.53 o                         
   8   0   3        482.30        499.60        12.75 o                         
   9   0   3         89.06         77.10         5.79 o                         
  10   0   3         44.72         46.24         4.25 o                         
  11   0   3        275.21        284.23        13.21 o                         
 -10   1   3         15.36         26.11         8.50 o                         
  -9   1   3        242.87        265.15        14.79 o                         
  -8   1   3        214.32        209.65        26.70 o                         
  -7   1   3         18.77          9.02         1.40 o                         
  -6   1   3         26.75         48.96         2.85 o                         
  -5   1   3        376.79        464.19        13.12 o                         
  -4   1   3       1101.30        999.15        29.56 o                         
  -3   1   3        156.87        147.09         4.39 o                         
  -2   1   3        214.48        168.92         6.51 o                         
  -1   1   3        155.31        189.84         5.79 o                         
   0   1   3       3888.48       2680.31        82.71 o                         
   1   1   3       5434.21       5315.70       133.26 o                         
   2   1   3        899.17        800.05        14.68 o                         
   3   1   3        136.01        127.42         4.35 o                         
   4   1   3        287.76        258.29         6.12 o                         
   5   1   3        235.40        243.36         6.67 o                         
   6   1   3        109.02        123.29         4.78 o                         
   7   1   3          3.34          0.46         1.30 o                         
   8   1   3        919.94        865.06        21.70 o                         
   9   1   3         98.44        103.00         6.02 o                         
  10   1   3        281.28        306.51        14.26 o                         
  11   1   3         60.07         69.77         8.57 o                         
 -10   2   3         60.30         32.93        11.69 o                         
  -9   2   3        113.44        141.84        11.37 o                         
  -8   2   3          0.52          4.41         2.67 o                         
  -7   2   3         57.71         56.66         4.33 o                         
  -6   2   3         78.59         64.78         4.39 o                         
  -5   2   3         17.95         19.55         2.16 o                         
  -4   2   3          0.60          7.31         1.68 o                         
  -3   2   3       1647.57       1987.37        50.79 o                         
  -2   2   3        969.25        942.99        24.39 o                         
  -1   2   3        861.03       1069.75        23.68 o                         
   0   2   3         16.66          1.33         0.87 o                         
   1   2   3       1209.61       1846.31        33.03 o                         
   2   2   3          2.19          2.98         0.79 o                         
   3   2   3        714.16        712.29        14.67 o                         
   4   2   3        830.98        861.82        17.67 o                         
   5   2   3        843.69        910.90        21.24 o                         
   6   2   3         25.84         42.96         2.64 o                         
   7   2   3        136.45        122.02         4.74 o                         
   8   2   3         51.23         44.93         3.19 o                         
   9   2   3          0.81          2.48         2.19 o                         
  10   2   3        835.46        862.69        21.83 o                         
  11   2   3        107.44        110.02        10.74 o                         
  -9   3   3        102.11        100.51         5.73 o                         
  -8   3   3         40.43         39.54         3.89 o                         
  -7   3   3          3.81          4.44         2.27 o                         
  -6   3   3       1227.03       1214.38        27.99 o                         
  -5   3   3        130.18        136.89         4.69 o                         
  -4   3   3        281.42        334.01         9.97 o                         
  -3   3   3        259.41        276.90         8.23 o                         
  -2   3   3        349.14        178.10         4.75 o                         
  -1   3   3       2639.83       2702.36        68.10 o                         
   0   3   3        500.29        600.57        12.49 o                         
   1   3   3        282.82        445.00         9.30 o                         
   2   3   3        771.10        498.49        11.73 o                         
   3   3   3         88.62        107.02         3.48 o                         
   4   3   3        277.43        371.22         8.43 o                         
   5   3   3        761.95        714.81        15.25 o                         
   6   3   3          0.76          7.15         1.64 o                         
   7   3   3        906.83        949.19        29.98 o                         
   8   3   3        133.30        138.03         6.17 o                         
   9   3   3          3.05          0.47         2.30 o                         
  10   3   3        146.49        110.80         5.68 o                         
  11   3   3         46.24         46.39         5.44 o                         
  -9   4   3         86.91        105.82         7.13 o                         
  -8   4   3          0.45          3.01         4.53 o                         
  -7   4   3         19.76         29.00         3.20 o                         
  -6   4   3        116.00        107.62         5.10 o                         
  -5   4   3       1225.27       1225.21        28.04 o                         
  -4   4   3        926.33        960.73        22.04 o                         
  -3   4   3        369.15        452.67        12.66 o                         
  -2   4   3          5.98          0.58         1.07 o                         
  -1   4   3         59.09         32.74         3.12 o                         
   0   4   3         26.55         16.95         1.24 o                         
   1   4   3        561.38        577.58        18.28 o                         
   2   4   3       1116.23        915.89        22.85 o                         
   3   4   3         51.02         40.44         2.38 o                         
   4   4   3       1375.83       1324.47        34.47 o                         
   5   4   3        286.32        270.21         9.21 o                         
   6   4   3        165.62        161.78         5.79 o                         
   7   4   3        234.15        228.93        11.22 o                         
   8   4   3        665.83        647.88        17.68 o                         
   9   4   3        448.24        456.29        21.04 o                         
  10   4   3        269.27        212.24         8.02 o                         
  11   4   3         77.74        107.01         5.38 o                         
  -8   5   3         34.87         48.28         5.19 o                         
  -7   5   3        391.94        408.45        11.58 o                         
  -6   5   3        117.99        106.44         5.03 o                         
  -5   5   3         37.21         28.83         2.68 o                         
  -4   5   3         36.15         32.89         2.45 o                         
  -3   5   3        453.69        381.71        10.99 o                         
  -2   5   3       1746.20       1986.59        50.53 o                         
  -1   5   3        566.35        577.37        13.40 o                         
   0   5   3         13.63         60.47         2.29 o                         
   1   5   3         68.04         82.99         3.19 o                         
   2   5   3         71.37        114.60         4.09 o                         
   3   5   3         82.54        108.19         3.99 o                         
   4   5   3        784.10        738.64        17.75 o                         
   5   5   3         63.87         59.40         3.33 o                         
   6   5   3        561.89        570.41        17.69 o                         
   7   5   3         25.13         23.83         2.96 o                         
   8   5   3        100.35         80.66         4.93 o                         
   9   5   3         71.58         65.70         4.51 o                         
  10   5   3          8.06          5.97         3.23 o                         
  11   5   3         45.10         60.69         5.82 o                         
  -8   6   3         65.70         84.28         5.74 o                         
  -7   6   3        366.79        383.46        13.15 o                         
  -6   6   3          1.87          3.29         2.74 o                         
  -5   6   3        898.47        926.94        21.99 o                         
  -4   6   3          3.58          2.16         1.73 o                         
  -3   6   3         51.17         58.56         4.34 o                         
  -2   6   3        245.94        301.88         9.10 o                         
  -1   6   3          4.37         28.56         1.75 o                         
   0   6   3       2026.59       1983.36        62.22 o                         
   1   6   3        244.10        241.83         7.28 o                         
   2   6   3        208.22        318.69         8.39 o                         
   3   6   3        156.37        158.50         5.41 o                         
   4   6   3        304.33        275.73         8.12 o                         
   5   6   3        144.50        154.92         5.78 o                         
   6   6   3          0.55          1.39         2.78 o                         
   7   6   3         36.37         34.91         3.62 o                         
   8   6   3        256.19        234.16         9.56 o                         
   9   6   3        200.70        202.00         8.25 o                         
  10   6   3         51.28         60.90         4.85 o                         
  11   6   3          2.18          8.83         3.82 o                         
  -7   7   3         58.21         45.68         4.81 o                         
  -6   7   3        295.70        290.04         9.30 o                         
  -5   7   3        202.47        206.25         7.13 o                         
  -4   7   3         24.42         14.49         2.67 o                         
  -3   7   3        459.20        544.26        16.65 o                         
  -2   7   3         47.11         46.90         3.14 o                         
  -1   7   3         58.82         28.05         1.83 o                         
   0   7   3        439.01        486.04        11.96 o                         
   1   7   3        364.38        313.71         8.36 o                         
   2   7   3         32.08         26.22         2.20 o                         
   3   7   3          4.03          3.60         1.81 o                         
   4   7   3        332.03        275.32        11.39 o                         
   5   7   3        288.02        307.99        10.92 o                         
   6   7   3         62.72         71.03         4.53 o                         
   7   7   3         30.92         22.72         5.14 o                         
   8   7   3         75.99         84.44        14.25 o                         
   9   7   3        225.43        235.42         9.65 o                         
  10   7   3         36.25         51.30         5.16 o                         
  11   7   3          9.49          8.12         4.75 o                         
  -6   8   3        204.69        228.59         8.96 o                         
  -5   8   3        154.52        160.67         6.70 o                         
  -4   8   3         81.04         73.29         4.40 o                         
  -3   8   3        443.54        388.10        11.96 o                         
  -2   8   3        503.42        445.87        12.97 o                         
  -1   8   3        121.59        143.85         8.87 o                         
   0   8   3         44.41         59.60         2.82 o                         
   1   8   3         37.73         56.87         3.05 o                         
   2   8   3        842.37        870.29        20.61 o                         
   3   8   3        434.65        448.79        13.79 o                         
   4   8   3        173.77        159.43         6.36 o                         
   5   8   3         14.06         15.51         3.56 o                         
   6   8   3          9.87          8.30         3.38 o                         
   7   8   3         70.89         68.95         5.99 o                         
   8   8   3        144.16        174.01        10.33 o                         
   9   8   3         93.44         78.99         6.04 o                         
  10   8   3          4.38         15.55         5.05 o                         
  -6   9   3         40.47         32.33         4.67 o                         
  -5   9   3         90.67        105.07         7.58 o                         
  -4   9   3         21.33         12.39         3.85 o                         
  -3   9   3         60.21         49.84         4.74 o                         
  -2   9   3        283.45        272.85         9.88 o                         
  -1   9   3        729.82        697.70        34.03 o                         
   0   9   3        188.60        179.71        17.49 o                         
   1   9   3         82.74         67.21         3.32 o                         
   2   9   3         34.34         40.19         4.05 o                         
   3   9   3         41.50         31.96         3.53 o                         
   4   9   3        602.71        578.02        17.75 o                         
   5   9   3         72.75         65.08         4.80 o                         
   6   9   3        217.84        196.88        11.46 o                         
   7   9   3        158.53        151.97         7.68 o                         
   8   9   3          0.56         12.51         5.17 o                         
   9   9   3          1.98          0.64         6.51 o                         
  10   9   3        118.64        127.47         8.37 o                         
  -5  10   3         18.30         15.72         3.69 o                         
  -4  10   3         13.01         14.17         8.28 o                         
  -3  10   3        298.44        318.53        14.97 o                         
  -2  10   3         98.10        105.66         5.93 o                         
  -1  10   3        199.96        210.79         8.33 o                         
   0  10   3        224.47        191.36        11.08 o                         
   1  10   3         33.48         30.87         9.40 o                         
   2  10   3        185.65        201.95         7.70 o                         
   3  10   3        362.84        343.85        11.71 o                         
   4  10   3        116.46        122.86         6.39 o                         
   5  10   3         14.18         18.81         6.29 o                         
   6  10   3         74.37         70.46         6.00 o                         
   7  10   3        158.70        189.70        12.91 o                         
   8  10   3         38.57         27.55         7.85 o                         
   9  10   3         34.50         30.75        12.26 o                         
  -3  11   3        112.90        119.01         9.67 o                         
  -2  11   3         75.72         55.02         5.28 o                         
  -1  11   3        199.26        178.27        12.43 o                         
   0  11   3          0.73          1.58         3.47 o                         
   1  11   3        642.99        672.89        20.81 o                         
   2  11   3        149.07        136.38         8.49 o                         
   3  11   3         34.51         36.74         3.44 o                         
   4  11   3        129.98        136.50         8.31 o                         
   5  11   3          8.33         16.72         4.50 o                         
   6  11   3        114.24        103.46         7.42 o                         
   7  11   3        239.92        258.02        11.94 o                         
   8  11   3        112.45        113.82         9.95 o                         
  -2  12   3        181.16        153.71         8.79 o                         
  -1  12   3          0.96          4.80         4.74 o                         
   0  12   3          4.66          2.45         6.76 o                         
   1  12   3        252.59        284.27        10.86 o                         
   2  12   3         50.68         56.90         5.76 o                         
   3  12   3        612.17        584.60        13.42 o                         
   4  12   3        316.17        330.31         9.11 o                         
   5  12   3          9.97         12.75         4.30 o                         
   6  12   3          5.06          9.19         5.40 o                         
   7  12   3          4.89         13.22         6.26 o                         
   1  13   3         34.35         40.58         5.92 o                         
   2  13   3         37.43         34.21         9.00 o                         
   3  13   3        212.02        208.14        10.14 o                         
   4  13   3          9.61         12.02         2.87 o                         
   5  13   3        139.75        140.23         7.59 o                         
  -3 -12   4         75.65         89.87        10.48 o                         
  -2 -12   4        113.84        107.55         9.49 o                         
  -1 -12   4        223.56        233.02        13.88 o                         
   0 -12   4        227.95        259.68        14.96 o                         
  -6 -11   4        238.73        246.54        11.13 o                         
  -5 -11   4         49.32         45.74         5.37 o                         
  -4 -11   4          1.84         -2.00         4.94 o                         
  -3 -11   4        142.97        153.47         7.84 o                         
  -2 -11   4        425.51        377.73        15.82 o                         
  -1 -11   4        155.03        138.82         9.64 o                         
   0 -11   4          1.35         -2.35         5.38 o                         
   1 -11   4        286.84        282.75        12.08 o                         
   2 -11   4        226.42        282.91        12.05 o                         
   3 -11   4         33.49         30.11         5.87 o                         
  -7 -10   4         86.82         87.97         8.09 o                         
  -6 -10   4        468.31        446.16        18.08 o                         
  -5 -10   4         35.84         31.89         5.84 o                         
  -4 -10   4         18.97         39.05         5.10 o                         
  -3 -10   4          9.19         15.16         4.75 o                         
  -2 -10   4         10.68         10.12         4.49 o                         
  -1 -10   4       1033.68       1061.37        44.86 o                         
   0 -10   4        248.70        228.76        44.28 o                         
   1 -10   4         27.09         21.59         4.22 o                         
   2 -10   4        211.04        238.76        10.11 o                         
   3 -10   4        233.20        215.63         9.91 o                         
   4 -10   4         30.86         30.36         5.21 o                         
  -8  -9   4        269.98        259.74        10.72 o                         
  -7  -9   4        232.41        238.51         9.86 o                         
  -6  -9   4         15.71         21.01         4.25 o                         
  -5  -9   4         38.55         33.33         4.14 o                         
  -4  -9   4       1113.77       1114.84        27.68 o                         
  -3  -9   4         73.84         76.64         4.84 o                         
  -2  -9   4         94.53        107.03        10.14 o                         
  -1  -9   4          3.45         -1.15         2.61 o                         
   0  -9   4          4.24         14.95         4.15 o                         
   1  -9   4        449.60        445.15        14.29 o                         
   2  -9   4        386.73        368.05        13.74 o                         
   3  -9   4        657.34        610.06        18.22 o                         
   4  -9   4        112.93        140.35         7.35 o                         
   5  -9   4        148.98        175.75         8.52 o                         
   6  -9   4          3.07          7.75         5.23 o                         
  -8  -8   4          6.13          5.28         4.12 o                         
  -7  -8   4        338.42        330.66        11.03 o                         
  -6  -8   4         87.24         76.06         5.04 o                         
  -5  -8   4          7.89         17.74         3.37 o                         
  -4  -8   4        137.72        152.94         8.53 o                         
  -3  -8   4        194.76        183.03         6.98 o                         
  -2  -8   4       1022.61        936.57        35.13 o                         
  -1  -8   4        400.57        434.97        22.01 o                         
   0  -8   4        263.39        266.45         9.37 o                         
   1  -8   4         42.39         52.40         4.05 o                         
   2  -8   4          7.80          3.28         3.50 o                         
   3  -8   4         49.73         26.56         3.30 o                         
   4  -8   4        907.18        921.25        25.54 o                         
   5  -8   4        354.39        359.95         8.49 o                         
   6  -8   4         78.18         83.85         4.64 o                         
   7  -8   4        360.09        396.05        10.58 o                         
  -9  -7   4         69.89         65.28        11.63 o                         
  -8  -7   4         84.72         60.75         6.51 o                         
  -7  -7   4        179.91        196.31         7.76 o                         
  -6  -7   4          1.27         -2.79         2.79 o                         
  -5  -7   4        172.00        182.56         9.28 o                         
  -4  -7   4        295.25        316.12        10.04 o                         
  -3  -7   4         66.95         57.26         3.67 o                         
  -2  -7   4        216.65        220.60         7.26 o                         
  -1  -7   4        478.93        541.81        15.43 o                         
   0  -7   4        392.21        391.14        14.94 o                         
   1  -7   4        429.92        438.08        13.12 o                         
   2  -7   4        162.22        180.99         5.27 o                         
   3  -7   4         99.02         92.11         3.59 o                         
   4  -7   4        176.25        187.83         6.34 o                         
   5  -7   4        216.29        198.92        10.57 o                         
   6  -7   4        136.97        116.62         5.36 o                         
   7  -7   4          8.99          1.00         2.56 o                         
  -9  -6   4          4.88          0.74         5.12 o                         
  -8  -6   4        158.08        141.58        13.57 o                         
  -7  -6   4        240.78        244.28         7.80 o                         
  -6  -6   4        180.94        198.44         7.22 o                         
  -5  -6   4        299.75        309.14        13.12 o                         
  -4  -6   4        209.49        198.55         6.86 o                         
  -3  -6   4        291.04        278.15         9.56 o                         
  -2  -6   4       1043.43       1175.47        27.44 o                         
  -1  -6   4         78.44         76.32         3.96 o                         
   0  -6   4          1.71          1.45         1.09 o                         
   1  -6   4        419.70        491.43        11.42 o                         
   2  -6   4       1192.53       1232.92        28.66 o                         
   3  -6   4        274.81        276.88         8.84 o                         
   4  -6   4          6.17          3.20         1.54 o                         
   5  -6   4        129.35        107.59         5.40 o                         
   6  -6   4        344.57        370.13        12.44 o                         
   7  -6   4        332.94        329.72        11.64 o                         
   8  -6   4        128.99        130.01        13.06 o                         
  -9  -5   4          3.05          7.30         4.77 o                         
  -8  -5   4         37.66         25.15         6.12 o                         
  -7  -5   4          6.72         12.36         4.74 o                         
  -6  -5   4        615.31        598.91        23.67 o                         
  -5  -5   4        290.69        312.75         9.06 o                         
  -4  -5   4         11.48         14.90         2.18 o                         
  -3  -5   4         76.39         62.54         3.47 o                         
  -2  -5   4        144.49        156.58         5.33 o                         
  -1  -5   4        778.68        733.34        15.23 o                         
   0  -5   4       1013.04       1042.17        21.15 o                         
   1  -5   4          2.36         11.74         1.37 o                         
   2  -5   4       1016.70        911.81        18.74 o                         
   3  -5   4       1372.58       1440.66        28.98 o                         
   4  -5   4         24.56         26.56         1.75 o                         
   5  -5   4         55.08         37.65         3.09 o                         
   6  -5   4         28.82         17.50         3.49 o                         
   7  -5   4        318.78        307.61        10.49 o                         
   8  -5   4        761.76        757.78        29.44 o                         
   9  -5   4         85.39         80.69        10.81 o                         
 -10  -4   4         48.10         70.06        11.52 o                         
  -9  -4   4        183.98        188.68        13.40 o                         
  -8  -4   4        415.97        365.92        12.11 o                         
  -7  -4   4        112.28        130.97         6.97 o                         
  -6  -4   4         11.53         12.93         3.19 o                         
  -5  -4   4         74.13         77.50         3.56 o                         
  -4  -4   4        144.05        100.98         4.18 o                         
  -3  -4   4        335.04        347.85         9.32 o                         
  -2  -4   4        481.66        528.67        10.48 o                         
  -1  -4   4         14.80          3.25         0.99 o                         
   0  -4   4        139.16        189.17         4.75 o                         
   1  -4   4        133.04        160.25         4.71 o                         
   2  -4   4       2470.86       2215.88        49.00 o                         
   3  -4   4        110.25        151.64         4.08 o                         
   4  -4   4        941.33        899.33        20.66 o                         
   5  -4   4        254.62        221.84         7.42 o                         
   6  -4   4         37.00         55.11         2.83 o                         
   7  -4   4        301.05        308.77        14.15 o                         
   8  -4   4         22.26         14.98         6.12 o                         
   9  -4   4         60.83         75.35         9.78 o                         
 -10  -3   4         68.21         63.82         7.97 o                         
  -9  -3   4         19.89         10.78         6.96 o                         
  -8  -3   4        165.57        182.97        10.29 o                         
  -7  -3   4        198.89        227.11        15.84 o                         
  -6  -3   4        333.83        283.07        48.86 o                         
  -5  -3   4        223.34        240.24         9.61 o                         
  -4  -3   4        180.66        170.96         5.75 o                         
  -3  -3   4        160.17        185.25         4.85 o                         
  -2  -3   4        111.71        111.36         3.42 o                         
  -1  -3   4        848.85        785.80        16.08 o                         
   0  -3   4        571.82        577.18        12.05 o                         
   1  -3   4        639.82        468.23         9.98 o                         
   2  -3   4       1550.44       1428.92        31.95 o                         
   3  -3   4          4.08         25.30         2.85 o                         
   4  -3   4        858.09        711.63        24.45 o                         
   5  -3   4        224.29        233.44         8.63 o                         
   6  -3   4       1068.25       1148.32        31.47 o                         
   7  -3   4        400.26        351.66        12.34 o                         
   8  -3   4         67.13         91.28         9.34 o                         
   9  -3   4         66.75         74.11        12.37 o                         
  10  -3   4          0.83         -4.80         8.17 o                         
 -10  -2   4         47.74         43.04         7.57 o                         
  -9  -2   4         25.87         23.63         7.96 o                         
  -8  -2   4         28.68         49.70         6.68 o                         
  -7  -2   4         95.46         81.70         6.34 o                         
  -6  -2   4         30.62         33.30         4.37 o                         
  -5  -2   4        133.71        143.78         6.87 o                         
  -4  -2   4        760.62        661.26        32.70 o                         
  -3  -2   4       1365.12       1547.58        31.59 o                         
  -2  -2   4        331.81        267.27         7.58 o                         
  -1  -2   4         22.87         12.42         1.71 o                         
   0  -2   4         13.69         18.76         1.50 o                         
   1  -2   4        896.86        753.60        15.42 o                         
   2  -2   4         93.92        102.94         3.32 o                         
   3  -2   4          0.68         -0.20         1.12 o                         
   4  -2   4         62.41         29.18         3.56 o                         
   5  -2   4       1226.79       1424.30        37.80 o                         
   6  -2   4        420.21        412.84        13.16 o                         
   7  -2   4         86.59         62.24         4.87 o                         
   8  -2   4        955.41       1012.15        28.65 o                         
   9  -2   4        278.30        259.40        11.12 o                         
  10  -2   4         24.22         22.93        10.08 o                         
 -10  -1   4         97.14        103.50         9.20 o                         
  -9  -1   4         36.75         24.75         6.20 o                         
  -8  -1   4        188.70        193.92        29.42 o                         
  -7  -1   4        132.90        104.33         8.34 o                         
  -6  -1   4          2.85          6.41         3.47 o                         
  -5  -1   4          7.12          3.44         2.38 o                         
  -4  -1   4       1031.10       1077.06        25.38 o                         
  -3  -1   4        396.72        457.89        10.08 o                         
  -2  -1   4         42.34        112.69         3.23 o                         
  -1  -1   4        268.62        300.41         7.44 o                         
   0  -1   4         35.55         37.03         2.71 o                         
   1  -1   4       8492.69       7919.10       171.65 o                         
   2  -1   4       1352.44       1487.12        38.38 o                         
   3  -1   4        223.11        260.40        10.09 o                         
   4  -1   4          2.23          4.56         1.83 o                         
   5  -1   4        104.29        130.47         5.68 o                         
   6  -1   4        775.10        773.25        21.77 o                         
   7  -1   4        398.17        430.39        16.28 o                         
   8  -1   4          7.67          3.08         5.91 o                         
   9  -1   4        422.41        402.18        14.09 o                         
  10  -1   4        595.83        649.83        33.25 o                         
  11  -1   4         92.87         91.49        12.42 o                         
 -10   0   4        143.54        155.13        11.77 o                         
  -9   0   4         51.91         53.99        14.47 o                         
  -8   0   4         24.74         29.60         4.99 o                         
  -7   0   4        120.46        137.35        10.73 o                         
  -6   0   4          1.87          3.26         2.78 o                         
  -5   0   4        331.77        284.27        16.63 o                         
  -4   0   4        407.37        413.52        10.43 o                         
  -3   0   4         94.68         92.68         3.03 o                         
  -2   0   4        762.85        645.72        13.43 o                         
  -1   0   4        159.43        214.59         6.58 o                         
   0   0   4       1161.04       1002.75        22.62 o                         
   1   0   4          7.54          7.38         1.83 o                         
   2   0   4        105.27         78.19         3.57 o                         
   3   0   4       1507.33       1561.81        34.67 o                         
   4   0   4        285.12        244.76         8.08 o                         
   5   0   4        295.05        339.87        10.62 o                         
   6   0   4        109.03         68.37         2.73 o                         
   7   0   4         86.44         76.66         4.04 o                         
   8   0   4        356.23        367.60         9.97 o                         
   9   0   4        101.44        107.86         3.51 o                         
  10   0   4         26.95         35.45         2.56 o                         
  11   0   4        583.35        498.74        38.48 o                         
  -9   1   4        397.92        369.24        25.23 o                         
  -8   1   4        528.90        560.79        42.28 o                         
  -7   1   4         15.31         27.03         4.06 o                         
  -6   1   4         59.59         36.76         2.75 o                         
  -5   1   4        302.76        251.26         7.76 o                         
  -4   1   4         33.18         44.25         3.29 o                         
  -3   1   4        194.96        263.09         7.00 o                         
  -2   1   4        701.99        531.59        17.91 o                         
  -1   1   4       1113.73       1114.99        24.90 o                         
   0   1   4        343.75        349.04         9.92 o                         
   1   1   4       3426.63       3548.55        89.51 o                         
   2   1   4        595.28        631.29        13.09 o                         
   3   1   4          1.68          1.44         0.63 o                         
   4   1   4        169.58        175.86         4.02 o                         
   5   1   4        325.57        359.25         8.36 o                         
   6   1   4        126.36         92.89         3.31 o                         
   7   1   4          8.15          7.63         1.41 o                         
   8   1   4        706.21        727.66        19.93 o                         
   9   1   4         42.90         48.69         3.56 o                         
  10   1   4        112.95        114.44         5.71 o                         
  11   1   4        406.49        377.77        12.58 o                         
  -9   2   4         90.90         63.00         8.59 o                         
  -8   2   4        157.56        163.34         8.51 o                         
  -7   2   4         74.78         69.78         4.38 o                         
  -6   2   4        361.31        374.78        14.55 o                         
  -5   2   4        806.10        744.02        27.13 o                         
  -4   2   4          0.69          4.31         1.73 o                         
  -3   2   4        808.84       1095.31        24.72 o                         
  -2   2   4        393.13        514.36        11.93 o                         
  -1   2   4       1010.41       1207.54        38.17 o                         
   0   2   4       1316.09       1416.28        36.22 o                         
   1   2   4        305.53        284.27         6.21 o                         
   2   2   4        566.49        553.41        10.51 o                         
   3   2   4        709.63        651.99        13.53 o                         
   4   2   4         53.75         59.92         2.21 o                         
   5   2   4       1208.87       1159.82        24.93 o                         
   6   2   4        210.62        212.20         6.47 o                         
   7   2   4        538.06        612.52        15.40 o                         
   8   2   4         10.66         12.40         2.10 o                         
   9   2   4        492.90        525.16        14.10 o                         
  10   2   4        574.02        564.99        15.45 o                         
  11   2   4        161.17        167.80         7.60 o                         
  -9   3   4         37.37         46.38         8.66 o                         
  -8   3   4         49.23         59.61         4.17 o                         
  -7   3   4         32.21         36.57         3.27 o                         
  -6   3   4        648.07        630.33        18.09 o                         
  -5   3   4        308.29        297.96         9.53 o                         
  -4   3   4        369.89        431.77        15.50 o                         
  -3   3   4        341.55        187.70         5.35 o                         
  -2   3   4        274.82        246.82         6.35 o                         
  -1   3   4         28.17         35.59         2.32 o                         
   0   3   4         30.41          8.97         0.93 o                         
   1   3   4          2.95          1.16         0.70 o                         
   2   3   4        114.80        112.56         3.36 o                         
   3   3   4        802.05        742.35        17.15 o                         
   4   3   4       1194.72       1353.01        27.35 o                         
   5   3   4        693.47        699.34        17.60 o                         
   6   3   4          6.66          8.10         1.76 o                         
   7   3   4        216.33        231.14         7.33 o                         
   8   3   4        120.93        107.85         5.02 o                         
   9   3   4        412.53        382.12        11.32 o                         
  10   3   4          1.81          6.84         4.88 o                         
  11   3   4          6.34          1.58         3.95 o                         
  -9   4   4        124.26        111.21         7.89 o                         
  -8   4   4         83.42         73.98         5.09 o                         
  -7   4   4          4.74          5.53         2.76 o                         
  -6   4   4        133.22        134.56         5.55 o                         
  -5   4   4          6.71          4.19         1.88 o                         
  -4   4   4        942.23        953.16        25.46 o                         
  -3   4   4        303.44        285.46         7.47 o                         
  -2   4   4       1574.14       1917.32        42.29 o                         
  -1   4   4         54.53        162.91         5.36 o                         
   0   4   4        859.36       1113.14        22.26 o                         
   1   4   4       1118.23       1036.72        20.83 o                         
   2   4   4         64.71         57.31         2.35 o                         
   3   4   4        566.80        692.83        16.28 o                         
   4   4   4       1051.28       1190.10        32.15 o                         
   5   4   4       1775.27       1818.89        38.97 o                         
   6   4   4        143.33        133.52         4.45 o                         
   7   4   4        292.95        298.73         9.38 o                         
   8   4   4          4.99         10.42         2.50 o                         
   9   4   4        111.87        105.76         5.62 o                         
  10   4   4        362.70        397.56        21.26 o                         
  11   4   4        120.74        104.81         6.46 o                         
  -8   5   4          4.38         11.19         4.22 o                         
  -7   5   4         38.55         39.48         3.86 o                         
  -6   5   4         56.33         54.04         3.99 o                         
  -5   5   4        319.91        320.12         8.97 o                         
  -4   5   4         25.44         24.71         2.55 o                         
  -3   5   4         46.86         43.82         2.54 o                         
  -2   5   4       1222.46       1356.98        30.30 o                         
  -1   5   4        175.27        108.96         3.67 o                         
   0   5   4        637.59        725.27        14.94 o                         
   1   5   4         15.12          2.99         1.17 o                         
   2   5   4         14.40         21.61         1.67 o                         
   3   5   4          1.25          0.07         1.30 o                         
   4   5   4        395.94        403.77        10.50 o                         
   5   5   4          3.94          2.06         1.57 o                         
   6   5   4        484.57        510.77        11.94 o                         
   7   5   4         80.51         84.28         7.64 o                         
   8   5   4        211.20        203.61         7.67 o                         
   9   5   4        207.25        253.86         9.00 o                         
  10   5   4         98.63         97.53         6.16 o                         
  11   5   4        156.33        127.38         7.23 o                         
  -8   6   4         18.48         21.81         4.83 o                         
  -7   6   4        226.84        211.80        10.35 o                         
  -6   6   4         68.51         61.87         4.15 o                         
  -5   6   4         41.79         36.76         3.27 o                         
  -4   6   4         80.77         75.88         4.01 o                         
  -3   6   4          1.11         -1.64         1.64 o                         
  -2   6   4        592.56        606.10        16.51 o                         
  -1   6   4        870.23        843.70        17.36 o                         
   0   6   4        544.07        633.40        13.34 o                         
   1   6   4        172.06        154.13         4.87 o                         
   2   6   4         24.85         28.23         1.99 o                         
   3   6   4          1.93         -1.32         1.47 o                         
   4   6   4          0.59         -0.33         2.60 o                         
   5   6   4        556.58        552.84        14.19 o                         
   6   6   4        225.17        223.58         7.38 o                         
   7   6   4         37.96         36.59         3.04 o                         
   8   6   4        168.66        179.85        11.62 o                         
   9   6   4        129.15        146.51         7.48 o                         
  10   6   4        163.33        145.14         9.87 o                         
  11   6   4          0.60         -4.04         4.24 o                         
  -7   7   4         26.21         33.22         4.50 o                         
  -6   7   4        105.80        111.42         6.18 o                         
  -5   7   4        392.53        379.92        11.10 o                         
  -4   7   4         81.65         80.26         4.83 o                         
  -3   7   4         61.41         52.69         3.61 o                         
  -2   7   4          3.35          3.42         1.63 o                         
  -1   7   4        234.62        220.88         8.68 o                         
   0   7   4       1142.92       1216.49        27.69 o                         
   1   7   4        782.13        826.32        19.40 o                         
   2   7   4        645.64        650.17        15.70 o                         
   3   7   4         13.10          9.87         1.83 o                         
   4   7   4         20.22         21.01         2.51 o                         
   5   7   4          7.67         13.39         2.44 o                         
   6   7   4         91.82         96.82         5.16 o                         
   7   7   4        308.90        320.93        10.19 o                         
   8   7   4        180.16        189.54         8.32 o                         
   9   7   4        224.17        242.70         9.94 o                         
  10   7   4        143.91        124.02         7.69 o                         
  11   7   4        113.18        152.29         9.16 o                         
  -6   8   4         63.35         83.33         5.27 o                         
  -5   8   4        115.01        112.34         5.90 o                         
  -4   8   4         95.49         97.41         5.08 o                         
  -3   8   4        135.90        146.53         9.85 o                         
  -2   8   4         52.10         41.26         3.86 o                         
  -1   8   4        120.46         99.54         4.26 o                         
   0   8   4         82.07         84.77         3.84 o                         
   1   8   4          2.13          3.43         1.73 o                         
   2   8   4          4.42          4.76         1.83 o                         
   3   8   4       2065.64       2106.25        47.31 o                         
   4   8   4       2061.72       2118.25        66.07 o                         
   5   8   4          9.03          6.63         2.83 o                         
   6   8   4        211.15        178.73         8.61 o                         
   7   8   4         97.66         84.24         6.74 o                         
   8   8   4         99.49        107.42        18.45 o                         
   9   8   4        207.94        176.81         8.98 o                         
  10   8   4         21.21          4.21         5.11 o                         
  -5   9   4         48.04         43.45         4.33 o                         
  -4   9   4          2.72         -1.35         3.01 o                         
  -3   9   4        216.15        218.95         8.45 o                         
  -2   9   4        152.32        172.96        12.04 o                         
  -1   9   4        119.08        114.25         6.60 o                         
   0   9   4          3.95          4.83         1.69 o                         
   1   9   4         44.97         42.36         3.14 o                         
   2   9   4        354.01        302.25         9.23 o                         
   3   9   4         66.92         57.21         3.72 o                         
   4   9   4        475.10        483.83        13.07 o                         
   5   9   4        900.11        877.19        47.56 o                         
   6   9   4        114.00        145.27         8.20 o                         
   7   9   4         99.66         89.15         5.77 o                         
   8   9   4         33.47         42.19         4.79 o                         
   9   9   4         61.13         45.77         9.72 o                         
  10   9   4         15.89          2.96         6.64 o                         
  -4  10   4         16.94          9.03         3.49 o                         
  -3  10   4         54.95         58.88         7.09 o                         
  -2  10   4        223.88        218.15        11.08 o                         
  -1  10   4        382.33        368.48        14.10 o                         
   0  10   4         20.41         29.97         5.54 o                         
   1  10   4          0.79          0.25         2.26 o                         
   2  10   4         13.02         15.85         2.70 o                         
   3  10   4         69.21         76.69         6.10 o                         
   4  10   4        254.13        243.50         8.42 o                         
   5  10   4          6.89          9.35         3.76 o                         
   6  10   4        195.36        209.85         8.98 o                         
   7  10   4        331.09        341.64        13.29 o                         
   8  10   4        109.10        107.18         7.05 o                         
   9  10   4          1.18          0.22         8.82 o                         
  -3  11   4        247.61        224.55        12.28 o                         
  -2  11   4         46.07         49.58         5.23 o                         
  -1  11   4         77.04         92.34         5.98 o                         
   0  11   4          1.22         -0.50         3.94 o                         
   1  11   4        250.91        251.38        10.76 o                         
   2  11   4         98.36        107.89         4.93 o                         
   3  11   4         29.48         25.26         4.54 o                         
   4  11   4          4.60          5.02         4.46 o                         
   5  11   4        136.88        118.55         6.70 o                         
   6  11   4        139.94        155.44        11.79 o                         
   7  11   4        583.85        553.49        18.91 o                         
   8  11   4         77.35         83.58         7.06 o                         
  -2  12   4        298.05        273.83        17.80 o                         
  -1  12   4         33.54         20.38         6.34 o                         
   0  12   4          3.26          0.14         4.69 o                         
   1  12   4        251.92        259.54        11.79 o                         
   2  12   4         54.65         40.54         5.75 o                         
   3  12   4        154.86        145.53         6.87 o                         
   4  12   4          1.59         -0.30         3.56 o                         
   5  12   4          3.91          4.14         4.12 o                         
   6  12   4         46.15         37.48         5.20 o                         
   7  12   4         32.18         37.01         6.49 o                         
   1  13   4        120.49        103.16         9.13 o                         
   2  13   4          1.86          3.78         5.06 o                         
   3  13   4         73.93         89.20        12.78 o                         
   4  13   4        196.45        217.44         9.21 o                         
   5  13   4         28.08         36.04         7.92 o                         
  -5 -11   5        180.95        121.85        20.15 o                         
  -4 -11   5         14.37         21.11         4.89 o                         
  -3 -11   5        168.94        156.59         7.94 o                         
  -2 -11   5         25.12         24.99         8.03 o                         
  -1 -11   5        296.02        274.05        13.48 o                         
   0 -11   5          1.44          2.87         5.93 o                         
   1 -11   5         30.87         41.23         7.39 o                         
   2 -11   5        181.43        158.20        12.25 o                         
  -6 -10   5        145.07        161.09         8.93 o                         
  -5 -10   5          1.31         -4.50         5.74 o                         
  -4 -10   5         38.82         44.61         4.86 o                         
  -3 -10   5         71.55         63.85         4.86 o                         
  -2 -10   5          0.54          0.13         3.18 o                         
  -1 -10   5        360.75        350.41        17.83 o                         
   0 -10   5        310.81        293.95        14.16 o                         
   1 -10   5         70.98         63.82        12.76 o                         
   2 -10   5          1.98          8.34        13.59 o                         
   3 -10   5        101.45        105.55         8.78 o                         
   4 -10   5          0.66        -12.47        12.47 o                         
  -7  -9   5        240.44        229.09        10.12 o                         
  -6  -9   5        117.62        117.49         7.01 o                         
  -5  -9   5         17.83         18.84         5.19 o                         
  -4  -9   5         89.89         97.31         5.92 o                         
  -3  -9   5         19.52          1.81         3.20 o                         
  -2  -9   5         11.29         12.47         3.07 o                         
  -1  -9   5         18.60         14.98         4.17 o                         
   0  -9   5         36.13         26.25         5.29 o                         
   1  -9   5        514.34        485.78        29.13 o                         
   2  -9   5        498.90        455.19        18.28 o                         
   3  -9   5         27.23         24.85         8.96 o                         
   4  -9   5         16.10          1.49         5.14 o                         
   5  -9   5        188.58        158.60        13.88 o                         
  -8  -8   5          2.95          4.70         4.10 o                         
  -7  -8   5         40.15         45.58         5.62 o                         
  -6  -8   5         75.61         88.20         6.00 o                         
  -5  -8   5         34.91         32.18         4.76 o                         
  -4  -8   5        258.82        242.02         8.81 o                         
  -3  -8   5          1.74          0.76         2.94 o                         
  -2  -8   5         92.96         91.72         5.86 o                         
  -1  -8   5         26.72         30.96         3.11 o                         
   0  -8   5        180.67        167.39        11.35 o                         
   1  -8   5        203.80        198.68        10.04 o                         
   2  -8   5        347.80        347.91        14.41 o                         
   3  -8   5        738.16        731.34        26.02 o                         
   4  -8   5        139.18        106.95         4.81 o                         
   5  -8   5         52.98         39.11         3.95 o                         
   6  -8   5          4.04          4.70         5.70 o                         
  -8  -7   5          1.48         -5.65         7.65 o                         
  -7  -7   5         36.45         34.49         4.30 o                         
  -6  -7   5         53.57         58.45         4.52 o                         
  -5  -7   5        130.92        145.96         7.82 o                         
  -4  -7   5        390.47        395.13        11.55 o                         
  -3  -7   5         20.34          9.92         9.35 o                         
  -2  -7   5         20.28         18.72         2.68 o                         
  -1  -7   5        325.99        313.67        10.13 o                         
   0  -7   5         85.22         95.45         3.75 o                         
   1  -7   5        398.95        387.19        11.46 o                         
   2  -7   5        729.48        726.14        19.90 o                         
   3  -7   5         79.75        104.43         4.69 o                         
   4  -7   5        835.37        816.69        22.45 o                         
   5  -7   5         92.62         76.86         4.91 o                         
   6  -7   5        204.94        221.21        15.20 o                         
   7  -7   5          1.78         -6.02         6.02 o                         
  -9  -6   5         75.05         67.74         7.62 o                         
  -8  -6   5         16.74         23.06         5.61 o                         
  -7  -6   5        417.62        407.57        11.87 o                         
  -6  -6   5         24.30         19.80         3.32 o                         
  -5  -6   5         31.67         28.83         3.27 o                         
  -4  -6   5          1.20          0.35         2.56 o                         
  -3  -6   5         18.83         16.01         2.51 o                         
  -2  -6   5        612.20        606.86        15.41 o                         
  -1  -6   5        119.97        112.57         5.57 o                         
   0  -6   5         83.41         80.46         3.12 o                         
   1  -6   5        279.39        266.05         7.42 o                         
   2  -6   5          5.30          3.88         1.57 o                         
   3  -6   5         80.01         48.97         5.10 o                         
   4  -6   5        479.49        519.72        13.21 o                         
   5  -6   5         55.30         79.47         4.01 o                         
   6  -6   5         44.80         47.69         5.92 o                         
   7  -6   5        557.26        495.17        22.46 o                         
   8  -6   5        646.54        647.17        28.03 o                         
  -9  -5   5          0.46          7.43         6.38 o                         
  -8  -5   5        112.84        119.38         7.71 o                         
  -7  -5   5         15.79         16.75         4.17 o                         
  -6  -5   5         49.22         51.13         3.55 o                         
  -5  -5   5        380.15        380.49        12.58 o                         
  -4  -5   5        143.56        154.50         5.81 o                         
  -3  -5   5         18.89         13.02         4.43 o                         
  -2  -5   5        232.79        172.99         4.60 o                         
  -1  -5   5          9.03          5.02         1.95 o                         
   0  -5   5        290.86        345.82         7.97 o                         
   1  -5   5        153.47        189.64         5.69 o                         
   2  -5   5        365.64        361.15         9.39 o                         
   3  -5   5        467.72        484.27        12.11 o                         
   4  -5   5         68.40         85.45         3.81 o                         
   5  -5   5         36.70         21.15         3.43 o                         
   6  -5   5         62.28         78.97         6.08 o                         
   7  -5   5         40.03         34.52         6.94 o                         
   8  -5   5         76.28        106.20        10.68 o                         
   9  -5   5        311.64        278.80        28.06 o                         
  -9  -4   5        177.15        179.97        14.39 o                         
  -8  -4   5        212.95        246.07        10.65 o                         
  -7  -4   5        289.89        264.01        11.44 o                         
  -6  -4   5          1.21          1.18         3.09 o                         
  -5  -4   5        143.52        152.23         6.64 o                         
  -4  -4   5        288.69        280.76         9.72 o                         
  -3  -4   5        394.07        420.89         8.85 o                         
  -2  -4   5         15.90          7.32         1.32 o                         
  -1  -4   5         82.55         69.01         2.76 o                         
   0  -4   5          0.70          2.45         1.15 o                         
   1  -4   5         80.53        106.89         3.38 o                         
   2  -4   5       2257.45       2393.26        52.99 o                         
   3  -4   5          0.78          5.46         1.56 o                         
   4  -4   5        144.85        162.05         6.13 o                         
   5  -4   5         41.34         72.35         6.38 o                         
   6  -4   5         11.53         26.19         4.88 o                         
   7  -4   5          5.94          1.77         3.92 o                         
   8  -4   5          1.28          1.54         4.76 o                         
   9  -4   5        185.72        177.66        15.15 o                         
  -9  -3   5        248.65        261.79        11.13 o                         
  -8  -3   5        130.53        123.45        11.03 o                         
  -7  -3   5        403.54        313.30        20.80 o                         
  -6  -3   5        169.54        200.41        10.40 o                         
  -5  -3   5         96.45         82.90         5.94 o                         
  -4  -3   5         37.55         32.61         2.20 o                         
  -3  -3   5        424.54        451.15        10.15 o                         
  -2  -3   5         11.30         32.83         2.03 o                         
  -1  -3   5         42.15         31.66         2.08 o                         
   0  -3   5        412.95        581.38        12.34 o                         
   1  -3   5         56.93         47.99         2.23 o                         
   2  -3   5       4519.00       4579.48        99.92 o                         
   3  -3   5         50.94         29.12         1.98 o                         
   4  -3   5         79.00        105.46         3.71 o                         
   5  -3   5         22.05         18.73         3.87 o                         
   6  -3   5         20.26          6.11         3.03 o                         
   7  -3   5          3.18         10.85         3.86 o                         
   8  -3   5         88.73        118.02         8.21 o                         
   9  -3   5         30.20         29.46         5.67 o                         
  10  -3   5         51.15         56.73        10.40 o                         
  -9  -2   5         61.27         71.46         7.75 o                         
  -8  -2   5        241.42        210.86        19.20 o                         
  -7  -2   5        597.71        586.62        44.85 o                         
  -6  -2   5        141.20        182.10        10.40 o                         
  -5  -2   5        524.20        478.19        15.45 o                         
  -4  -2   5        523.07        533.94        18.50 o                         
  -3  -2   5         17.47          3.38         2.14 o                         
  -2  -2   5          2.01          2.74         1.16 o                         
  -1  -2   5        461.24        578.78        13.69 o                         
   0  -2   5         37.78         14.72         1.65 o                         
   1  -2   5         88.36         72.31         3.07 o                         
   2  -2   5       1477.01       1805.70        40.13 o                         
   3  -2   5          3.32          1.62         0.85 o                         
   4  -2   5        773.10        936.24        31.38 o                         
   5  -2   5        196.69        157.02         6.89 o                         
   6  -2   5        669.78        664.62        19.56 o                         
   7  -2   5         59.75         78.02         5.65 o                         
   8  -2   5         23.12         42.28         5.06 o                         
   9  -2   5        138.91        106.40         7.97 o                         
  10  -2   5         67.09         55.05         7.65 o                         
  -9  -1   5         21.36          8.69         6.12 o                         
  -8  -1   5        296.56        253.02        12.49 o                         
  -7  -1   5        132.42        134.25         9.74 o                         
  -6  -1   5          3.49          6.41         3.34 o                         
  -5  -1   5        672.08        590.15        28.84 o                         
  -4  -1   5       2022.33       2160.98        43.14 o                         
  -3  -1   5       1108.32        959.16        22.11 o                         
  -2  -1   5         32.59         14.94         1.46 o                         
  -1  -1   5        194.53        217.72         5.94 o                         
   0  -1   5         47.86        131.10         4.18 o                         
   1  -1   5        478.71        519.36        12.53 o                         
   2  -1   5       2083.45       1998.97        51.45 o                         
   3  -1   5        991.78       1170.64        26.44 o                         
   4  -1   5         80.17         92.06         4.67 o                         
   5  -1   5        189.89        146.49         6.28 o                         
   6  -1   5         51.10         39.79         3.96 o                         
   7  -1   5        235.63        239.82         9.40 o                         
   8  -1   5        426.60        406.67        14.03 o                         
   9  -1   5        106.94        129.62        10.80 o                         
  10  -1   5        252.06        280.95        18.01 o                         
  -9   0   5        126.59        117.24        10.95 o                         
  -8   0   5        425.23        408.80        28.20 o                         
  -7   0   5         16.36          4.07         3.71 o                         
  -6   0   5         28.75         27.64         4.01 o                         
  -5   0   5        407.15        373.54        11.12 o                         
  -4   0   5        908.38        927.73        19.93 o                         
  -3   0   5         98.60         52.86         2.66 o                         
  -2   0   5       1409.71       1619.45        36.17 o                         
  -1   0   5        682.79        493.11        13.07 o                         
   0   0   5        187.66        154.45         4.66 o                         
   1   0   5       1881.30       2162.43        47.86 o                         
   2   0   5        438.63        532.12        14.94 o                         
   3   0   5         43.10         80.52         2.85 o                         
   4   0   5         31.26         41.70         3.31 o                         
   5   0   5         14.98          3.47         2.25 o                         
   6   0   5        328.03        331.55        11.07 o                         
   7   0   5         47.49         48.27         5.05 o                         
   8   0   5        192.20        180.61         8.44 o                         
   9   0   5        252.55        277.91        11.32 o                         
  10   0   5          0.49         -0.18         4.77 o                         
  11   0   5         75.33         89.41         9.14 o                         
  -9   1   5        319.35        367.42        26.93 o                         
  -8   1   5        138.32        156.17        11.01 o                         
  -7   1   5        307.95        340.36        13.88 o                         
  -6   1   5         52.86         32.10         2.04 o                         
  -5   1   5         97.79         93.47         4.11 o                         
  -4   1   5        674.10        684.81        19.22 o                         
  -3   1   5       1149.94       1117.38        22.93 o                         
  -2   1   5        354.51        377.16         9.40 o                         
  -1   1   5        200.56        128.56         4.06 o                         
   0   1   5       1970.99       2218.79        56.63 o                         
   1   1   5        132.11        135.92         4.44 o                         
   2   1   5        585.63        409.06         8.98 o                         
   3   1   5        326.79        341.41         8.70 o                         
   4   1   5         43.97         53.08         3.39 o                         
   5   1   5          2.83          3.47         0.87 o                         
   6   1   5         70.76         79.64         3.23 o                         
   7   1   5         48.99         49.26         2.46 o                         
   8   1   5         69.55         54.08         2.77 o                         
   9   1   5         11.57         12.78         1.83 o                         
  10   1   5        221.59        198.07        12.42 o                         
  11   1   5        141.21        159.16        12.25 o                         
  -9   2   5        324.42        356.78        25.38 o                         
  -8   2   5        697.14        640.56        37.27 o                         
  -7   2   5        122.63        128.00         4.94 o                         
  -6   2   5        270.78        240.87         8.90 o                         
  -5   2   5        186.27        189.04         9.27 o                         
  -4   2   5          0.59          2.96         1.56 o                         
  -3   2   5        419.60        358.58        11.59 o                         
  -2   2   5        600.40        676.57        18.00 o                         
  -1   2   5       2636.73       2487.27        77.47 o                         
   0   2   5        703.66        786.24        20.59 o                         
   1   2   5        584.08        489.79        10.48 o                         
   2   2   5        543.10        499.21        11.95 o                         
   3   2   5        533.57        701.68        14.58 o                         
   4   2   5         40.61         64.54         3.01 o                         
   5   2   5        681.15        672.70        14.30 o                         
   6   2   5         74.67        113.77         5.85 o                         
   7   2   5          3.87         15.11         3.05 o                         
   8   2   5        263.99        261.87         8.48 o                         
   9   2   5        333.94        323.96        16.82 o                         
  10   2   5        131.33        126.76         8.43 o                         
  11   2   5        202.58        188.53         8.01 o                         
  -9   3   5         31.24         19.49         6.01 o                         
  -8   3   5        316.59        300.92         9.66 o                         
  -7   3   5         97.34        102.43         5.85 o                         
  -6   3   5       1462.06       1391.54        37.06 o                         
  -5   3   5       2192.22       2411.90        76.44 o                         
  -4   3   5        286.07        255.46         8.49 o                         
  -3   3   5        362.15        326.31         9.74 o                         
  -2   3   5          5.97         16.99         1.42 o                         
  -1   3   5       1106.39        916.78        24.17 o                         
   0   3   5        397.49        446.48        12.45 o                         
   1   3   5       3656.38       3653.51        71.18 o                         
   2   3   5       2156.71       2336.06        45.94 o                         
   3   3   5        394.63        433.02         9.54 o                         
   4   3   5        124.89         71.44         2.70 o                         
   5   3   5        606.76        604.22        13.15 o                         
   6   3   5          2.12         -0.09         1.19 o                         
   7   3   5        235.91        205.33         8.92 o                         
   8   3   5         47.14         36.16         3.73 o                         
   9   3   5          2.27          1.88         2.40 o                         
  10   3   5        121.44        119.23         5.99 o                         
  11   3   5         12.77         14.96         4.75 o                         
  -8   4   5         11.04          5.01         3.66 o                         
  -7   4   5         14.77         21.17         3.46 o                         
  -6   4   5        613.18        608.61        15.41 o                         
  -5   4   5        130.83        136.50         6.32 o                         
  -4   4   5       3746.12       3636.82        92.23 o                         
  -3   4   5        700.87        798.47        18.55 o                         
  -2   4   5         66.32         28.92         2.62 o                         
  -1   4   5        756.86        755.89        20.27 o                         
   0   4   5         76.63         77.90         2.69 o                         
   1   4   5         51.49         41.88         1.79 o                         
   2   4   5       1225.53       1303.17        26.11 o                         
   3   4   5       1225.42       1199.86        24.35 o                         
   4   4   5        204.02        173.32         5.30 o                         
   5   4   5        531.95        546.14        12.20 o                         
   6   4   5        670.82        728.91        18.26 o                         
   7   4   5        380.14        356.01        10.40 o                         
   8   4   5         71.81         97.88         5.11 o                         
   9   4   5          8.29         12.27         3.40 o                         
  10   4   5         11.45          5.44         4.74 o                         
  11   4   5          8.75         16.53         3.89 o                         
  -8   5   5          1.54          2.82         4.30 o                         
  -7   5   5        387.69        380.32        11.41 o                         
  -6   5   5          0.53          0.86         2.65 o                         
  -5   5   5        396.76        400.57        14.47 o                         
  -4   5   5        766.38        740.55        20.43 o                         
  -3   5   5         92.06        115.33         4.15 o                         
  -2   5   5       2223.06       2232.15        49.23 o                         
  -1   5   5        491.92        604.63        14.15 o                         
   0   5   5       1402.23       1437.18        28.70 o                         
   1   5   5        721.04        685.49        15.97 o                         
   2   5   5         93.50        138.21         4.15 o                         
   3   5   5          9.64         27.63         2.00 o                         
   4   5   5       1433.77       1582.07        35.82 o                         
   5   5   5       1699.50       1772.71        40.18 o                         
   6   5   5        214.71        214.02         6.25 o                         
   7   5   5          6.90          1.83         1.93 o                         
   8   5   5         82.79         97.64         5.25 o                         
   9   5   5        473.84        427.47        13.18 o                         
  10   5   5        273.27        260.65        10.74 o                         
  11   5   5          4.97         10.60         4.44 o                         
  -7   6   5        178.30        189.93         9.71 o                         
  -6   6   5         25.47         25.87         3.50 o                         
  -5   6   5         15.40         16.68         3.00 o                         
  -4   6   5         10.43         11.38         2.53 o                         
  -3   6   5        751.82        744.22        17.53 o                         
  -2   6   5       1494.86       1448.83        32.46 o                         
  -1   6   5        749.89        867.51        24.19 o                         
   0   6   5        506.82        519.97        11.26 o                         
   1   6   5       1207.58       1245.75        28.21 o                         
   2   6   5         19.84         11.91         1.93 o                         
   3   6   5          0.68         -1.06         1.39 o                         
   4   6   5        483.66        485.92        12.52 o                         
   5   6   5       1019.60       1031.75        33.35 o                         
   6   6   5        225.49        195.13         6.76 o                         
   7   6   5         45.02         42.24         3.11 o                         
   8   6   5        149.22        164.98         8.02 o                         
   9   6   5        204.25        186.67        12.43 o                         
  10   6   5        266.59        292.01        13.32 o                         
  11   6   5         32.73         27.91         5.21 o                         
  -7   7   5        150.68        167.06        10.94 o                         
  -6   7   5        129.91        142.84         7.16 o                         
  -5   7   5        359.60        347.62        10.17 o                         
  -4   7   5          5.78          6.29         2.71 o                         
  -3   7   5          1.38          0.23         2.05 o                         
  -2   7   5        548.92        502.14        14.35 o                         
  -1   7   5        469.25        488.40        10.83 o                         
   0   7   5       1415.53       1275.29        29.02 o                         
   1   7   5        766.31        814.59        19.19 o                         
   2   7   5        427.16        455.72        11.60 o                         
   3   7   5        766.51        777.02        16.80 o                         
   4   7   5         28.62         30.04         2.81 o                         
   5   7   5        321.55        303.88        10.97 o                         
   6   7   5          2.07          3.08         2.42 o                         
   7   7   5        291.09        306.70         9.81 o                         
   8   7   5        598.64        560.07        16.02 o                         
   9   7   5        214.57        207.87        12.04 o                         
  10   7   5          3.30          3.35         7.67 o                         
  11   7   5        186.23        157.30        11.77 o                         
  -6   8   5         84.91         91.25         7.09 o                         
  -5   8   5        532.51        543.07        14.56 o                         
  -4   8   5        139.18        172.18         6.62 o                         
  -3   8   5         73.47         62.48         4.37 o                         
  -2   8   5         67.15         81.24         3.94 o                         
  -1   8   5        395.74        355.02         8.61 o                         
   0   8   5        714.04        622.88        17.56 o                         
   1   8   5        448.45        469.31        12.08 o                         
   2   8   5        624.30        678.38        16.59 o                         
   3   8   5        451.07        454.57        11.93 o                         
   4   8   5        708.21        713.61        18.03 o                         
   5   8   5        224.19        210.05        14.29 o                         
   6   8   5          4.29          4.32         2.90 o                         
   7   8   5         82.24         70.66         5.13 o                         
   8   8   5         96.77        111.09         5.96 o                         
   9   8   5        383.75        384.10        17.07 o                         
  10   8   5        115.99        107.12         8.37 o                         
  -5   9   5        231.48        239.21        10.91 o                         
  -4   9   5         67.41         76.02         4.85 o                         
  -3   9   5        336.89        307.43        10.41 o                         
  -2   9   5        153.76        178.82         8.33 o                         
  -1   9   5          0.68          0.65         3.74 o                         
   0   9   5         58.96         58.69         4.06 o                         
   1   9   5         55.15         42.80         3.08 o                         
   2   9   5       1655.83       1669.16        38.09 o                         
   3   9   5       1687.18       1688.28        38.67 o                         
   4   9   5        512.83        524.22        13.96 o                         
   5   9   5        129.80        151.93        11.43 o                         
   6   9   5          1.51          2.61         3.40 o                         
   7   9   5        254.70        232.85        14.15 o                         
   8   9   5        156.31        161.62         8.34 o                         
   9   9   5          0.62          4.71         5.17 o                         
  10   9   5        142.52        155.25        14.41 o                         
  -4  10   5         24.91         27.80         4.10 o                         
  -3  10   5        270.91        289.76        10.08 o                         
  -2  10   5        235.42        244.28        14.96 o                         
  -1  10   5        657.11        605.79        25.38 o                         
   0  10   5         21.34         40.99         3.04 o                         
   1  10   5          2.34         -1.10         2.15 o                         
   2  10   5          1.74          4.51         2.49 o                         
   3  10   5         10.95         14.19         2.91 o                         
   4  10   5       2098.60       2169.22        49.45 o                         
   5  10   5        566.19        590.66        15.91 o                         
   6  10   5        288.90        272.70        13.69 o                         
   7  10   5        393.89        447.82        15.33 o                         
   8  10   5         66.24         94.62        11.37 o                         
   9  10   5         12.46         11.61        11.32 o                         
  -3  11   5        179.68        230.60        10.65 o                         
  -2  11   5        276.81        324.74        13.43 o                         
  -1  11   5        178.72        195.70        16.45 o                         
   0  11   5         16.05         15.59         5.26 o                         
   1  11   5        603.51        649.28        16.60 o                         
   2  11   5        152.24        140.07         6.16 o                         
   3  11   5         30.63         18.17         3.98 o                         
   4  11   5          6.56         15.23         3.49 o                         
   5  11   5        176.86        158.38         9.24 o                         
   6  11   5        336.29        307.91        11.02 o                         
   7  11   5        342.28        361.79        19.69 o                         
   8  11   5        242.52        199.00        16.07 o                         
  -1  12   5        157.68        159.15         8.55 o                         
   0  12   5          2.49          0.94         5.14 o                         
   1  12   5        102.74         87.20         7.11 o                         
   2  12   5        265.73        291.90        10.06 o                         
   3  12   5        181.66        231.03         8.63 o                         
   4  12   5         13.60         26.07         5.81 o                         
   5  12   5          6.29         10.90         4.39 o                         
   6  12   5        178.77        213.98        14.29 o                         
   7  12   5        200.98        226.11        12.56 o                         
   1  13   5        332.40        384.79        15.73 o                         
   2  13   5         61.02         68.54         8.44 o                         
   3  13   5         70.04         65.07         4.80 o                         
   4  13   5        279.35        259.73        11.90 o                         
   5  13   5          0.39         16.50         6.03 o                         
  -3 -11   6        198.52        245.96        10.98 o                         
  -2 -11   6         78.74         75.87         6.22 o                         
  -1 -11   6        359.06        341.62        23.62 o                         
   0 -11   6          3.08         -2.45        13.92 o                         
   1 -11   6         89.99        113.06        17.63 o                         
  -5 -10   6          5.60         -1.32         8.40 o                         
  -4 -10   6         37.52         17.02         4.79 o                         
  -3 -10   6         13.54         17.84         5.32 o                         
  -2 -10   6          7.72          9.29         3.95 o                         
  -1 -10   6        108.56        120.86         9.17 o                         
   0 -10   6        132.89        141.53        10.61 o                         
   1 -10   6        389.90        366.50        18.27 o                         
   2 -10   6          8.85        -11.40        11.40 o                         
   3 -10   6         23.71         14.11         6.43 o                         
  -6  -9   6        176.88        174.03         9.23 o                         
  -5  -9   6         68.37         51.33         9.47 o                         
  -4  -9   6         27.03         33.35         4.53 o                         
  -3  -9   6        134.45        122.32         8.11 o                         
  -2  -9   6         73.13         71.48         5.64 o                         
  -1  -9   6         27.90         36.54         3.98 o                         
   0  -9   6         86.44         95.77         7.79 o                         
   1  -9   6         14.50         14.34         5.65 o                         
   2  -9   6         12.47          9.29         4.80 o                         
   3  -9   6        170.40        146.18        10.11 o                         
   4  -9   6         84.78         84.30         7.62 o                         
   5  -9   6         65.28         65.49         7.11 o                         
  -7  -8   6        138.83        119.84         8.90 o                         
  -6  -8   6        371.37        347.29        11.90 o                         
  -5  -8   6          7.82          2.15         3.85 o                         
  -4  -8   6        115.52        122.40         6.59 o                         
  -3  -8   6          9.22          2.55         3.32 o                         
  -2  -8   6          7.07          3.55         2.90 o                         
  -1  -8   6         41.84         42.56         3.76 o                         
   0  -8   6          2.32          3.08         3.82 o                         
   1  -8   6        171.71        189.96         7.02 o                         
   2  -8   6         33.96         41.27         2.98 o                         
   3  -8   6          5.52          4.08         2.41 o                         
   4  -8   6         46.84         47.73         3.70 o                         
   5  -8   6         12.85         17.17         3.00 o                         
   6  -8   6         11.40          8.86         8.33 o                         
  -8  -7   6         74.63         75.31         8.07 o                         
  -7  -7   6         48.64         49.84         6.40 o                         
  -6  -7   6         28.79         38.29         4.27 o                         
  -5  -7   6        229.27        230.44         8.84 o                         
  -4  -7   6        465.40        429.87        13.68 o                         
  -3  -7   6         10.81         15.65         3.04 o                         
  -2  -7   6        240.46        241.26        17.73 o                         
  -1  -7   6         12.85         18.63         2.30 o                         
   0  -7   6        265.94        293.91         9.74 o                         
   1  -7   6          3.75          3.55         1.80 o                         
   2  -7   6          5.14          7.94         2.77 o                         
   3  -7   6        144.22        164.39         5.87 o                         
   4  -7   6        199.12        229.44        11.28 o                         
   5  -7   6         30.29         31.36         3.47 o                         
   6  -7   6        136.07        121.85         9.39 o                         
   7  -7   6          6.25          3.39         5.65 o                         
  -8  -6   6         37.63         47.28         6.59 o                         
  -7  -6   6         54.58         69.25         4.69 o                         
  -6  -6   6          0.53          0.51         3.10 o                         
  -5  -6   6         13.37          5.12         3.30 o                         
  -4  -6   6         48.35         41.76         4.50 o                         
  -3  -6   6        327.72        307.36         9.52 o                         
  -2  -6   6        587.43        583.48        12.13 o                         
  -1  -6   6        827.07        808.93        17.17 o                         
   0  -6   6         37.40         44.51         2.59 o                         
   1  -6   6        658.04        673.23        16.37 o                         
   2  -6   6        235.70        254.71         7.44 o                         
   3  -6   6        937.26        914.77        21.72 o                         
   4  -6   6         83.06         63.80         3.80 o                         
   5  -6   6         23.43         27.42         2.75 o                         
   6  -6   6        123.41        111.46         7.58 o                         
   7  -6   6          0.50          5.20         9.84 o                         
   8  -6   6        350.24        320.28        14.98 o                         
  -9  -5   6         67.26         62.04         7.65 o                         
  -8  -5   6        223.98        187.65        14.95 o                         
  -7  -5   6         51.33         57.24         5.99 o                         
  -6  -5   6         43.88         43.09         3.75 o                         
  -5  -5   6         43.68         43.79         3.84 o                         
  -4  -5   6        135.96        150.29         6.37 o                         
  -3  -5   6         25.23         19.54         1.98 o                         
  -2  -5   6        198.34        200.11         5.35 o                         
  -1  -5   6         95.04         82.57         3.37 o                         
   0  -5   6        892.59        873.03        18.29 o                         
   1  -5   6         28.75         15.35         1.68 o                         
   2  -5   6         82.00         79.13         3.66 o                         
   3  -5   6         30.47         24.24         3.53 o                         
   4  -5   6        144.98        133.68         5.01 o                         
   5  -5   6         10.38          3.32         2.91 o                         
   6  -5   6         72.75         67.08         6.18 o                         
   7  -5   6        341.04        402.66        12.91 o                         
   8  -5   6         70.44         67.71         7.36 o                         
   9  -5   6         18.88          2.63         9.74 o                         
  -9  -4   6        133.20        123.04         8.22 o                         
  -8  -4   6        213.28        201.22        10.00 o                         
  -7  -4   6        325.34        357.11        29.86 o                         
  -6  -4   6        981.06       1021.45        49.59 o                         
  -5  -4   6          6.95          7.34         2.84 o                         
  -4  -4   6         29.29         30.64         2.62 o                         
  -3  -4   6         29.29         13.92         1.86 o                         
  -2  -4   6         52.95         46.52         2.92 o                         
  -1  -4   6        129.62        127.72         4.03 o                         
   0  -4   6        327.11        307.75         7.38 o                         
   1  -4   6        144.83        121.99         3.92 o                         
   2  -4   6       1092.25       1033.85        23.91 o                         
   3  -4   6         39.34         26.36         2.13 o                         
   4  -4   6          0.65          0.15         1.32 o                         
   5  -4   6         37.46         55.02         5.37 o                         
   6  -4   6         28.54         23.03         4.64 o                         
   7  -4   6         92.21         89.39         9.54 o                         
   8  -4   6         37.13         33.33         6.57 o                         
   9  -4   6         19.67         24.41         9.11 o                         
  -9  -3   6        239.99        228.40        24.30 o                         
  -8  -3   6         20.76         26.72         6.53 o                         
  -7  -3   6        613.24        652.12        25.84 o                         
  -6  -3   6         96.05        109.20        11.06 o                         
  -5  -3   6        304.51        268.13        20.56 o                         
  -4  -3   6        551.90        551.90        12.53 o                         
  -3  -3   6        102.98         90.52         3.54 o                         
  -2  -3   6        102.14        115.16         3.98 o                         
  -1  -3   6         43.17         64.78         3.17 o                         
   0  -3   6         44.24         32.25         2.33 o                         
   1  -3   6         25.32         18.17         2.24 o                         
   2  -3   6       1594.87       1543.00        34.78 o                         
   3  -3   6        326.44        306.22         8.24 o                         
   4  -3   6          2.36          4.56         1.19 o                         
   5  -3   6         64.90         51.50         4.21 o                         
   6  -3   6         24.76         41.39         4.63 o                         
   7  -3   6          3.87          6.02         4.17 o                         
   8  -3   6         10.88         11.69         4.82 o                         
   9  -3   6         12.20         22.90         6.26 o                         
  10  -3   6          1.60         -1.43         8.21 o                         
  -9  -2   6        163.95        145.20        13.47 o                         
  -8  -2   6        451.84        495.63        23.91 o                         
  -7  -2   6        991.29       1031.37        68.41 o                         
  -6  -2   6         15.69         11.48         3.85 o                         
  -5  -2   6         47.69         55.70         6.96 o                         
  -4  -2   6        765.60        761.85        18.33 o                         
  -3  -2   6       1517.10       1557.26        31.52 o                         
  -2  -2   6         35.93         39.26         2.31 o                         
  -1  -2   6          7.91          1.45         1.31 o                         
   0  -2   6        198.01        267.18         7.35 o                         
   1  -2   6        301.36        264.97         7.60 o                         
   2  -2   6       1864.61       1887.21        48.93 o                         
   3  -2   6          5.07          5.30         1.46 o                         
   4  -2   6        164.83        138.27         4.39 o                         
   5  -2   6        188.38        180.97        11.19 o                         
   6  -2   6        251.74        280.53        12.64 o                         
   7  -2   6          0.64          6.59         3.61 o                         
   8  -2   6        118.02         89.37         6.83 o                         
   9  -2   6         80.42         78.74         7.16 o                         
  10  -2   6        103.27         97.97        11.01 o                         
  -9  -1   6         44.50         47.05         7.70 o                         
  -8  -1   6         58.98         84.70        14.59 o                         
  -7  -1   6        365.69        360.23        21.87 o                         
  -6  -1   6        626.67        588.84        34.38 o                         
  -5  -1   6        330.80        355.24        12.05 o                         
  -4  -1   6        438.05        413.48        10.72 o                         
  -3  -1   6       1818.43       1927.40        43.14 o                         
  -2  -1   6        900.28        892.69        18.61 o                         
  -1  -1   6        446.04        301.29         7.99 o                         
   0  -1   6          7.59         19.89         1.98 o                         
   1  -1   6        904.42       1123.99        25.78 o                         
   2  -1   6         10.39          2.33         1.70 o                         
   3  -1   6        911.11        862.76        23.58 o                         
   4  -1   6        294.58        296.72         8.58 o                         
   5  -1   6        463.63        484.90        14.94 o                         
   6  -1   6        533.44        519.41        16.11 o                         
   7  -1   6        122.49         97.29         6.50 o                         
   8  -1   6         55.83         41.43         5.12 o                         
   9  -1   6          0.86         -4.73         4.73 o                         
  10  -1   6         32.98         22.36         6.10 o                         
  -9   0   6        135.56        149.26        21.22 o                         
  -8   0   6        163.56        152.53        12.53 o                         
  -7   0   6         55.46         53.16         6.15 o                         
  -6   0   6          7.79          8.39         3.35 o                         
  -5   0   6        734.15        754.36        22.13 o                         
  -4   0   6       3135.02       3125.09        65.54 o                         
  -3   0   6        165.40        186.30         5.75 o                         
  -2   0   6         19.10          1.67         1.42 o                         
  -1   0   6       1893.53       1856.18        45.09 o                         
   0   0   6       3582.11       4084.57        89.39 o                         
   1   0   6       2790.66       2490.85        55.16 o                         
   2   0   6         95.47        144.67         4.89 o                         
   3   0   6        948.93        980.02        22.59 o                         
   4   0   6         45.14         23.66         1.63 o                         
   5   0   6         91.98         98.78         5.44 o                         
   6   0   6        765.22        785.16        22.53 o                         
   7   0   6        747.37        735.13        21.60 o                         
   8   0   6        409.05        442.34        15.01 o                         
   9   0   6         82.56         64.58         6.11 o                         
  10   0   6        341.70        273.42        15.45 o                         
  11   0   6         63.99         40.63        16.56 o                         
  -9   1   6        160.35        159.64        11.04 o                         
  -8   1   6        199.75        226.97        13.50 o                         
  -7   1   6        172.21        177.39        14.94 o                         
  -6   1   6          3.09          1.77         2.32 o                         
  -5   1   6        665.29        685.54        16.88 o                         
  -4   1   6        617.14        628.20        14.62 o                         
  -3   1   6        629.30        715.70        16.97 o                         
  -2   1   6       1248.73       1135.50        25.90 o                         
  -1   1   6        140.07        178.78         5.42 o                         
   0   1   6       1798.15       1753.09        45.32 o                         
   1   1   6       1079.02        895.65        20.90 o                         
   2   1   6       2497.99       2961.78        53.26 o                         
   3   1   6        840.12        850.67        17.76 o                         
   4   1   6         59.84        150.24         4.76 o                         
   5   1   6         59.56         66.32         2.86 o                         
   6   1   6         14.61         11.83         3.05 o                         
   7   1   6         94.47        100.35         7.59 o                         
   8   1   6        686.96        715.38        21.54 o                         
   9   1   6        150.79        132.60         8.34 o                         
  10   1   6         92.69        117.46         9.75 o                         
  11   1   6        134.05        121.88        20.56 o                         
  -9   2   6        226.28        212.30        17.08 o                         
  -8   2   6        525.58        516.45        36.34 o                         
  -7   2   6         40.89         41.60         4.20 o                         
  -6   2   6         69.44         96.57         4.30 o                         
  -5   2   6       1033.39        958.89        38.24 o                         
  -4   2   6         65.55         67.66         3.66 o                         
  -3   2   6        770.86        824.68        33.41 o                         
  -2   2   6         50.28         26.86         2.14 o                         
  -1   2   6       2690.90       2944.41        75.63 o                         
   0   2   6       1525.69       1382.93        45.35 o                         
   1   2   6        100.49        135.27         3.84 o                         
   2   2   6       2798.59       3186.13        69.93 o                         
   3   2   6       1252.74       1069.44        24.53 o                         
   4   2   6         97.83         83.47         3.82 o                         
   5   2   6         72.60         87.42         2.99 o                         
   6   2   6        131.31         89.80         5.78 o                         
   7   2   6          3.24          4.63         1.52 o                         
   8   2   6        198.45        216.50         7.82 o                         
   9   2   6         13.34         14.80         1.99 o                         
  10   2   6         26.46         31.78         5.97 o                         
  11   2   6         98.61         98.22         9.72 o                         
  -8   3   6        423.41        444.24        11.09 o                         
  -7   3   6        340.78        322.63        11.41 o                         
  -6   3   6        790.86        848.17        23.65 o                         
  -5   3   6          0.54         -3.27         3.27 o                         
  -4   3   6        697.72        719.91        28.77 o                         
  -3   3   6        686.49        660.80        28.24 o                         
  -2   3   6          1.82          3.26         2.10 o                         
  -1   3   6       1665.30       1979.76        50.85 o                         
   0   3   6        482.97        461.24        13.06 o                         
   1   3   6       4118.52       4491.20        97.91 o                         
   2   3   6        494.06        390.71         9.90 o                         
   3   3   6         19.28          1.45         1.02 o                         
   4   3   6       1013.66       1164.70        23.82 o                         
   5   3   6       2851.93       3178.53        62.74 o                         
   6   3   6        225.65        187.42         6.34 o                         
   7   3   6         55.04         79.31         5.34 o                         
   8   3   6        144.42        147.63         5.92 o                         
   9   3   6         36.57         41.95         3.60 o                         
  10   3   6        563.71        617.74        24.44 o                         
  11   3   6        123.97        114.42        12.09 o                         
  -8   4   6         89.85         96.82         5.71 o                         
  -7   4   6        535.02        523.88        16.38 o                         
  -6   4   6       2218.89       2194.90        49.41 o                         
  -5   4   6        315.30        263.60        16.81 o                         
  -4   4   6          0.55          3.19         1.86 o                         
  -3   4   6         43.18         28.46         2.45 o                         
  -2   4   6       1074.07       1052.50        27.97 o                         
  -1   4   6        825.60        981.29        26.10 o                         
   0   4   6        220.00        162.26         5.79 o                         
   1   4   6       1083.08       1143.83        23.02 o                         
   2   4   6       1467.84       1442.67        30.42 o                         
   3   4   6        495.18        467.28        10.32 o                         
   4   4   6        191.54        225.52         5.91 o                         
   5   4   6        547.29        515.21        11.66 o                         
   6   4   6       1589.92       1610.41        34.04 o                         
   7   4   6        342.16        393.01         9.74 o                         
   8   4   6          9.96          7.42         3.84 o                         
   9   4   6         31.38         40.60         3.66 o                         
  10   4   6         19.82         11.26         3.16 o                         
  11   4   6        104.14        111.39         8.30 o                         
  -7   5   6          2.75          2.55         3.62 o                         
  -6   5   6         39.98         54.91         4.00 o                         
  -5   5   6       1611.53       1568.17        52.32 o                         
  -4   5   6       3894.84       3969.94        98.45 o                         
  -3   5   6         39.76         23.55         2.80 o                         
  -2   5   6        188.69        240.71         8.06 o                         
  -1   5   6        329.63        324.69         9.95 o                         
   0   5   6         38.08          8.50         0.98 o                         
   1   5   6        700.92        793.70        16.46 o                         
   2   5   6        749.84        768.74        16.06 o                         
   3   5   6       1176.57       1267.48        28.04 o                         
   4   5   6       1092.84       1185.43        24.46 o                         
   5   5   6        770.41        726.80        20.94 o                         
   6   5   6        206.43        190.71         5.78 o                         
   7   5   6        108.20        104.98         4.73 o                         
   8   5   6        600.77        575.05        15.78 o                         
   9   5   6        139.31        172.61         7.57 o                         
  10   5   6        109.86        126.82         6.96 o                         
  11   5   6          0.44          0.42         4.05 o                         
  -7   6   6         93.34        113.89        10.45 o                         
  -6   6   6         59.16         48.48         4.22 o                         
  -5   6   6         25.10         35.85         4.13 o                         
  -4   6   6        433.32        454.50        13.58 o                         
  -3   6   6       1351.58       1282.92        29.21 o                         
  -2   6   6        684.71        724.96        15.02 o                         
  -1   6   6       1115.10       1001.39        20.26 o                         
   0   6   6       1032.43       1042.78        23.81 o                         
   1   6   6        291.76        345.97         8.97 o                         
   2   6   6         29.37         20.82         1.87 o                         
   3   6   6         46.79         45.25         2.64 o                         
   4   6   6        505.90        499.93        13.68 o                         
   5   6   6       1102.18       1109.64        37.18 o                         
   6   6   6        560.71        605.03        14.02 o                         
   7   6   6        114.54        119.79         5.02 o                         
   8   6   6        189.07        171.25         7.53 o                         
   9   6   6        467.59        521.39        19.32 o                         
  10   6   6        411.80        379.10        21.63 o                         
  11   6   6         12.57         -3.93         5.06 o                         
  -6   7   6        163.30        173.40         7.95 o                         
  -5   7   6         14.89         21.80         3.63 o                         
  -4   7   6        138.78        142.17         6.42 o                         
  -3   7   6          1.14          3.05         3.28 o                         
  -2   7   6        758.71        756.69        15.81 o                         
  -1   7   6       1315.39       1146.69        27.73 o                         
   0   7   6        730.86        758.31        16.03 o                         
   1   7   6        789.58        882.37        20.67 o                         
   2   7   6         25.02         22.61         2.87 o                         
   3   7   6       1260.89       1168.65        29.66 o                         
   4   7   6        182.50        180.56         5.74 o                         
   5   7   6        334.23        322.33         9.56 o                         
   6   7   6        232.64        232.51         8.92 o                         
   7   7   6         54.77         68.28         4.10 o                         
   8   7   6        332.50        346.95        13.17 o                         
   9   7   6        346.76        391.56        15.76 o                         
  10   7   6         30.94         18.40         6.52 o                         
  11   7   6        161.43        173.88        11.67 o                         
  -6   8   6          4.04          1.65         4.41 o                         
  -5   8   6        123.20        112.65         6.81 o                         
  -4   8   6         84.17         96.39         5.77 o                         
  -3   8   6         28.32         15.90         3.28 o                         
  -2   8   6        226.08        241.40         6.30 o                         
  -1   8   6        402.78        357.71         9.59 o                         
   0   8   6       1766.54       1866.59        48.35 o                         
   1   8   6        735.13        713.27        17.24 o                         
   2   8   6        208.00        169.56         6.91 o                         
   3   8   6          0.54         -0.64         2.50 o                         
   4   8   6        352.00        386.17        15.29 o                         
   5   8   6       1833.51       1740.78        56.59 o                         
   6   8   6          1.40          4.91         2.98 o                         
   7   8   6        124.81        119.33         6.62 o                         
   8   8   6        466.03        490.50        18.63 o                         
   9   8   6        115.69        142.40         8.36 o                         
  10   8   6         52.57         38.51         6.47 o                         
  -5   9   6        251.60        252.71        16.34 o                         
  -4   9   6         39.83         39.48         3.49 o                         
  -3   9   6         22.70         26.70         3.10 o                         
  -2   9   6        352.56        337.90        11.51 o                         
  -1   9   6          0.62          2.62         2.47 o                         
   0   9   6        118.81        177.81         6.38 o                         
   1   9   6        219.63        182.70         6.36 o                         
   2   9   6       1624.57       1607.39        36.78 o                         
   3   9   6       1095.69       1128.41        26.63 o                         
   4   9   6        172.67        176.04         6.81 o                         
   5   9   6         79.96         73.69         5.26 o                         
   6   9   6         24.35         40.18         4.11 o                         
   7   9   6        122.12        108.03         8.11 o                         
   8   9   6        382.87        382.75        13.32 o                         
   9   9   6        169.66        168.90        14.48 o                         
  10   9   6        205.89        201.31        10.95 o                         
  -4  10   6        146.86        177.16         7.40 o                         
  -3  10   6         25.85         30.65         3.45 o                         
  -2  10   6         11.09         16.97         4.99 o                         
  -1  10   6        586.37        581.00        16.95 o                         
   0  10   6          0.63         -0.21         3.46 o                         
   1  10   6        210.59        228.20         7.68 o                         
   2  10   6        896.00        996.04        23.91 o                         
   3  10   6        533.72        552.42        14.72 o                         
   4  10   6       1023.95        993.02        24.18 o                         
   5  10   6        255.28        292.48         9.88 o                         
   6  10   6         24.85         36.67         4.04 o                         
   7  10   6        362.66        316.06        16.85 o                         
   8  10   6         54.11         51.75         5.51 o                         
   9  10   6         44.14         68.58         6.06 o                         
  -3  11   6        203.02        229.68         9.48 o                         
  -2  11   6        203.98        205.84        12.91 o                         
  -1  11   6        197.36        203.12        16.90 o                         
   0  11   6          4.56          7.91         2.69 o                         
   1  11   6         96.78         98.78         5.10 o                         
   2  11   6          1.31          0.78         2.90 o                         
   3  11   6         32.04         34.60         8.54 o                         
   4  11   6        664.44        663.71        17.62 o                         
   5  11   6        469.01        527.53        14.95 o                         
   6  11   6        316.86        338.47        14.54 o                         
   7  11   6        167.56        143.03        14.47 o                         
   8  11   6         60.39         71.29         6.51 o                         
  -1  12   6         23.98         42.65        16.27 o                         
   0  12   6         56.80         61.72         6.57 o                         
   1  12   6        162.75        184.25        10.34 o                         
   2  12   6         90.39         93.63         5.45 o                         
   3  12   6         36.18         22.70         4.30 o                         
   4  12   6          0.42         -3.91         3.91 o                         
   5  12   6          0.42          8.89         4.42 o                         
   6  12   6        213.70        202.26        13.92 o                         
   7  12   6        706.35        723.39        20.35 o                         
   2  13   6        302.71        267.45        10.40 o                         
   3  13   6          3.48         11.02         4.16 o                         
   4  13   6         65.38         95.13         6.46 o                         
  -1 -11   7          3.16         -9.31        13.21 o                         
  -4 -10   7         89.86         74.27         6.72 o                         
  -3 -10   7        535.24        532.31        37.07 o                         
  -2 -10   7        139.37        169.64         8.72 o                         
  -1 -10   7        246.20        265.74        13.54 o                         
   0 -10   7          1.85         -5.81         5.81 o                         
   1 -10   7         17.45         23.64         6.37 o                         
   2 -10   7        143.37        114.94         9.66 o                         
   3 -10   7         24.72         16.47         8.28 o                         
  -6  -9   7        166.50        159.64        21.94 o                         
  -5  -9   7          1.50         -2.44         8.54 o                         
  -4  -9   7         27.87         19.92         4.83 o                         
  -3  -9   7        138.02        156.83         8.51 o                         
  -2  -9   7        168.60        176.38         8.37 o                         
  -1  -9   7        509.19        510.77        15.48 o                         
   0  -9   7        304.23        349.88        27.52 o                         
   1  -9   7         48.55         53.28         6.40 o                         
   2  -9   7         13.50          9.23         8.33 o                         
   3  -9   7         30.15         43.21         7.11 o                         
   4  -9   7         59.17         61.64         7.14 o                         
  -7  -8   7        186.95        166.28         9.72 o                         
  -6  -8   7        226.14        253.37        10.94 o                         
  -5  -8   7          2.69         -4.00         5.29 o                         
  -4  -8   7        127.98        126.51         7.47 o                         
  -3  -8   7         39.96         61.91         5.04 o                         
  -2  -8   7         65.47         52.57         4.56 o                         
  -1  -8   7        460.95        449.38        23.58 o                         
   0  -8   7        409.89        402.92        10.92 o                         
   1  -8   7        194.36        182.14         8.85 o                         
   2  -8   7         53.80         76.53         5.11 o                         
   3  -8   7        104.10        114.92         5.57 o                         
   4  -8   7        378.29        349.46        11.50 o                         
   5  -8   7          0.47          0.00         4.78 o                         
   6  -8   7         61.65         65.07        13.93 o                         
  -7  -7   7        409.16        417.66        13.39 o                         
  -6  -7   7        174.37        162.84        11.20 o                         
  -5  -7   7         11.44          9.88         3.92 o                         
  -4  -7   7        344.99        366.41        12.03 o                         
  -3  -7   7          7.78         12.89         3.45 o                         
  -2  -7   7         16.17         10.27         3.32 o                         
  -1  -7   7        185.60        221.49         6.70 o                         
   0  -7   7        632.43        629.40        14.07 o                         
   1  -7   7        610.66        596.64        15.09 o                         
   2  -7   7         31.84         35.61         2.92 o                         
   3  -7   7        400.61        394.58        10.91 o                         
   4  -7   7        229.24        239.95         7.90 o                         
   5  -7   7          3.09          1.28         4.23 o                         
   6  -7   7         31.08         28.21         5.15 o                         
   7  -7   7         72.11         78.03         7.73 o                         
  -8  -6   7          0.52          1.99         6.41 o                         
  -7  -6   7         69.62         62.15         6.83 o                         
  -6  -6   7        282.22        291.52        12.78 o                         
  -5  -6   7        829.70        853.73        21.84 o                         
  -4  -6   7         68.99         73.67         6.19 o                         
  -3  -6   7        260.04        230.32         8.35 o                         
  -2  -6   7        119.45        124.99         4.95 o                         
  -1  -6   7         11.46         10.14         2.43 o                         
   0  -6   7         59.70         48.22         2.84 o                         
   1  -6   7        275.54        259.98         7.80 o                         
   2  -6   7        350.61        314.41         8.99 o                         
   3  -6   7       1610.77       1520.93        34.93 o                         
   4  -6   7        447.50        438.34        11.83 o                         
   5  -6   7         52.80         69.14         4.03 o                         
   6  -6   7         10.18         15.53         4.71 o                         
   7  -6   7          5.64          6.09         4.78 o                         
   8  -6   7        194.99        190.04        13.07 o                         
  -8  -5   7        148.38        164.90        14.25 o                         
  -7  -5   7         55.16         52.31         6.30 o                         
  -6  -5   7         44.20         39.95         4.99 o                         
  -5  -5   7          3.90          6.78         3.02 o                         
  -4  -5   7        214.21        220.06         8.27 o                         
  -3  -5   7        625.90        610.28        12.75 o                         
  -2  -5   7       1747.07       1917.50        35.63 o                         
  -1  -5   7        803.31        766.22        16.48 o                         
   0  -5   7         77.79         94.53         3.81 o                         
   1  -5   7        130.70        115.48         4.20 o                         
   2  -5   7        145.95        162.13         7.72 o                         
   3  -5   7        837.44        778.74        19.01 o                         
   4  -5   7         91.32         71.42         5.20 o                         
   5  -5   7        859.17        896.10        22.21 o                         
   6  -5   7        556.13        572.76        18.45 o                         
   7  -5   7        301.67        295.34        11.01 o                         
   8  -5   7          1.35         -5.07         5.07 o                         
  -8  -4   7        121.36        122.66         8.82 o                         
  -7  -4   7        458.50        531.93        36.83 o                         
  -6  -4   7        479.75        501.01        21.23 o                         
  -5  -4   7         10.45          8.78         3.72 o                         
  -4  -4   7          9.69          9.89         2.10 o                         
  -3  -4   7        191.38        208.56         6.24 o                         
  -2  -4   7        475.93        500.70        11.97 o                         
  -1  -4   7        658.90        627.41        13.73 o                         
   0  -4   7       2062.46       2133.12        42.64 o                         
   1  -4   7         25.16         37.96         2.87 o                         
   2  -4   7        240.50        218.35         6.68 o                         
   3  -4   7        307.89        293.51         8.29 o                         
   4  -4   7          0.69          3.54         2.75 o                         
   5  -4   7         54.11         60.97         5.60 o                         
   6  -4   7        591.00        530.34        14.97 o                         
   7  -4   7        833.73        852.88        22.11 o                         
   8  -4   7        168.57        209.11        11.59 o                         
   9  -4   7         96.77        101.10        10.05 o                         
  -9  -3   7        116.45        139.70        27.67 o                         
  -8  -3   7          9.02          0.09         6.90 o                         
  -7  -3   7        154.21        156.69        11.98 o                         
  -6  -3   7        135.45        128.18        10.45 o                         
  -5  -3   7         76.89         97.84         8.33 o                         
  -4  -3   7        518.65        496.59        11.54 o                         
  -3  -3   7        689.93        737.43        16.11 o                         
  -2  -3   7        145.65        114.92         5.75 o                         
  -1  -3   7         13.47         12.84         2.06 o                         
   0  -3   7        350.73        403.45        10.60 o                         
   1  -3   7        293.95        314.86         8.79 o                         
   2  -3   7        904.38        799.31        18.98 o                         
   3  -3   7       1020.30       1096.05        25.39 o                         
   4  -3   7         57.90         57.63         3.60 o                         
   5  -3   7         65.04         67.52         5.11 o                         
   6  -3   7        162.73        128.35         6.88 o                         
   7  -3   7        151.67        172.38        17.30 o                         
   8  -3   7        389.75        380.97        15.58 o                         
   9  -3   7        327.95        310.54        14.28 o                         
  -9  -2   7        134.48        142.75        14.54 o                         
  -8  -2   7         29.28         23.19         7.88 o                         
  -7  -2   7         94.67         81.41         9.01 o                         
  -6  -2   7         13.31         13.10         4.99 o                         
  -5  -2   7        118.08        140.95         8.58 o                         
  -4  -2   7        725.36        730.31        17.89 o                         
  -3  -2   7       1569.61       1698.89        34.46 o                         
  -2  -2   7          8.40         32.03         2.36 o                         
  -1  -2   7         89.10        106.96         4.24 o                         
   0  -2   7        453.79        446.87        11.44 o                         
   1  -2   7        942.13        948.20        22.26 o                         
   2  -2   7       3013.96       3061.81        67.86 o                         
   3  -2   7          6.78         20.77         1.91 o                         
   4  -2   7        137.66        117.22         4.35 o                         
   5  -2   7        190.05        194.52         7.16 o                         
   6  -2   7          1.46         -0.19         3.12 o                         
   7  -2   7        715.47        802.38        24.05 o                         
   8  -2   7        269.25        244.33        11.10 o                         
   9  -2   7        122.54        155.70        16.51 o                         
  10  -2   7        199.91        205.74        13.15 o                         
  -9  -1   7         35.53         26.56         8.85 o                         
  -8  -1   7        157.53        133.34        10.18 o                         
  -7  -1   7        161.11        175.70        13.53 o                         
  -6  -1   7          4.93          9.24         4.16 o                         
  -5  -1   7         16.22         30.04         2.72 o                         
  -4  -1   7        187.59        160.65         5.61 o                         
  -3  -1   7        428.25        430.51        11.23 o                         
  -2  -1   7        820.21        790.13        16.89 o                         
  -1  -1   7        683.52        833.32        19.65 o                         
   0  -1   7         12.17          3.21         1.55 o                         
   1  -1   7       1364.61       1315.16        30.15 o                         
   2  -1   7         10.61         20.14         2.60 o                         
   3  -1   7        898.56       1029.23        28.03 o                         
   4  -1   7       1349.61       1283.39        26.01 o                         
   5  -1   7        332.67        363.34        10.52 o                         
   6  -1   7        451.14        434.62        17.52 o                         
   7  -1   7          4.30          3.88         3.74 o                         
   8  -1   7          1.27          6.15         4.24 o                         
   9  -1   7        764.05        838.86        25.75 o                         
  10  -1   7         23.25         24.64        16.42 o                         
  -9   0   7         61.09         69.16         9.24 o                         
  -8   0   7         46.56         36.79        12.42 o                         
  -7   0   7        467.98        456.60        20.82 o                         
  -6   0   7         51.56         66.65         5.57 o                         
  -5   0   7         51.78         49.10         3.87 o                         
  -4   0   7        313.16        297.13         8.47 o                         
  -3   0   7          5.76          3.13         1.72 o                         
  -2   0   7         87.70         74.90         3.67 o                         
  -1   0   7        482.60        510.07        13.22 o                         
   0   0   7       1121.20        969.76        22.64 o                         
   1   0   7        143.77        166.18         5.56 o                         
   2   0   7       1245.33       1370.89        31.48 o                         
   3   0   7        270.69        200.49         7.54 o                         
   4   0   7          8.92          1.50         0.97 o                         
   5   0   7        764.02        881.13        24.88 o                         
   6   0   7       1580.90       1591.94        42.82 o                         
   7   0   7        207.84        248.88        10.06 o                         
   8   0   7          0.58          1.27         3.98 o                         
   9   0   7        171.70        212.25        10.90 o                         
  10   0   7          3.89         13.36         5.98 o                         
  -8   1   7          1.01          3.85         6.34 o                         
  -7   1   7          1.04         -2.63         4.13 o                         
  -6   1   7         11.41         12.16         2.35 o                         
  -5   1   7        562.30        501.72        12.80 o                         
  -4   1   7        201.69        240.63         7.26 o                         
  -3   1   7        257.35        274.56         7.79 o                         
  -2   1   7         47.33         39.73         2.72 o                         
  -1   1   7         10.01         20.63         2.15 o                         
   0   1   7       1536.31       1529.47        40.05 o                         
   1   1   7        492.79        656.86        20.80 o                         
   2   1   7        671.65        590.75        14.72 o                         
   3   1   7        538.23        444.74        10.15 o                         
   4   1   7        104.80        131.88         4.19 o                         
   5   1   7         29.05         22.89         1.91 o                         
   6   1   7       1005.08        943.68        26.70 o                         
   7   1   7        811.19        857.26        24.93 o                         
   8   1   7        796.71        785.86        23.60 o                         
   9   1   7          8.91          5.66         6.59 o                         
  10   1   7          4.42         -2.03         7.28 o                         
  11   1   7        211.06        248.85        28.40 o                         
  -8   2   7         28.07         30.98         7.74 o                         
  -7   2   7         12.34         15.75         3.63 o                         
  -6   2   7         10.78         15.55         2.81 o                         
  -5   2   7        279.84        259.77         9.44 o                         
  -4   2   7          0.83          1.73         1.93 o                         
  -3   2   7        418.07        402.86        10.41 o                         
  -2   2   7          5.68          3.44         1.79 o                         
  -1   2   7        237.78        211.07         7.76 o                         
   0   2   7        452.22        474.22        13.96 o                         
   1   2   7          4.45          0.30         1.09 o                         
   2   2   7        610.54        441.08         9.95 o                         
   3   2   7       1327.74       1512.65        34.18 o                         
   4   2   7       1064.84       1172.78        27.06 o                         
   5   2   7          3.98          1.58         1.32 o                         
   6   2   7         42.32         41.89         4.73 o                         
   7   2   7        266.24        284.61        30.69 o                         
   8   2   7        333.56        332.69        15.63 o                         
   9   2   7        431.46        485.98        20.88 o                         
  10   2   7        351.95        325.36        17.20 o                         
  11   2   7         58.11         72.00        16.95 o                         
  -8   3   7        277.53        259.15         8.00 o                         
  -7   3   7         54.68         47.80         3.92 o                         
  -6   3   7         30.55         26.39         5.51 o                         
  -5   3   7         11.81          9.10         3.79 o                         
  -4   3   7        710.87        729.94        42.80 o                         
  -3   3   7        377.35        307.56        12.29 o                         
  -2   3   7        178.10        154.42        12.76 o                         
  -1   3   7       1080.69       1084.21        28.83 o                         
   0   3   7          6.33          9.95         3.26 o                         
   1   3   7         71.18         40.89         2.21 o                         
   2   3   7        554.83        560.64        12.32 o                         
   3   3   7        179.62        258.69         7.35 o                         
   4   3   7         26.08          7.81         1.39 o                         
   5   3   7       1634.99       1663.23        33.67 o                         
   6   3   7       1377.15       1553.86        31.73 o                         
   7   3   7          4.18          1.89         1.39 o                         
   8   3   7         63.42         61.98         3.82 o                         
   9   3   7          4.77          6.57         3.85 o                         
  10   3   7        101.45         94.55         7.63 o                         
  11   3   7        731.04        738.46        36.49 o                         
  -8   4   7         22.40         24.89         6.39 o                         
  -7   4   7        224.55        278.57         9.57 o                         
  -6   4   7         94.43        108.94         5.70 o                         
  -5   4   7          1.59         -2.72         2.72 o                         
  -4   4   7        101.07         87.31         6.00 o                         
  -3   4   7          8.65         10.90         2.44 o                         
  -2   4   7        302.10        321.94        10.20 o                         
  -1   4   7        197.49        141.78         5.68 o                         
   0   4   7        571.87        606.07        16.98 o                         
   1   4   7        600.92        586.52        14.08 o                         
   2   4   7         60.31         65.89         3.60 o                         
   3   4   7          8.59          3.30         1.28 o                         
   4   4   7          1.72          8.48         1.40 o                         
   5   4   7        323.91        330.61         8.17 o                         
   6   4   7        440.97        502.52        11.63 o                         
   7   4   7        467.32        475.51        12.37 o                         
   8   4   7        125.37        131.08         6.99 o                         
   9   4   7        331.03        348.70        16.92 o                         
  10   4   7        195.85        197.46        12.61 o                         
  11   4   7         13.64         22.90         5.83 o                         
  -7   5   7         20.39         19.23         4.27 o                         
  -6   5   7        434.88        407.56        14.60 o                         
  -5   5   7          0.48          1.91         3.01 o                         
  -4   5   7        162.45        133.62        11.43 o                         
  -3   5   7        160.98        171.54         7.04 o                         
  -2   5   7         79.91         74.63         4.60 o                         
  -1   5   7         70.40         47.34         3.42 o                         
   0   5   7        206.98        218.14         7.52 o                         
   1   5   7        414.81        427.36        12.65 o                         
   2   5   7        674.37        709.38        14.97 o                         
   3   5   7         24.09         50.74         2.67 o                         
   4   5   7        176.03        152.20         5.18 o                         
   5   5   7        248.37        256.70         6.94 o                         
   6   5   7        331.10        308.95         8.14 o                         
   7   5   7         14.61          7.73         2.40 o                         
   8   5   7         61.58        102.69         6.64 o                         
   9   5   7        246.93        242.98        21.49 o                         
  10   5   7        332.67        330.01        11.57 o                         
  11   5   7         31.98         30.38         4.61 o                         
  -7   6   7         13.85         19.00         5.23 o                         
  -6   6   7          3.74          2.53         3.89 o                         
  -5   6   7        137.91        140.92         6.99 o                         
  -4   6   7        214.33        193.34        13.30 o                         
  -3   6   7          0.69          3.92         2.64 o                         
  -2   6   7        102.60         81.08         4.85 o                         
  -1   6   7        100.84        112.88         5.42 o                         
   0   6   7          0.94          0.92         1.99 o                         
   1   6   7        431.27        399.65         9.14 o                         
   2   6   7         77.36         55.21         2.75 o                         
   3   6   7          7.59          3.55         1.57 o                         
   4   6   7        140.65        142.75         4.81 o                         
   5   6   7        626.66        651.23        14.60 o                         
   6   6   7        255.02        224.27         6.80 o                         
   7   6   7         26.62         30.83         3.56 o                         
   8   6   7         56.48         67.31         4.34 o                         
   9   6   7        194.51        167.31         8.13 o                         
  10   6   7        150.72        200.45        11.87 o                         
  11   6   7        103.97         95.60        10.89 o                         
  -6   7   7         11.25          9.00         3.88 o                         
  -5   7   7          3.37          7.12         3.23 o                         
  -4   7   7         40.99         42.96         5.67 o                         
  -3   7   7         13.45          6.34         2.90 o                         
  -2   7   7        352.19        297.98        10.07 o                         
  -1   7   7        639.13        678.29        19.10 o                         
   0   7   7          2.13          1.12         1.55 o                         
   1   7   7         24.97          8.84         1.85 o                         
   2   7   7        242.72        233.16         7.04 o                         
   3   7   7        509.24        517.79        15.76 o                         
   4   7   7        655.36        643.70        14.48 o                         
   5   7   7        162.17        155.75         5.54 o                         
   6   7   7         44.79         60.61         4.11 o                         
   7   7   7          0.72         -1.95         3.19 o                         
   8   7   7        150.76        144.74         7.55 o                         
   9   7   7        103.21         94.90         7.70 o                         
  10   7   7         25.89         35.83         7.93 o                         
  -5   8   7         23.36         22.16         5.89 o                         
  -4   8   7        113.32        112.08        10.96 o                         
  -3   8   7         83.96         88.22         5.62 o                         
  -2   8   7         35.19         28.76         4.09 o                         
  -1   8   7         11.10         39.64         2.12 o                         
   0   8   7       1218.37       1066.98        28.42 o                         
   1   8   7          1.82         -0.91         1.98 o                         
   2   8   7          8.77         17.91         3.40 o                         
   3   8   7        556.62        546.51        13.96 o                         
   4   8   7        210.03        218.02         6.71 o                         
   5   8   7        341.99        346.07        13.60 o                         
   6   8   7          6.34         11.38         3.41 o                         
   7   8   7         86.60         78.23         4.87 o                         
   8   8   7        465.84        484.53        12.97 o                         
   9   8   7         23.62         28.87         4.26 o                         
  10   8   7          2.34          6.64         5.21 o                         
  -4   9   7          7.63          8.54         3.98 o                         
  -3   9   7          8.39          2.55         2.01 o                         
  -2   9   7         31.70         38.19         2.50 o                         
  -1   9   7         42.01         39.43         3.07 o                         
   0   9   7         10.94          9.01         2.38 o                         
   1   9   7         49.63         28.08         3.28 o                         
   2   9   7        211.51        220.23         7.44 o                         
   3   9   7         31.80         22.82         3.07 o                         
   4   9   7        400.41        391.35        15.36 o                         
   5   9   7        145.61        166.67         6.46 o                         
   6   9   7          1.13          1.04         3.84 o                         
   7   9   7         56.29         44.80         4.96 o                         
   8   9   7          8.94         14.71         4.03 o                         
   9   9   7        163.39        146.62         7.72 o                         
  10   9   7        124.50        129.65         9.37 o                         
  -3  10   7         24.92         23.13         2.84 o                         
  -2  10   7         57.65         55.57         4.68 o                         
  -1  10   7         96.46         88.04         5.52 o                         
   0  10   7          3.66          1.47         2.93 o                         
   1  10   7          2.51         15.35         2.99 o                         
   2  10   7        141.54        128.74         6.06 o                         
   3  10   7          2.55         -3.25         4.51 o                         
   4  10   7          3.39          5.65         3.11 o                         
   5  10   7         57.89         64.34         4.53 o                         
   6  10   7          6.10          0.81         3.43 o                         
   7  10   7         86.78        101.03         6.10 o                         
   8  10   7        172.19        185.24         9.25 o                         
   9  10   7         41.05         39.19         6.31 o                         
  -2  11   7         40.01         46.75         4.34 o                         
  -1  11   7         51.52         46.50         6.28 o                         
   0  11   7         39.04         37.00         3.67 o                         
   1  11   7          6.56          9.29         3.21 o                         
   2  11   7        160.53        159.35         7.05 o                         
   3  11   7         25.47         28.69         3.86 o                         
   4  11   7         10.59         22.13         4.71 o                         
   5  11   7        139.40        140.52         7.32 o                         
   6  11   7         48.99         40.80         6.99 o                         
   7  11   7          5.27          4.54         4.36 o                         
   8  11   7          0.83         -0.96         9.28 o                         
   0  12   7          0.39         -0.64         3.09 o                         
   1  12   7          7.40          6.53         3.88 o                         
   2  12   7         28.92         14.39         3.73 o                         
   3  12   7         18.66         32.07         4.35 o                         
   4  12   7          7.27         11.66         5.05 o                         
   5  12   7         30.23         29.46         6.95 o                         
   6  12   7          4.24         15.65         5.02 o                         
   7  12   7        190.39        188.38        13.82 o                         
  -3 -10   8        807.26        847.10        32.27 o                         
  -2 -10   8         20.99         18.12         5.36 o                         
  -1 -10   8          3.53         -6.45         6.45 o                         
   0 -10   8         46.55         27.35        13.50 o                         
   1 -10   8         15.33         17.74         9.01 o                         
   2 -10   8        195.86        201.74        14.16 o                         
  -5  -9   8          1.42         -0.54         8.40 o                         
  -4  -9   8          3.55          4.48         5.00 o                         
  -3  -9   8        416.76        414.35        14.45 o                         
  -2  -9   8        286.88        319.49        11.76 o                         
  -1  -9   8        605.78        645.21        29.77 o                         
   0  -9   8        192.63        209.01        12.59 o                         
   1  -9   8        100.13        110.68        15.59 o                         
   2  -9   8          1.18          5.20         2.60 o                         
   3  -9   8          6.42          7.90         7.14 o                         
   4  -9   8        112.89         89.69         4.98 o                         
  -6  -8   8        447.48        474.38        15.74 o                         
  -5  -8   8          0.65         -5.41         5.41 o                         
  -4  -8   8          0.96         -0.63         4.27 o                         
  -3  -8   8          2.33          9.37         4.95 o                         
  -2  -8   8         24.05         31.84         4.71 o                         
  -1  -8   8        434.59        462.31        13.89 o                         
   0  -8   8        508.43        504.70        13.43 o                         
   1  -8   8        437.07        465.18        19.37 o                         
   2  -8   8         84.13         90.52         4.87 o                         
   3  -8   8         27.72         20.70         3.11 o                         
   4  -8   8        364.96        393.62        11.61 o                         
   5  -8   8         12.17         11.39         3.52 o                         
  -7  -7   8        184.19        171.24         9.29 o                         
  -6  -7   8        309.35        309.33        11.89 o                         
  -5  -7   8        174.54        180.40         8.82 o                         
  -4  -7   8        139.82        132.44         7.65 o                         
  -3  -7   8          9.02          7.93         4.65 o                         
  -2  -7   8         43.59         43.67         4.02 o                         
  -1  -7   8        282.73        277.30         8.40 o                         
   0  -7   8          4.63          4.46         2.29 o                         
   1  -7   8        198.07        202.40         7.25 o                         
   2  -7   8        375.66        333.01         9.89 o                         
   3  -7   8        609.25        618.13        15.98 o                         
   4  -7   8        110.92        124.84         5.86 o                         
   5  -7   8          2.21          5.66         4.64 o                         
   6  -7   8        224.32        203.85        11.80 o                         
  -7  -6   8        141.18        144.55         9.88 o                         
  -6  -6   8        139.89        160.76         8.73 o                         
  -5  -6   8        748.01        791.33        20.89 o                         
  -4  -6   8        245.43        240.83        13.09 o                         
  -3  -6   8         60.69         61.70         3.96 o                         
  -2  -6   8        121.28        113.12         4.65 o                         
  -1  -6   8         50.58         44.38         3.31 o                         
   0  -6   8        177.49        189.55         7.10 o                         
   1  -6   8        198.45        219.66         6.49 o                         
   2  -6   8         20.39         24.33         2.83 o                         
   3  -6   8       1009.28       1039.35        24.80 o                         
   4  -6   8        900.96        869.52        21.29 o                         
   5  -6   8         82.67         74.50         4.32 o                         
   6  -6   8         29.48         44.51         5.60 o                         
   7  -6   8         73.84         55.87         6.22 o                         
  -8  -5   8        200.86        185.98        11.90 o                         
  -7  -5   8         12.45         20.60         9.38 o                         
  -6  -5   8        475.33        477.43        18.87 o                         
  -5  -5   8          2.69          5.17         3.56 o                         
  -4  -5   8        216.90        230.91         7.42 o                         
  -3  -5   8       1716.59       1748.69        33.04 o                         
  -2  -5   8        307.60        285.38         7.29 o                         
  -1  -5   8         89.57         98.94         4.33 o                         
   0  -5   8         73.36         93.62         4.14 o                         
   1  -5   8          2.64          0.65         1.99 o                         
   2  -5   8          4.32         10.93         3.10 o                         
   3  -5   8       1011.17       1053.18        24.94 o                         
   4  -5   8        364.09        341.42        10.99 o                         
   5  -5   8        272.96        270.47         8.49 o                         
   6  -5   8        189.41        205.95        10.45 o                         
   7  -5   8        128.11        131.05         7.80 o                         
   8  -5   8        221.88        238.24        15.00 o                         
  -8  -4   8          2.47         -6.35         6.35 o                         
  -7  -4   8         45.26         50.57         8.63 o                         
  -6  -4   8        279.23        270.16        15.89 o                         
  -5  -4   8         34.85         34.50         5.93 o                         
  -4  -4   8        257.70        253.90         7.59 o                         
  -3  -4   8        284.54        276.58         7.85 o                         
  -2  -4   8       1887.08       1883.08        38.51 o                         
  -1  -4   8        306.09        340.40         9.68 o                         
   0  -4   8        174.47        195.90         5.79 o                         
   1  -4   8        132.01         74.78         3.56 o                         
   2  -4   8        191.23        205.70         6.65 o                         
   3  -4   8        217.70        249.78         7.67 o                         
   4  -4   8         32.46         35.98         2.68 o                         
   5  -4   8        418.28        400.34        10.94 o                         
   6  -4   8        319.80        332.21        11.17 o                         
   7  -4   8        428.93        439.06        14.02 o                         
   8  -4   8        324.39        332.28        12.49 o                         
   9  -4   8         84.15         76.45         7.76 o                         
  -8  -3   8          3.14          5.69        11.35 o                         
  -7  -3   8         32.26         40.86         9.20 o                         
  -6  -3   8        223.41        198.85        16.66 o                         
  -5  -3   8         23.50         26.91         3.45 o                         
  -4  -3   8          8.65          8.22         2.44 o                         
  -3  -3   8         72.49         58.60         3.35 o                         
  -2  -3   8        655.65        671.53        15.14 o                         
  -1  -3   8        737.71        818.65        19.72 o                         
   0  -3   8       1107.63       1068.65        25.09 o                         
   1  -3   8        860.75        829.48        20.04 o                         
   2  -3   8        922.69       1070.71        25.06 o                         
   3  -3   8         31.36         23.37         2.30 o                         
   4  -3   8          7.68         11.63         2.56 o                         
   5  -3   8          3.50          4.47         5.46 o                         
   6  -3   8        178.74        194.26         8.17 o                         
   7  -3   8        774.68        727.40        19.85 o                         
   8  -3   8        237.69        250.17        10.54 o                         
   9  -3   8        163.43        170.41        11.38 o                         
  -8  -2   8         38.73         61.66         9.62 o                         
  -7  -2   8        185.40        170.50        13.14 o                         
  -6  -2   8         25.31         20.83        10.28 o                         
  -5  -2   8         36.89         46.82         3.94 o                         
  -4  -2   8        159.87        159.09         7.08 o                         
  -3  -2   8       1004.32       1021.29        21.69 o                         
  -2  -2   8         56.85         73.40         3.72 o                         
  -1  -2   8          1.47          7.88         2.06 o                         
   0  -2   8        609.05        550.87        13.95 o                         
   1  -2   8        201.30        201.53         6.61 o                         
   2  -2   8       1809.26       2162.38        48.75 o                         
   3  -2   8       2934.14       2734.60        70.76 o                         
   4  -2   8         94.65         90.58         5.43 o                         
   5  -2   8         58.56         63.19         5.17 o                         
   6  -2   8          1.09          0.49         3.74 o                         
   7  -2   8         17.81          8.12         3.80 o                         
   8  -2   8         25.21         23.75         6.75 o                         
   9  -2   8        337.45        318.57        14.61 o                         
  10  -2   8        465.76        415.10        18.02 o                         
  -8  -1   8        135.49        132.28        11.34 o                         
  -7  -1   8        158.83        164.41        12.12 o                         
  -6  -1   8          1.66         -1.98         4.73 o                         
  -5  -1   8         47.65         58.70         4.09 o                         
  -4  -1   8        178.57        171.23         6.43 o                         
  -3  -1   8        120.71        104.25         5.27 o                         
  -2  -1   8        166.73        187.94         5.99 o                         
  -1  -1   8        802.62        692.94        16.92 o                         
   0  -1   8        171.88        204.36         6.56 o                         
   1  -1   8        620.76        643.80        16.01 o                         
   2  -1   8         77.79         72.23         4.02 o                         
   3  -1   8         35.00          9.19         2.83 o                         
   4  -1   8       1876.14       2205.15        49.46 o                         
   5  -1   8        672.90        687.06        17.70 o                         
   6  -1   8        571.50        544.32        15.09 o                         
   7  -1   8        455.47        481.00        20.39 o                         
   8  -1   8         96.71        100.44         7.57 o                         
   9  -1   8         35.80         29.76         6.67 o                         
  10  -1   8         25.09         21.08         7.07 o                         
  -8   0   8         38.98         52.18        12.32 o                         
  -7   0   8        120.72        103.05         9.12 o                         
  -6   0   8         48.94         45.16         4.88 o                         
  -5   0   8         90.88         91.95         4.77 o                         
  -4   0   8        400.92        436.60        13.61 o                         
  -3   0   8          4.45          2.61         1.99 o                         
  -2   0   8         32.93         23.47         2.60 o                         
  -1   0   8        444.73        584.36        20.19 o                         
   0   0   8        996.24       1175.60        27.35 o                         
   1   0   8       1062.53       1057.85        24.89 o                         
   2   0   8        396.46        345.37        10.40 o                         
   3   0   8       1459.64       1437.61        38.47 o                         
   4   0   8        487.85        600.59        13.44 o                         
   5   0   8        115.83         85.29         3.24 o                         
   6   0   8         67.02         82.15         5.34 o                         
   7   0   8        596.89        626.74        24.16 o                         
   8   0   8        713.41        746.99        28.86 o                         
   9   0   8        161.27        142.77         9.51 o                         
  10   0   8         61.26         43.94         7.25 o                         
  -8   1   8          0.47         -6.40         6.71 o                         
  -7   1   8        162.82        162.80        12.42 o                         
  -6   1   8         57.28         50.33         3.85 o                         
  -5   1   8        469.77        489.74        12.87 o                         
  -4   1   8        286.27        305.26        11.38 o                         
  -3   1   8        427.82        376.86        10.22 o                         
  -2   1   8         49.70         43.31         3.07 o                         
  -1   1   8        226.36        249.15         7.45 o                         
   0   1   8        325.37        351.85        15.31 o                         
   1   1   8          2.03         26.97         3.04 o                         
   2   1   8        854.73        920.82        22.10 o                         
   3   1   8        104.30        136.68         4.74 o                         
   4   1   8        309.53        277.24         7.18 o                         
   5   1   8        459.25        370.41         9.15 o                         
   6   1   8       1528.36       1722.92        46.33 o                         
   7   1   8        120.72        117.82         7.65 o                         
   8   1   8        152.10        162.47         9.55 o                         
   9   1   8        548.74        533.41        21.89 o                         
  10   1   8          0.63          3.71         7.25 o                         
  11   1   8         35.69         30.11        12.08 o                         
  -8   2   8         42.08         29.55         9.21 o                         
  -7   2   8          0.43          1.31         2.12 o                         
  -6   2   8         40.53         43.99         6.56 o                         
  -5   2   8        288.99        336.27        12.46 o                         
  -4   2   8         13.38          8.39         2.30 o                         
  -3   2   8        293.04        280.30         8.00 o                         
  -2   2   8         83.59         90.07         3.95 o                         
  -1   2   8        659.57        581.86        14.36 o                         
   0   2   8         35.48         26.54         3.09 o                         
   1   2   8         46.77         71.71         3.55 o                         
   2   2   8        726.48        835.87        17.71 o                         
   3   2   8        198.31        179.19         5.80 o                         
   4   2   8          1.21          6.26         1.65 o                         
   5   2   8        106.25        107.46         4.44 o                         
   6   2   8       1028.05       1085.09        29.43 o                         
   7   2   8        450.17        404.59        21.68 o                         
   8   2   8        138.16        144.11        14.47 o                         
   9   2   8        109.56        107.00        11.72 o                         
  10   2   8        780.36        865.93        40.82 o                         
  11   2   8        203.68        191.81        28.64 o                         
  -7   3   8         45.69         45.33         3.76 o                         
  -6   3   8         31.32         36.23         5.21 o                         
  -5   3   8          5.86          6.72         3.63 o                         
  -4   3   8         74.17         88.24         8.23 o                         
  -3   3   8        680.61        712.91        22.96 o                         
  -2   3   8          9.71          9.58         2.82 o                         
  -1   3   8        331.70        289.51        12.92 o                         
   0   3   8        637.57        651.63        14.03 o                         
   1   3   8         14.61         15.68         1.65 o                         
   2   3   8          4.66          4.51         1.40 o                         
   3   3   8         86.32         47.70         3.04 o                         
   4   3   8         57.29         45.19         3.00 o                         
   5   3   8         46.62         56.79         3.42 o                         
   6   3   8        472.08        461.05        14.09 o                         
   7   3   8        373.01        374.02        12.29 o                         
   8   3   8        235.24        241.87        13.78 o                         
   9   3   8         65.54         67.80         8.53 o                         
  10   3   8         38.91         60.32         9.01 o                         
  11   3   8        552.16        522.68        25.28 o                         
  -7   4   8          6.91          6.06         3.44 o                         
  -6   4   8        113.19        133.59         9.17 o                         
  -5   4   8          0.62         -4.11         4.11 o                         
  -4   4   8        231.32        204.42        10.41 o                         
  -3   4   8         19.55         10.51         4.20 o                         
  -2   4   8         60.34         94.99         5.17 o                         
  -1   4   8        106.97        108.52         5.27 o                         
   0   4   8        207.99        228.58         8.02 o                         
   1   4   8       1367.24       1367.88        30.98 o                         
   2   4   8        427.82        374.66         9.00 o                         
   3   4   8        112.99        141.97         5.25 o                         
   4   4   8         16.09         19.52         2.43 o                         
   5   4   8        298.50        301.75         7.16 o                         
   6   4   8        266.78        244.80         6.80 o                         
   7   4   8        207.59        225.67         6.58 o                         
   8   4   8         12.20         13.28         2.70 o                         
   9   4   8         37.43         39.47         3.62 o                         
  10   4   8        430.48        430.71        18.48 o                         
  11   4   8        142.23        120.17         6.75 o                         
  -7   5   8          0.41         -0.31         4.22 o                         
  -6   5   8         95.89         61.58         9.11 o                         
  -5   5   8          1.27          3.20         5.09 o                         
  -4   5   8          2.37         -0.29         3.27 o                         
  -3   5   8        205.20        222.95         8.59 o                         
  -2   5   8          3.00          1.29         2.52 o                         
  -1   5   8        242.92        322.23        10.50 o                         
   0   5   8         60.95         44.80         3.52 o                         
   1   5   8        178.56        244.60         8.46 o                         
   2   5   8        486.26        465.64        17.35 o                         
   3   5   8        243.60        271.66         6.88 o                         
   4   5   8        500.42        477.95        11.96 o                         
   5   5   8          0.70         -0.56         1.60 o                         
   6   5   8         96.36         89.38         4.15 o                         
   7   5   8         25.64         34.94         2.74 o                         
   8   5   8         39.29         30.04         2.97 o                         
   9   5   8        369.22        385.52        18.58 o                         
  10   5   8         80.15         72.74         6.30 o                         
  11   5   8         80.98         79.95         5.85 o                         
  -6   6   8         46.87         55.00         8.03 o                         
  -5   6   8         42.44         47.10         6.34 o                         
  -4   6   8        160.98        186.16         8.56 o                         
  -3   6   8          0.89          3.49         3.01 o                         
  -2   6   8        391.56        400.19        12.74 o                         
  -1   6   8         66.75        100.70         8.76 o                         
   0   6   8         93.34         65.60         4.31 o                         
   1   6   8        831.82        834.65        23.06 o                         
   2   6   8         61.37         47.48         2.96 o                         
   3   6   8         27.02         24.73         2.34 o                         
   4   6   8        512.66        467.75        13.02 o                         
   5   6   8        108.05        114.08         4.33 o                         
   6   6   8        317.60        301.22         7.75 o                         
   7   6   8        397.84        372.04        10.95 o                         
   8   6   8         10.57          8.24         2.92 o                         
   9   6   8        415.54        443.21        20.81 o                         
  10   6   8        175.52        171.68        11.71 o                         
  11   6   8         35.36         30.24         5.46 o                         
  -6   7   8        263.21        256.44        24.94 o                         
  -5   7   8         69.37         75.19         8.33 o                         
  -4   7   8         63.30         81.74         7.22 o                         
  -3   7   8          1.55          3.33         3.32 o                         
  -2   7   8          0.76          0.03         2.86 o                         
  -1   7   8          1.70          3.10         2.77 o                         
   0   7   8          6.36         10.92         2.99 o                         
   1   7   8        202.59        276.62         8.74 o                         
   2   7   8          7.53          0.88         1.90 o                         
   3   7   8         23.38         12.15         2.61 o                         
   4   7   8          3.89          3.93         2.03 o                         
   5   7   8        608.46        648.67        14.86 o                         
   6   7   8        579.01        541.42        14.52 o                         
   7   7   8         35.43         41.25         3.56 o                         
   8   7   8          1.35          1.13         2.97 o                         
   9   7   8          9.78          4.51         4.11 o                         
  10   7   8         86.64         82.75         8.87 o                         
  -5   8   8        207.90        215.58        11.31 o                         
  -4   8   8         86.68         80.95        10.72 o                         
  -3   8   8         37.58         37.27         4.55 o                         
  -2   8   8         84.22         89.40         5.84 o                         
  -1   8   8         28.12         27.07         3.50 o                         
   0   8   8         80.73        102.87         5.88 o                         
   1   8   8          8.06          0.89         2.11 o                         
   2   8   8         84.98        103.07         4.72 o                         
   3   8   8        620.04        594.84        16.99 o                         
   4   8   8         50.57         45.13         3.83 o                         
   5   8   8          2.47         -1.35         2.75 o                         
   6   8   8         12.69          8.31         2.99 o                         
   7   8   8         49.46         55.40         4.90 o                         
   8   8   8        636.14        608.30        16.89 o                         
   9   8   8        153.64        184.49         9.99 o                         
  10   8   8         49.26         40.33         7.14 o                         
  -4   9   8        194.30        229.23        13.46 o                         
  -3   9   8         18.95         21.53         5.88 o                         
  -2   9   8         31.26         31.89         4.15 o                         
  -1   9   8        141.04        129.39         6.87 o                         
   0   9   8        121.06        156.58         6.11 o                         
   1   9   8        169.15        154.83         5.94 o                         
   2   9   8         25.23         21.75         2.92 o                         
   3   9   8         20.66         15.40         3.72 o                         
   4   9   8         48.94         48.46         4.13 o                         
   5   9   8        603.16        589.18        27.55 o                         
   6   9   8         32.68         27.74         3.90 o                         
   7   9   8         16.76          4.14         5.85 o                         
   8   9   8         12.01          5.79         4.01 o                         
   9   9   8         97.05        111.95        12.03 o                         
  -3  10   8         42.01         40.31        21.04 o                         
  -2  10   8        147.59        146.99         8.06 o                         
  -1  10   8        422.43        487.96        18.46 o                         
   0  10   8         12.06          7.96         2.90 o                         
   1  10   8         84.23         90.15         5.53 o                         
   2  10   8          2.58          2.98         2.92 o                         
   3  10   8        230.15        258.99         8.81 o                         
   4  10   8          6.59          3.96         3.23 o                         
   5  10   8         54.31         50.56         4.28 o                         
   6  10   8         22.56         41.67         4.90 o                         
   7  10   8         38.12         29.07         4.50 o                         
   8  10   8         48.19         41.31         4.75 o                         
   9  10   8          6.36         -4.53        10.84 o                         
  -2  11   8         18.42         35.66        10.81 o                         
  -1  11   8         94.04         77.94         3.72 o                         
   0  11   8        280.92        260.08         9.66 o                         
   1  11   8         65.25         58.37         4.95 o                         
   2  11   8          0.49          1.29         3.24 o                         
   3  11   8          7.03         15.66         3.77 o                         
   4  11   8          1.31          1.70         3.75 o                         
   5  11   8         42.09         62.46         6.04 o                         
   6  11   8         14.17          9.73         4.22 o                         
   7  11   8         48.68         33.98         5.09 o                         
   8  11   8          9.83          2.58         5.45 o                         
   0  12   8          7.62         -3.17         6.90 o                         
   1  12   8        184.43        204.65        11.07 o                         
   2  12   8        605.57        630.00        22.48 o                         
   3  12   8          0.52         -0.22         4.06 o                         
   4  12   8          2.91          2.10         7.87 o                         
   5  12   8         91.46        118.38         7.71 o                         
   6  12   8         24.68         17.87         9.54 o                         
  -3  -9   9        218.70        206.85        10.59 o                         
  -2  -9   9          0.85          1.71        10.67 o                         
  -1  -9   9         80.93         91.00         6.66 o                         
   0  -9   9         75.90         86.52         8.70 o                         
   1  -9   9         76.36         77.45         5.76 o                         
   2  -9   9         40.62         41.48         4.98 o                         
   3  -9   9         23.82         25.37         6.35 o                         
  -5  -8   9         19.43         14.50         5.59 o                         
  -4  -8   9         79.54         71.72         6.48 o                         
  -3  -8   9          0.67          0.77         6.43 o                         
  -2  -8   9         88.63         91.61         6.40 o                         
  -1  -8   9        106.49        106.33         5.69 o                         
   0  -8   9         77.78         79.30         4.44 o                         
   1  -8   9        124.58        118.99         7.58 o                         
   2  -8   9          6.63         12.13         3.89 o                         
   3  -8   9          0.46         -2.83         3.23 o                         
   4  -8   9        173.42        144.36         8.40 o                         
   5  -8   9         98.00         95.11         6.07 o                         
  -6  -7   9        389.84        412.25        14.57 o                         
  -5  -7   9        753.91        755.80        35.34 o                         
  -4  -7   9         40.33         31.59         5.37 o                         
  -3  -7   9         23.12         27.28         4.74 o                         
  -2  -7   9          5.15          2.68         2.73 o                         
  -1  -7   9          2.43          2.59         3.14 o                         
   0  -7   9        466.16        471.81        11.75 o                         
   1  -7   9        146.46        128.85         6.09 o                         
   2  -7   9          0.52          2.28         2.73 o                         
   3  -7   9        106.43        113.76         5.87 o                         
   4  -7   9        446.24        381.53        11.50 o                         
   5  -7   9         50.65         48.94         5.05 o                         
   6  -7   9          7.50         14.53         5.86 o                         
  -6  -6   9         62.52         67.17         6.05 o                         
  -5  -6   9        236.33        238.56        15.08 o                         
  -4  -6   9        576.79        615.07        17.42 o                         
  -3  -6   9        982.75        970.16        19.73 o                         
  -2  -6   9        436.88        429.98        11.48 o                         
  -1  -6   9         99.50        109.85         5.00 o                         
   0  -6   9        264.36        279.59         8.02 o                         
   1  -6   9          0.97          0.01         2.36 o                         
   2  -6   9        154.07        173.85         6.82 o                         
   3  -6   9        240.83        211.75         7.61 o                         
   4  -6   9        240.02        225.93         7.95 o                         
   5  -6   9         50.28         64.06         5.37 o                         
   6  -6   9         22.45         13.17         5.48 o                         
   7  -6   9          6.81         -3.45        11.06 o                         
  -7  -5   9         15.97         17.37         6.89 o                         
  -6  -5   9        170.51        187.51        16.13 o                         
  -5  -5   9        114.33        105.50         6.57 o                         
  -4  -5   9         83.87         75.51         4.73 o                         
  -3  -5   9         34.58         40.54         3.19 o                         
  -2  -5   9       1483.90       1580.82        30.14 o                         
  -1  -5   9       2567.72       2623.42        52.64 o                         
   0  -5   9        333.69        307.55         8.39 o                         
   1  -5   9         41.71         47.57         3.26 o                         
   2  -5   9         65.33         38.79         3.29 o                         
   3  -5   9        234.55        215.11         8.20 o                         
   4  -5   9         62.90         66.43         4.42 o                         
   5  -5   9          4.98          4.86         3.05 o                         
   6  -5   9        199.75        193.06        10.64 o                         
   7  -5   9        163.61        172.31         9.67 o                         
   8  -5   9         38.16         22.52         7.95 o                         
  -7  -4   9        170.11        185.97        24.84 o                         
  -6  -4   9        245.03        304.68        17.90 o                         
  -5  -4   9          6.03          4.04         3.69 o                         
  -4  -4   9        220.92        223.62         8.76 o                         
  -3  -4   9         68.27         77.32         4.98 o                         
  -2  -4   9        132.70        146.68         5.84 o                         
  -1  -4   9         57.69         45.49         3.99 o                         
   0  -4   9       1175.56       1101.04        23.27 o                         
   1  -4   9       1576.42       1614.75        33.30 o                         
   2  -4   9         57.38         54.15         3.67 o                         
   3  -4   9        230.97        184.24         6.53 o                         
   4  -4   9          0.86         -1.04         2.59 o                         
   5  -4   9          0.62          2.69         3.02 o                         
   6  -4   9         84.62         85.80         6.84 o                         
   7  -4   9         54.30         70.16         7.57 o                         
   8  -4   9        182.80        165.91        10.15 o                         
  -7  -3   9        232.83        260.35        40.97 o                         
  -6  -3   9        257.93        296.17        16.64 o                         
  -5  -3   9          8.12          8.08         3.14 o                         
  -4  -3   9         11.85         10.43         2.54 o                         
  -3  -3   9        966.57        989.26        24.21 o                         
  -2  -3   9        451.52        405.08        10.36 o                         
  -1  -3   9         14.86         19.33         3.12 o                         
   0  -3   9        400.11        418.76        12.80 o                         
   1  -3   9        380.66        429.94        11.87 o                         
   2  -3   9       1835.60       1654.29        33.88 o                         
   3  -3   9        344.35        302.51         8.91 o                         
   4  -3   9         35.63         46.28         3.23 o                         
   5  -3   9         84.32         70.54         3.23 o                         
   6  -3   9          7.16          5.98         3.84 o                         
   7  -3   9        148.62        168.42         8.75 o                         
   8  -3   9        109.88        106.07        10.75 o                         
   9  -3   9          0.51         -5.96         6.17 o                         
  -8  -2   9        307.04        353.86        30.69 o                         
  -7  -2   9         18.59         20.47         7.60 o                         
  -6  -2   9        156.61        166.03        19.05 o                         
  -5  -2   9        118.96        129.58         6.00 o                         
  -4  -2   9        167.82        155.19         8.83 o                         
  -3  -2   9        468.00        479.27        11.81 o                         
  -2  -2   9        124.47        101.87         4.71 o                         
  -1  -2   9        176.18        171.57         6.35 o                         
   0  -2   9         14.64         13.41         2.64 o                         
   1  -2   9        374.40        366.45        10.47 o                         
   2  -2   9        452.77        347.93        10.14 o                         
   3  -2   9       1765.04       1874.86        49.66 o                         
   4  -2   9       1721.29       1752.43        45.80 o                         
   5  -2   9         87.09         46.99         2.81 o                         
   6  -2   9          0.80          0.66         3.55 o                         
   7  -2   9         10.47          3.58         4.00 o                         
   8  -2   9         34.94         33.67         5.45 o                         
   9  -2   9        203.01        214.33        10.86 o                         
  -8  -1   9        103.89         94.80        18.32 o                         
  -7  -1   9        456.87        485.23        35.07 o                         
  -6  -1   9        219.61        207.06         8.12 o                         
  -5  -1   9          0.74          2.02         2.61 o                         
  -4  -1   9        685.42        645.44        16.53 o                         
  -3  -1   9        517.19        501.34        13.41 o                         
  -2  -1   9         87.15         72.94         4.37 o                         
  -1  -1   9         75.71         86.98         7.18 o                         
   0  -1   9          4.22         12.20         2.37 o                         
   1  -1   9        733.50        670.83        16.87 o                         
   2  -1   9        423.32        394.51        11.12 o                         
   3  -1   9         43.40         72.38         5.22 o                         
   4  -1   9        203.04        152.20        11.41 o                         
   5  -1   9       1460.88       1394.91        28.62 o                         
   6  -1   9        775.04        800.72        22.98 o                         
   7  -1   9        390.16        395.88        12.54 o                         
   8  -1   9         49.31         53.30         5.46 o                         
   9  -1   9          1.62          3.60         7.49 o                         
  10  -1   9         22.67         24.33         7.88 o                         
  -7   0   9         48.06         51.95         8.12 o                         
  -6   0   9        489.76        466.61        16.95 o                         
  -5   0   9        494.26        574.74        15.04 o                         
  -4   0   9        312.50        268.95         9.06 o                         
  -3   0   9         33.69         34.65         3.85 o                         
  -2   0   9       1052.15       1045.92        24.82 o                         
  -1   0   9        400.08        392.19        10.87 o                         
   0   0   9        568.67        520.13        18.68 o                         
   1   0   9         69.94         66.63         4.09 o                         
   2   0   9        181.59        209.10         7.21 o                         
   3   0   9        976.98       1052.04        29.21 o                         
   4   0   9         74.75         39.13         2.68 o                         
   5   0   9          8.04         10.53         1.52 o                         
   6   0   9       1425.92       1476.32        35.14 o                         
   7   0   9       1579.82       1581.79        37.66 o                         
   8   0   9        212.64        220.76        16.99 o                         
   9   0   9         10.26         26.06         6.38 o                         
  10   0   9         31.69         23.41         7.79 o                         
  -7   1   9          3.67         14.33         6.27 o                         
  -6   1   9        170.79        166.76        16.45 o                         
  -5   1   9        227.01        242.58        11.51 o                         
  -4   1   9        702.33        638.33        16.20 o                         
  -3   1   9        596.83        642.50        16.17 o                         
  -2   1   9        109.52        100.27         4.88 o                         
  -1   1   9          2.55         -0.71         2.07 o                         
   0   1   9       2389.95       2350.10        61.05 o                         
   1   1   9        382.04        420.09        13.19 o                         
   2   1   9        208.33        188.58         6.82 o                         
   3   1   9        226.04        196.54         5.83 o                         
   4   1   9         59.46         35.60         2.61 o                         
   5   1   9         23.40          9.81         1.65 o                         
   6   1   9          4.35          9.53         2.42 o                         
   7   1   9        905.86        906.46        23.51 o                         
   8   1   9       1088.58       1090.93        44.00 o                         
   9   1   9        840.31        845.19        43.50 o                         
  10   1   9         49.22         57.25         9.69 o                         
  -7   2   9         40.58         30.99         2.93 o                         
  -6   2   9         16.18         25.10         3.87 o                         
  -5   2   9          1.79          2.76         2.68 o                         
  -4   2   9          3.28          0.42         2.33 o                         
  -3   2   9       1289.50       1463.23        33.70 o                         
  -2   2   9        406.37        358.14         9.89 o                         
  -1   2   9        148.22        126.17         5.29 o                         
   0   2   9         86.20         85.26         5.35 o                         
   1   2   9        588.36        614.11        15.37 o                         
   2   2   9       1242.19       1133.33        23.64 o                         
   3   2   9        227.24        218.43         6.82 o                         
   4   2   9        284.99        284.15         8.35 o                         
   5   2   9        281.60        287.16         8.49 o                         
   6   2   9         79.73         59.43         3.49 o                         
   7   2   9          7.55          2.99         4.11 o                         
   8   2   9         78.02         74.74         8.33 o                         
   9   2   9         40.93         49.40        16.51 o                         
  10   2   9        516.43        479.44        55.68 o                         
  -7   3   9         72.43         87.15        11.91 o                         
  -6   3   9         73.26         73.55         7.21 o                         
  -5   3   9        141.58        146.30         7.94 o                         
  -4   3   9         31.32         24.42         4.00 o                         
  -3   3   9         17.67         22.79         5.56 o                         
  -2   3   9        439.17        388.99        12.87 o                         
  -1   3   9        716.16        827.67        23.52 o                         
   0   3   9       1078.55       1084.91        20.64 o                         
   1   3   9        403.69        331.33         8.21 o                         
   2   3   9         37.20         25.28         3.00 o                         
   3   3   9        842.18        924.73        22.00 o                         
   4   3   9         57.65         54.99         4.26 o                         
   5   3   9        139.34        123.50         5.16 o                         
   6   3   9        488.33        482.10        13.13 o                         
   7   3   9        407.72        454.84        14.37 o                         
   8   3   9          3.77          4.73         6.92 o                         
   9   3   9         39.16         43.91        14.81 o                         
  10   3   9         66.53         72.68        16.08 o                         
  11   3   9         58.41         95.48        15.78 o                         
  -7   4   9         20.60         19.14         4.67 o                         
  -6   4   9        165.33        177.77         9.59 o                         
  -5   4   9         14.26          9.33         5.35 o                         
  -4   4   9        339.33        358.24        10.81 o                         
  -3   4   9        495.37        429.54        14.09 o                         
  -2   4   9        452.48        465.26        14.44 o                         
  -1   4   9         37.47         28.74         3.04 o                         
   0   4   9        517.46        462.76        12.40 o                         
   1   4   9        602.30        553.29        12.51 o                         
   2   4   9       2483.91       2727.68        54.45 o                         
   3   4   9        250.99        237.10         7.42 o                         
   4   4   9          0.57          1.00         2.00 o                         
   5   4   9        646.52        626.04        16.09 o                         
   6   4   9        661.90        721.16        21.03 o                         
   7   4   9         47.66         42.81         5.22 o                         
   8   4   9         69.92         73.81         5.23 o                         
   9   4   9         88.93         84.74         9.70 o                         
  10   4   9        288.15        293.36        27.67 o                         
  11   4   9        116.38        115.24        13.62 o                         
  -6   5   9        307.70        274.79        13.06 o                         
  -5   5   9        134.52        130.59        11.94 o                         
  -4   5   9          2.17          8.58         5.44 o                         
  -3   5   9        198.66        170.63         9.57 o                         
  -2   5   9        332.60        383.76        12.61 o                         
  -1   5   9          0.55          4.71         2.61 o                         
   0   5   9          0.66         -1.10         2.46 o                         
   1   5   9         31.56         49.39         5.35 o                         
   2   5   9        675.03        699.96        17.27 o                         
   3   5   9         78.69         52.04         3.52 o                         
   4   5   9        666.14        666.47        16.91 o                         
   5   5   9        285.32        288.96         7.18 o                         
   6   5   9        434.80        418.23        11.05 o                         
   7   5   9        671.34        653.28        16.89 o                         
   8   5   9         11.36         14.44         2.57 o                         
   9   5   9         30.02         16.31         3.49 o                         
  10   5   9         27.31         30.96         8.00 o                         
  -6   6   9         24.55         18.51         7.19 o                         
  -5   6   9        126.08        136.69        10.57 o                         
  -4   6   9        428.88        424.30        17.86 o                         
  -3   6   9        184.83        173.78         7.97 o                         
  -2   6   9         39.10         26.69         5.31 o                         
  -1   6   9        533.97        469.91        14.50 o                         
   0   6   9        146.26        167.65         7.18 o                         
   1   6   9         99.60        110.14         7.65 o                         
   2   6   9         68.33         80.04         8.00 o                         
   3   6   9          4.79         11.77         2.16 o                         
   4   6   9       1663.25       1720.64        32.20 o                         
   5   6   9         43.56         46.46         3.06 o                         
   6   6   9        544.27        538.94        13.19 o                         
   7   6   9         58.93         68.69         4.16 o                         
   8   6   9        228.85        241.90         7.93 o                         
   9   6   9        615.31        607.22        20.88 o                         
  10   6   9         39.15         60.41         5.59 o                         
  -5   7   9          0.85         -1.61         6.27 o                         
  -4   7   9        252.23        213.39        10.41 o                         
  -3   7   9         18.86         31.90         5.52 o                         
  -2   7   9         11.59         13.12         5.36 o                         
  -1   7   9        253.29        234.42         9.06 o                         
   0   7   9        790.23        835.47        23.51 o                         
   1   7   9        423.52        375.09        12.32 o                         
   2   7   9        138.34        166.84         9.80 o                         
   3   7   9         18.60         19.30         2.86 o                         
   4   7   9         93.57         90.67         4.41 o                         
   5   7   9        577.18        529.32        12.39 o                         
   6   7   9        955.91        995.44        20.07 o                         
   7   7   9          1.55          0.48         2.58 o                         
   8   7   9        196.49        212.22         8.42 o                         
   9   7   9        106.43         93.89         8.27 o                         
  10   7   9        158.10        161.38         9.21 o                         
  -4   8   9         40.57         21.03         6.90 o                         
  -3   8   9         15.75         22.83         4.85 o                         
  -2   8   9        140.82        127.08         7.22 o                         
  -1   8   9         98.66        109.68         6.57 o                         
   0   8   9        154.23        191.42         8.22 o                         
   1   8   9         21.99         10.05         4.68 o                         
   2   8   9         44.37         52.55         3.97 o                         
   3   8   9        769.04        761.85        20.85 o                         
   4   8   9        315.59        291.12        10.39 o                         
   5   8   9         37.84         52.60         4.10 o                         
   6   8   9         53.31         47.02         3.60 o                         
   7   8   9         89.94         92.58         7.54 o                         
   8   8   9        241.37        253.94        13.38 o                         
   9   8   9        342.28        345.92        13.37 o                         
  10   8   9         91.91         86.45        11.76 o                         
  -3   9   9        211.82        226.11        10.91 o                         
  -2   9   9         20.64         23.41         4.46 o                         
  -1   9   9         64.27         68.87         5.25 o                         
   0   9   9        528.42        499.04        19.08 o                         
   1   9   9         15.01         14.59         2.49 o                         
   2   9   9         49.21         76.28         4.30 o                         
   3   9   9        118.31        116.71         5.82 o                         
   4   9   9         27.89         23.01         3.18 o                         
   5   9   9        250.73        263.31         9.71 o                         
   6   9   9        112.25        128.94        10.18 o                         
   7   9   9          6.35         12.20         6.32 o                         
   8   9   9         13.78          9.94         3.81 o                         
   9   9   9         70.18         76.98         5.85 o                         
  -2  10   9         68.14         55.60         6.19 o                         
  -1  10   9        249.31        232.30        11.90 o                         
   0  10   9          0.55          6.31         4.56 o                         
   1  10   9         56.89         73.13         4.73 o                         
   2  10   9        439.86        467.48        12.79 o                         
   3  10   9        162.38        149.39         6.93 o                         
   4  10   9         32.06         32.27         4.77 o                         
   5  10   9         22.97         31.78         3.95 o                         
   6  10   9        261.63        247.57         8.99 o                         
   7  10   9          8.41          9.25         5.09 o                         
   8  10   9          1.56         -4.19         4.19 o                         
  -1  11   9        138.81        149.35        26.21 o                         
   0  11   9         17.94          9.07         5.10 o                         
   1  11   9          2.16          6.09         3.36 o                         
   2  11   9          0.71          6.30         3.48 o                         
   3  11   9        343.23        342.67        12.70 o                         
   4  11   9         87.09         97.74         6.83 o                         
   5  11   9        163.82        195.30         9.06 o                         
   6  11   9          7.00          0.35         7.56 o                         
   7  11   9        133.46        151.19         7.78 o                         
   1  12   9          2.85         -1.18         8.67 o                         
   2  12   9         52.47         56.59         5.06 o                         
   3  12   9         46.04         44.82         5.13 o                         
   4  12   9          3.76          7.76         6.94 o                         
   5  12   9        176.82        182.12         9.51 o                         
  -2  -9  10         39.59         43.36        15.00 o                         
  -1  -9  10        115.58        127.43         9.91 o                         
   0  -9  10         73.87         82.10        10.85 o                         
   1  -9  10         30.42         32.80         4.82 o                         
  -4  -8  10         10.38         11.87         8.28 o                         
  -3  -8  10          1.07          2.66         5.49 o                         
  -2  -8  10         53.66         43.24         5.80 o                         
  -1  -8  10        287.43        304.28        15.60 o                         
   0  -8  10        141.80        152.36         9.18 o                         
   1  -8  10         32.68         29.90         4.70 o                         
   2  -8  10         12.49         13.58         5.13 o                         
   3  -8  10          0.58         -3.53         3.60 o                         
   4  -8  10        234.63        235.08         9.92 o                         
  -5  -7  10        494.95        477.02        18.98 o                         
  -4  -7  10        205.68        245.60        11.25 o                         
  -3  -7  10          1.80          9.06         5.61 o                         
  -2  -7  10         37.21         49.62         4.05 o                         
  -1  -7  10        131.41        125.20         6.37 o                         
   0  -7  10        285.32        312.42        10.47 o                         
   1  -7  10        164.98        176.74         7.48 o                         
   2  -7  10         26.61         24.72         3.66 o                         
   3  -7  10          0.48         -0.07         4.51 o                         
   4  -7  10        361.25        331.67        10.84 o                         
   5  -7  10         41.40         34.17         4.84 o                         
  -6  -6  10          1.57          7.51         7.26 o                         
  -5  -6  10         13.71         21.92         5.40 o                         
  -4  -6  10         55.71         61.52         5.84 o                         
  -3  -6  10        813.83        831.71        20.17 o                         
  -2  -6  10        102.78        107.08         5.22 o                         
  -1  -6  10        172.87        167.35         8.37 o                         
   0  -6  10          7.21          6.54         2.95 o                         
   1  -6  10        130.10        150.45         6.12 o                         
   2  -6  10        229.21        214.22         7.92 o                         
   3  -6  10        176.19        170.50         7.21 o                         
   4  -6  10        226.15        247.60        12.00 o                         
   5  -6  10          0.93          7.36         6.63 o                         
   6  -6  10        135.79        125.68        14.15 o                         
  -6  -5  10         57.37         79.68        13.27 o                         
  -5  -5  10         90.77        100.14         7.05 o                         
  -4  -5  10         32.05         25.63         3.34 o                         
  -3  -5  10         16.64         15.78         3.77 o                         
  -2  -5  10       1055.26       1041.54        23.08 o                         
  -1  -5  10        361.96        377.64        15.09 o                         
   0  -5  10         18.99         25.27         3.50 o                         
   1  -5  10        311.64        345.90         9.35 o                         
   2  -5  10         81.01         86.27         7.75 o                         
   3  -5  10        389.70        436.89        12.38 o                         
   4  -5  10        556.02        539.05        14.54 o                         
   5  -5  10         68.95         60.29         4.63 o                         
   6  -5  10          0.48         -6.61         6.61 o                         
   7  -5  10         32.71         28.48         6.15 o                         
  -6  -4  10         76.43         84.47        10.64 o                         
  -5  -4  10         15.77         10.39         6.28 o                         
  -4  -4  10         95.81         97.95        10.77 o                         
  -3  -4  10         27.07         28.16         3.53 o                         
  -2  -4  10        398.36        399.01        11.02 o                         
  -1  -4  10        346.24        392.41        13.28 o                         
   0  -4  10        428.50        427.50        13.13 o                         
   1  -4  10        221.18        201.91         6.63 o                         
   2  -4  10         89.64         69.96         4.44 o                         
   3  -4  10        142.65        208.84         8.25 o                         
   4  -4  10         34.79         36.94         3.15 o                         
   5  -4  10        203.97        201.01         7.10 o                         
   6  -4  10        235.31        246.68        18.71 o                         
   7  -4  10         57.15         48.07         6.03 o                         
   8  -4  10         13.93         14.22         8.11 o                         
  -7  -3  10        181.11        213.79        17.25 o                         
  -6  -3  10        387.99        356.01        26.11 o                         
  -5  -3  10        108.83        113.09         6.28 o                         
  -4  -3  10          2.00         -3.08         3.08 o                         
  -3  -3  10          3.62          3.25         2.71 o                         
  -2  -3  10          5.89          4.28         2.92 o                         
  -1  -3  10          9.08          5.48         2.92 o                         
   0  -3  10        117.94        103.49         5.54 o                         
   1  -3  10        200.59        170.44         7.76 o                         
   2  -3  10       2063.08       2083.96        55.08 o                         
   3  -3  10       1146.49       1233.98        29.16 o                         
   4  -3  10        101.96        104.20         4.98 o                         
   5  -3  10          7.39          3.32         2.24 o                         
   6  -3  10         41.83         45.97         5.43 o                         
   7  -3  10        414.24        423.45        14.46 o                         
   8  -3  10        356.13        350.17        13.50 o                         
  -7  -2  10         42.06         54.97        11.54 o                         
  -6  -2  10        193.91        188.26         8.59 o                         
  -5  -2  10        101.99        110.64         5.97 o                         
  -4  -2  10        249.01        245.27         8.81 o                         
  -3  -2  10        323.20        341.19        10.56 o                         
  -2  -2  10          5.17          6.18         3.08 o                         
  -1  -2  10         70.44         63.85         4.13 o                         
   0  -2  10         74.71         90.64         7.38 o                         
   1  -2  10         60.61         66.27         6.02 o                         
   2  -2  10          0.62         -0.43         2.67 o                         
   3  -2  10        116.94         83.71         5.93 o                         
   4  -2  10       2844.64       2627.78        59.08 o                         
   5  -2  10        348.68        402.30         9.64 o                         
   6  -2  10          3.27          5.27         3.95 o                         
   7  -2  10         66.63         62.77         6.05 o                         
   8  -2  10         42.87         48.61         6.47 o                         
   9  -2  10        170.17        177.13        14.46 o                         
  -7  -1  10        160.25        136.18        20.27 o                         
  -6  -1  10        268.60        290.92        14.22 o                         
  -5  -1  10         66.14         58.02         4.38 o                         
  -4  -1  10        291.05        272.28         9.76 o                         
  -3  -1  10        640.98        691.64        17.71 o                         
  -2  -1  10        286.67        290.92        11.78 o                         
  -1  -1  10         53.42         75.02         4.25 o                         
   0  -1  10         37.33         53.09         6.28 o                         
   1  -1  10        604.56        647.63        16.77 o                         
   2  -1  10         29.76         20.99         3.27 o                         
   3  -1  10        117.83         92.11         6.37 o                         
   4  -1  10         10.00         11.05         3.85 o                         
   5  -1  10        563.93        605.09        12.52 o                         
   6  -1  10        510.85        508.05        14.93 o                         
   7  -1  10        261.30        257.76        10.45 o                         
   8  -1  10         85.60        110.27         7.36 o                         
   9  -1  10         21.90         32.54         6.36 o                         
  -7   0  10          3.05          5.67        10.77 o                         
  -6   0  10          0.79          1.50         4.49 o                         
  -5   0  10        176.54        154.24         6.86 o                         
  -4   0  10        555.98        598.10        15.73 o                         
  -3   0  10        100.97        110.75         5.75 o                         
  -2   0  10       1053.81       1045.42        29.11 o                         
  -1   0  10        113.72         91.20         5.11 o                         
   0   0  10          3.67          2.59         2.50 o                         
   1   0  10          0.64          0.10         2.63 o                         
   2   0  10         80.37         72.47         5.54 o                         
   3   0  10        106.71         75.36         5.59 o                         
   4   0  10        258.74        335.28         9.65 o                         
   5   0  10         85.73         73.38         3.83 o                         
   6   0  10          6.96          2.18         3.53 o                         
   7   0  10        557.89        625.08        31.11 o                         
   8   0  10        241.50        236.14        10.40 o                         
   9   0  10        107.46        105.06         8.16 o                         
  10   0  10         15.42          6.20         6.72 o                         
  -7   1  10         30.76         42.28         7.86 o                         
  -6   1  10         53.71         49.73         4.53 o                         
  -5   1  10         11.38          9.00         3.12 o                         
  -4   1  10        123.79        162.76         6.65 o                         
  -3   1  10         66.64         50.01         3.86 o                         
  -2   1  10        822.64        799.75        22.85 o                         
  -1   1  10        253.67        250.36         8.36 o                         
   0   1  10        715.68        800.15        22.91 o                         
   1   1  10        306.45        252.30        15.01 o                         
   2   1  10         36.88         40.41         4.68 o                         
   3   1  10          9.27          7.51         2.01 o                         
   4   1  10          5.18         12.50         2.10 o                         
   5   1  10          2.67          0.66         1.67 o                         
   6   1  10         69.93         70.98         3.48 o                         
   7   1  10        304.65        303.63        13.26 o                         
   8   1  10        151.72        165.40         9.23 o                         
   9   1  10        335.32        353.15        13.38 o                         
  10   1  10        191.74        197.08        25.09 o                         
  -7   2  10        115.55         97.79        10.73 o                         
  -6   2  10          2.36         -0.60         4.39 o                         
  -5   2  10         25.07         28.19         3.51 o                         
  -4   2  10        134.89        104.99         5.22 o                         
  -3   2  10        117.69         90.38         5.87 o                         
  -2   2  10        114.86        139.07         6.38 o                         
  -1   2  10         14.41         15.82         4.15 o                         
   0   2  10       1051.54       1080.65        30.00 o                         
   1   2  10        435.99        387.54        10.78 o                         
   2   2  10        944.48       1077.07        22.75 o                         
   3   2  10        935.06        931.19        22.30 o                         
   4   2  10        148.64        138.68         5.50 o                         
   5   2  10        691.97        794.76        19.64 o                         
   6   2  10        596.48        647.41        22.41 o                         
   7   2  10        342.57        337.82        11.45 o                         
   8   2  10          2.43          1.19         6.47 o                         
   9   2  10          2.84          9.55         7.64 o                         
  10   2  10        123.14        183.02        15.74 o                         
  -6   3  10        407.11        413.60        18.15 o                         
  -5   3  10        238.28        261.31        10.92 o                         
  -4   3  10          0.52          5.39         5.29 o                         
  -3   3  10        108.37        146.24         9.83 o                         
  -2   3  10         30.60         12.74         5.05 o                         
  -1   3  10         40.38         30.55         4.81 o                         
   0   3  10        454.01        444.96         9.37 o                         
   1   3  10        498.91        555.70        12.74 o                         
   2   3  10        131.40        146.93         6.91 o                         
   3   3  10        770.38        678.69        16.95 o                         
   4   3  10        606.63        647.38        16.41 o                         
   5   3  10        209.80        184.52         6.82 o                         
   6   3  10        184.61        164.94         7.03 o                         
   7   3  10          7.01          5.62         2.28 o                         
   8   3  10        186.75        198.44        11.13 o                         
   9   3  10         31.70         38.07         8.75 o                         
  10   3  10         96.19        135.06        12.87 o                         
  -6   4  10         79.08         82.07         6.90 o                         
  -5   4  10        332.88        361.29        11.60 o                         
  -4   4  10        156.45        146.64         9.60 o                         
  -3   4  10       1272.23       1294.61        30.77 o                         
  -2   4  10          3.49          2.24         2.85 o                         
  -1   4  10        904.05        946.42        25.08 o                         
   0   4  10         51.83         70.47         5.60 o                         
   1   4  10         96.42        113.24         4.31 o                         
   2   4  10       1033.93       1013.76        21.64 o                         
   3   4  10         36.92         29.70         2.90 o                         
   4   4  10        199.03        210.64         7.30 o                         
   5   4  10       1325.00       1278.23        34.82 o                         
   6   4  10        214.63        220.73         9.80 o                         
   7   4  10        116.26        100.99         5.36 o                         
   8   4  10        106.98         94.33         5.44 o                         
   9   4  10         12.34         19.45        15.20 o                         
  10   4  10         21.77         24.93         9.40 o                         
  -6   5  10        176.44        200.51        12.06 o                         
  -5   5  10         13.50         20.26         5.15 o                         
  -4   5  10        261.90        250.54         9.68 o                         
  -3   5  10        340.94        351.08        16.52 o                         
  -2   5  10        100.86        101.57         6.24 o                         
  -1   5  10        341.45        313.96        11.05 o                         
   0   5  10         12.09         10.44         2.82 o                         
   1   5  10         23.47         22.12         3.33 o                         
   2   5  10         94.52         74.38         3.85 o                         
   3   5  10          2.43          0.80         2.83 o                         
   4   5  10        515.76        507.73        13.78 o                         
   5   5  10         76.45         58.90         6.31 o                         
   6   5  10       1058.17       1081.20        26.51 o                         
   7   5  10        401.44        396.10        12.09 o                         
   8   5  10         32.07         18.92         6.53 o                         
   9   5  10         40.03         43.37         9.59 o                         
  10   5  10         20.92         22.60        10.22 o                         
  -5   6  10        206.50        205.13        13.76 o                         
  -4   6  10        182.10        211.42        12.61 o                         
  -3   6  10        385.41        414.44        17.58 o                         
  -2   6  10         67.66         61.68         5.26 o                         
  -1   6  10        475.31        436.75        14.20 o                         
   0   6  10        386.41        364.43        14.70 o                         
   1   6  10         60.73         38.42         4.14 o                         
   2   6  10        165.17        151.75         6.86 o                         
   3   6  10        168.29        130.03         5.78 o                         
   4   6  10        507.19        450.21        12.73 o                         
   5   6  10        217.13        200.60         7.77 o                         
   6   6  10        696.32        696.27        14.80 o                         
   7   6  10         67.50         76.78         4.23 o                         
   8   6  10         59.06         57.81         3.78 o                         
   9   6  10        173.39        186.15         7.35 o                         
  10   6  10         68.63         62.71         6.09 o                         
  -4   7  10         27.27         32.76         5.43 o                         
  -3   7  10        298.36        340.65        12.76 o                         
  -2   7  10        177.04        165.04        17.77 o                         
  -1   7  10         74.52        103.79        13.93 o                         
   0   7  10        279.94        244.59        21.27 o                         
   1   7  10       1615.20       1488.83        40.45 o                         
   2   7  10         25.85         37.79         4.97 o                         
   3   7  10         29.47         30.46         3.68 o                         
   4   7  10        340.50        388.24        11.40 o                         
   5   7  10        180.05        159.63         5.87 o                         
   6   7  10        503.75        529.50        17.60 o                         
   7   7  10        197.82        199.71         7.96 o                         
   8   7  10        450.12        412.34        13.39 o                         
   9   7  10        252.51        263.92        16.52 o                         
  10   7  10        176.57        174.64        14.93 o                         
  -4   8  10         34.39         41.37         6.16 o                         
  -3   8  10         10.35         12.72         4.87 o                         
  -2   8  10         14.91          5.20         5.00 o                         
  -1   8  10        513.15        534.19        17.36 o                         
   0   8  10        488.16        470.83        15.19 o                         
   1   8  10         56.22         66.50        10.38 o                         
   2   8  10        172.64        178.88         9.86 o                         
   3   8  10        655.33        609.74        17.88 o                         
   4   8  10        396.66        374.19        11.32 o                         
   5   8  10          9.69         13.68         2.92 o                         
   6   8  10        548.20        551.25        12.76 o                         
   7   8  10          0.46         -2.02         3.94 o                         
   8   8  10         70.67         75.88         4.83 o                         
   9   8  10        241.95        231.75         9.01 o                         
  -3   9  10         19.38         26.92         7.48 o                         
  -2   9  10          3.54         -0.04         4.71 o                         
  -1   9  10         59.82         76.44         7.80 o                         
   0   9  10        466.47        445.89        18.40 o                         
   1   9  10        269.57        269.69        15.59 o                         
   2   9  10          0.64         -0.02         4.22 o                         
   3   9  10        278.98        238.44        19.29 o                         
   4   9  10        526.21        530.71        20.18 o                         
   5   9  10        196.76        195.37         7.36 o                         
   6   9  10        337.56        320.40        12.83 o                         
   7   9  10        149.76        118.96         7.07 o                         
   8   9  10         17.67          6.61         6.94 o                         
   9   9  10         22.62         20.55         4.77 o                         
  -2  10  10         10.53         12.32         5.74 o                         
  -1  10  10         42.96         40.83         6.47 o                         
   0  10  10         71.86         64.69         9.84 o                         
   1  10  10         10.45         15.28         5.37 o                         
   2  10  10         54.47         62.68         7.43 o                         
   3  10  10        372.33        393.03        15.26 o                         
   4  10  10         90.64         92.93         5.98 o                         
   5  10  10        313.97        291.77        12.40 o                         
   6  10  10        523.69        551.87        17.75 o                         
   7  10  10         92.34        102.98         6.06 o                         
   8  10  10          0.68          8.95         4.65 o                         
   0  11  10          2.54         -4.50        12.57 o                         
   1  11  10         21.01         22.44         6.37 o                         
   2  11  10         58.04         50.89         7.01 o                         
   3  11  10        197.08        180.53         8.01 o                         
   4  11  10         87.33         94.72         7.06 o                         
   5  11  10        155.52        189.53        11.07 o                         
   6  11  10          9.39         11.01         7.89 o                         
   7  11  10        288.55        272.95        10.88 o                         
   3  12  10        114.46        110.78        13.83 o                         
   4  12  10         30.50         26.35        28.11 o                         
  -2  -8  11        273.36        299.42        26.86 o                         
  -1  -8  11        136.20        151.97         6.98 o                         
   0  -8  11        159.89        171.97         9.26 o                         
   1  -8  11         16.59         18.27         4.52 o                         
   2  -8  11        173.02        205.61        10.99 o                         
  -4  -7  11        167.33        148.13         8.90 o                         
  -3  -7  11        158.70        149.14         8.05 o                         
  -2  -7  11         50.58         53.69         4.50 o                         
  -1  -7  11         98.09        107.96         5.70 o                         
   0  -7  11        267.25        279.36        10.62 o                         
   1  -7  11        101.97         98.50         7.55 o                         
   2  -7  11         84.00         93.71         8.03 o                         
   3  -7  11         18.83         31.67         6.19 o                         
   4  -7  11        729.09        735.81        19.56 o                         
  -5  -6  11         49.29         60.94         7.49 o                         
  -4  -6  11         98.53        105.91         6.44 o                         
  -3  -6  11         71.34         86.78         5.34 o                         
  -2  -6  11        125.97        145.25         8.89 o                         
  -1  -6  11         30.70         31.75         3.69 o                         
   0  -6  11          2.31          5.05         5.21 o                         
   1  -6  11         14.63         19.15         5.04 o                         
   2  -6  11        107.08        115.05         6.35 o                         
   3  -6  11         88.62         99.62         9.60 o                         
   4  -6  11        393.80        412.65        12.59 o                         
   5  -6  11         37.15         53.38         7.48 o                         
  -5  -5  11         92.12         72.35         8.01 o                         
  -4  -5  11          9.25          5.43         3.49 o                         
  -3  -5  11        176.53        186.24         7.15 o                         
  -2  -5  11          1.60          0.44         3.13 o                         
  -1  -5  11        348.80        334.50         9.23 o                         
   0  -5  11         10.37          2.45         3.54 o                         
   1  -5  11          3.38          1.69         2.97 o                         
   2  -5  11         30.52         44.50         4.98 o                         
   3  -5  11        433.36        433.33        12.72 o                         
   4  -5  11        139.33        136.23         6.46 o                         
   5  -5  11         10.80         19.99         3.62 o                         
   6  -5  11        197.87        240.10        12.93 o                         
  -6  -4  11         45.70         41.59        10.87 o                         
  -5  -4  11         22.89         16.65         5.03 o                         
  -4  -4  11         33.08         33.53         4.25 o                         
  -3  -4  11        152.86        163.77         7.94 o                         
  -2  -4  11        105.71        108.74         7.14 o                         
  -1  -4  11        100.73        120.70         7.15 o                         
   0  -4  11         25.12         29.92         4.88 o                         
   1  -4  11          0.76         -1.45         2.71 o                         
   2  -4  11          2.46          5.65         2.89 o                         
   3  -4  11          1.17          3.07         3.21 o                         
   4  -4  11        126.13        126.42         5.97 o                         
   5  -4  11        415.17        414.69        12.21 o                         
   6  -4  11         33.96         31.83         6.41 o                         
   7  -4  11        118.41        133.21         8.50 o                         
  -6  -3  11         22.36         36.53         9.63 o                         
  -5  -3  11         85.11         86.60         5.69 o                         
  -4  -3  11        514.53        480.57        14.33 o                         
  -3  -3  11        263.44        265.30         8.72 o                         
  -2  -3  11        846.11        828.67        28.11 o                         
  -1  -3  11          1.11          3.22         4.12 o                         
   0  -3  11         86.36         80.98         7.06 o                         
   1  -3  11         25.69         28.95         3.98 o                         
   2  -3  11        139.15        180.01         9.08 o                         
   3  -3  11          4.12         -0.70         2.74 o                         
   4  -3  11         19.53         30.26         3.23 o                         
   5  -3  11          1.06         -1.41         2.10 o                         
   6  -3  11        178.74        152.08         8.59 o                         
   7  -3  11         44.14         54.02         6.22 o                         
   8  -3  11        180.71        166.66        10.45 o                         
  -6  -2  11         56.82         64.22         7.65 o                         
  -5  -2  11          9.96         13.96         4.59 o                         
  -4  -2  11         44.88         37.43         4.30 o                         
  -3  -2  11         39.37         41.71         5.22 o                         
  -2  -2  11         79.11         93.49         5.17 o                         
  -1  -2  11        642.24        638.30        16.22 o                         
   0  -2  11         55.90         69.98         5.12 o                         
   1  -2  11          5.89          1.95         3.12 o                         
   2  -2  11         61.83         43.82         4.84 o                         
   3  -2  11         26.82         38.09         4.91 o                         
   4  -2  11         66.70        110.55         5.92 o                         
   5  -2  11         53.41         56.08         2.96 o                         
   6  -2  11          2.01         -0.62         4.67 o                         
   7  -2  11         71.31         93.54         7.17 o                         
   8  -2  11        148.49        168.74         9.94 o                         
   9  -2  11          3.13         -3.09         9.68 o                         
  -6  -1  11         41.95         34.74         4.46 o                         
  -5  -1  11          9.31          7.54         4.98 o                         
  -4  -1  11        227.20        230.62        11.18 o                         
  -3  -1  11         23.87         22.11         3.70 o                         
  -2  -1  11         32.42         28.75         3.75 o                         
  -1  -1  11         42.83         28.33         3.37 o                         
   0  -1  11        195.18        220.13         8.36 o                         
   1  -1  11        619.07        574.98        18.36 o                         
   2  -1  11          8.37          8.89         3.61 o                         
   3  -1  11        207.88        199.39         9.21 o                         
   4  -1  11         67.39         68.99         6.14 o                         
   5  -1  11         69.30         69.93         4.16 o                         
   6  -1  11          0.57          6.92         4.07 o                         
   7  -1  11          0.51         -2.28         4.65 o                         
   8  -1  11        136.67        134.35         8.39 o                         
   9  -1  11        111.52         91.32         8.22 o                         
  -6   0  11         15.37         10.96         4.70 o                         
  -5   0  11         12.66         18.71         3.82 o                         
  -4   0  11        220.67        234.24         8.65 o                         
  -3   0  11          9.99          9.92         3.26 o                         
  -2   0  11         59.07         63.43         4.66 o                         
  -1   0  11         54.70         34.45         3.81 o                         
   0   0  11          7.39         17.46         3.80 o                         
   1   0  11         42.73         42.28         4.68 o                         
   2   0  11         16.63         18.06         4.56 o                         
   3   0  11        172.81        192.15         9.32 o                         
   4   0  11          5.51          2.43         2.18 o                         
   5   0  11         15.92         15.85         3.79 o                         
   6   0  11         16.01         11.75         1.54 o                         
   7   0  11        398.69        418.68        13.97 o                         
   8   0  11         16.65         32.72         6.02 o                         
   9   0  11          0.88          7.30         6.13 o                         
  -6   1  11          4.72         19.95         5.85 o                         
  -5   1  11          1.32          7.25         3.56 o                         
  -4   1  11         56.99         62.23         4.59 o                         
  -3   1  11        117.30        110.73         6.75 o                         
  -2   1  11         67.76         81.50         4.93 o                         
  -1   1  11          5.51          3.50         2.80 o                         
   0   1  11          5.07          0.73         3.64 o                         
   1   1  11          0.63          6.64         4.00 o                         
   2   1  11        132.38        150.58        15.88 o                         
   3   1  11         35.31         29.89         2.79 o                         
   4   1  11        614.08        578.04        17.07 o                         
   5   1  11         34.97         39.42         2.97 o                         
   6   1  11         27.40         25.85         2.57 o                         
   7   1  11         28.65         28.87         4.89 o                         
   8   1  11         79.64         79.40         6.93 o                         
   9   1  11          4.93          9.82         6.71 o                         
  10   1  11          1.64          9.46         8.33 o                         
  -6   2  11          4.63          3.14         5.68 o                         
  -5   2  11         19.50          7.02         3.40 o                         
  -4   2  11         77.56        102.36         5.35 o                         
  -3   2  11          7.93         17.73         2.92 o                         
  -2   2  11       1144.12       1184.24        28.07 o                         
  -1   2  11         43.56         25.71         3.25 o                         
   0   2  11          1.22          2.04         4.37 o                         
   1   2  11         64.77         92.37         4.91 o                         
   2   2  11         98.42        135.78         5.27 o                         
   3   2  11         27.33         19.84         2.71 o                         
   4   2  11        135.20        158.31         7.89 o                         
   5   2  11        211.56        199.31         7.21 o                         
   6   2  11        650.68        643.99        19.19 o                         
   7   2  11        106.43         95.64         8.54 o                         
   8   2  11          0.48         -4.55         5.92 o                         
   9   2  11         63.53         41.98         7.57 o                         
  10   2  11         10.80         28.66         8.08 o                         
  -6   3  11        471.51        415.30        28.60 o                         
  -5   3  11        587.92        659.14        20.78 o                         
  -4   3  11          8.15          9.66         5.37 o                         
  -3   3  11         77.57         52.78         6.15 o                         
  -2   3  11        103.55        137.21         9.35 o                         
  -1   3  11         36.65         48.83         7.17 o                         
   0   3  11        173.95        198.67         5.75 o                         
   1   3  11        268.98        274.72         7.57 o                         
   2   3  11        733.74        696.92        15.76 o                         
   3   3  11         82.40        110.66         5.27 o                         
   4   3  11       1132.72       1135.42        43.52 o                         
   5   3  11        126.90        128.13         6.74 o                         
   6   3  11          2.82         -1.70         2.57 o                         
   7   3  11        394.66        391.06        11.73 o                         
   8   3  11        215.19        221.61         8.34 o                         
   9   3  11         24.27         26.64         6.64 o                         
  10   3  11         76.83         77.48         8.89 o                         
  -5   4  11        288.99        300.17        11.06 o                         
  -4   4  11        447.37        450.32        13.63 o                         
  -3   4  11        415.22        428.99        12.88 o                         
  -2   4  11        160.97        161.94         8.38 o                         
  -1   4  11        471.40        397.11        11.72 o                         
   0   4  11          1.37          6.69         2.86 o                         
   1   4  11          8.96          3.78         2.24 o                         
   2   4  11         82.32         87.63         4.30 o                         
   3   4  11        652.20        719.11        43.31 o                         
   4   4  11        112.89         99.85         8.11 o                         
   5   4  11          4.59          8.23         3.67 o                         
   6   4  11        288.69        297.08         9.95 o                         
   7   4  11        115.83        124.48         6.17 o                         
   8   4  11        122.97        125.12         6.26 o                         
   9   4  11         33.33         27.05         7.37 o                         
  10   4  11        280.79        282.82        15.56 o                         
  -5   5  11         19.09         17.55         7.00 o                         
  -4   5  11         93.30        113.17         7.56 o                         
  -3   5  11        901.32        872.62        25.51 o                         
  -2   5  11        177.92        187.60         9.91 o                         
  -1   5  11         21.65         26.45         4.20 o                         
   0   5  11         15.23         18.98         5.19 o                         
   1   5  11          8.19          7.95         4.93 o                         
   2   5  11        123.28        132.57         7.76 o                         
   3   5  11        224.25        228.00        10.81 o                         
   4   5  11        353.40        349.96        10.68 o                         
   5   5  11        163.91        177.89         7.43 o                         
   6   5  11         49.26         40.37         4.28 o                         
   7   5  11         19.07         24.02         3.63 o                         
   8   5  11        242.73        218.89         9.21 o                         
   9   5  11          8.07          3.43         3.74 o                         
  10   5  11         24.21         21.71         8.19 o                         
  -4   6  11         97.68        115.63         7.32 o                         
  -3   6  11         36.85         23.16         4.48 o                         
  -2   6  11        190.41        202.88         9.59 o                         
  -1   6  11        383.25        375.54        13.27 o                         
   0   6  11        610.82        626.15        16.84 o                         
   1   6  11        240.45        271.62         9.42 o                         
   2   6  11         78.45         51.51         4.06 o                         
   3   6  11        221.40        229.84         8.14 o                         
   4   6  11        107.87        106.23         8.06 o                         
   5   6  11        296.49        304.40        13.04 o                         
   6   6  11        147.56        152.59        10.38 o                         
   7   6  11          2.43          7.77         3.76 o                         
   8   6  11         22.11         24.83         4.35 o                         
   9   6  11         16.76         15.85         4.68 o                         
  10   6  11         23.76         18.64         8.96 o                         
  -4   7  11        112.33        121.32        12.67 o                         
  -3   7  11         65.22         65.02         6.37 o                         
  -2   7  11          7.21          3.56         4.50 o                         
  -1   7  11         23.77         26.94         4.77 o                         
   0   7  11        627.88        669.71        20.27 o                         
   1   7  11       1207.16       1235.59        34.00 o                         
   2   7  11         55.79         62.91         6.07 o                         
   3   7  11          4.41          3.47         2.99 o                         
   4   7  11         25.16         35.22         3.98 o                         
   5   7  11        102.08        110.38         8.51 o                         
   6   7  11         93.27         86.16         6.92 o                         
   7   7  11        290.27        326.68        10.98 o                         
   8   7  11          3.12          3.85         3.33 o                         
   9   7  11        157.22        152.76         7.33 o                         
  -3   8  11        206.52        253.06        12.23 o                         
  -2   8  11         93.24        110.16         7.65 o                         
  -1   8  11         62.96         55.16         7.14 o                         
   0   8  11        208.91        224.28        10.08 o                         
   1   8  11         29.26         30.46         5.99 o                         
   2   8  11        162.83        150.97         9.50 o                         
   3   8  11        606.17        622.94        23.15 o                         
   4   8  11         47.34         61.40         5.03 o                         
   5   8  11         28.74         22.06         3.59 o                         
   6   8  11         30.37         31.74         4.31 o                         
   7   8  11          3.05          5.38         3.70 o                         
   8   8  11          0.66         -4.18         4.18 o                         
   9   8  11        104.03        126.14        12.55 o                         
  -2   9  11        373.07        389.78        15.11 o                         
  -1   9  11        268.68        282.61        12.20 o                         
   0   9  11         66.31         94.81         6.71 o                         
   1   9  11          7.97          4.57         4.95 o                         
   2   9  11         76.21         63.36         6.74 o                         
   3   9  11        246.28        243.65        12.58 o                         
   4   9  11       1039.29        993.77        65.25 o                         
   5   9  11          9.97          8.19         3.29 o                         
   6   9  11          3.04         17.79         3.78 o                         
   7   9  11         10.75          7.52         4.93 o                         
   8   9  11          0.54          2.08         4.52 o                         
  -1  10  11        119.57        136.58         9.39 o                         
   0  10  11        180.21        175.28        17.54 o                         
   1  10  11        134.60        152.62        10.95 o                         
   2  10  11         17.27         17.27         6.24 o                         
   3  10  11         66.42         56.90         9.65 o                         
   4  10  11        114.06        120.60         8.29 o                         
   5  10  11        254.15        279.16        15.66 o                         
   6  10  11        519.35        542.66        17.92 o                         
   7  10  11         60.21         70.29         5.41 o                         
   1  11  11        106.36        139.03        15.69 o                         
   2  11  11        122.47        136.11        14.13 o                         
   3  11  11         57.04         65.72         5.64 o                         
   4  11  11          4.23          4.25         4.30 o                         
   5  11  11         77.89        104.19        10.60 o                         
   6  11  11        119.53        124.19         7.38 o                         
  -2  -7  12          1.13         -4.08         4.47 o                         
  -1  -7  12         76.68         79.91         5.50 o                         
   0  -7  12         31.20         26.40         5.45 o                         
   1  -7  12          0.83          3.68         4.63 o                         
   2  -7  12        523.59        514.55        18.31 o                         
   3  -7  12         57.91         95.41         8.11 o                         
  -3  -6  12         44.20         45.40         5.27 o                         
  -2  -6  12         37.42         47.78         4.61 o                         
  -1  -6  12        167.86        163.97         7.81 o                         
   0  -6  12          1.30          2.49         4.77 o                         
   1  -6  12         26.63         16.89         5.10 o                         
   2  -6  12         15.57         11.14         5.66 o                         
   3  -6  12         26.00         34.97         4.60 o                         
   4  -6  12        656.07        675.37        18.46 o                         
  -4  -5  12         31.91         26.76         5.54 o                         
  -3  -5  12         18.48         20.40         6.94 o                         
  -2  -5  12        104.97         95.48         5.47 o                         
  -1  -5  12         57.36         68.24         4.63 o                         
   0  -5  12         41.76         38.18         5.90 o                         
   1  -5  12         16.85         15.98         5.36 o                         
   2  -5  12          8.61          6.66         3.70 o                         
   3  -5  12         76.49         66.07         5.05 o                         
   4  -5  12         62.69         58.09         5.30 o                         
   5  -5  12         51.78         52.89         4.53 o                         
   6  -5  12        168.65        193.54        12.93 o                         
  -5  -4  12        530.98        532.38        22.83 o                         
  -4  -4  12         59.63         66.54        11.92 o                         
  -3  -4  12          2.41          1.91         5.20 o                         
  -2  -4  12        199.78        189.62        12.57 o                         
  -1  -4  12         49.97         60.63         5.32 o                         
   0  -4  12        146.76        146.13         7.88 o                         
   1  -4  12          1.21          0.26         5.03 o                         
   2  -4  12          5.28          5.51         3.51 o                         
   3  -4  12         78.03         69.12         5.05 o                         
   4  -4  12         20.81         20.09         6.23 o                         
   5  -4  12        112.23        111.81         6.53 o                         
   6  -4  12         12.00         18.75         6.58 o                         
   7  -4  12         93.70         99.62         8.49 o                         
  -5  -3  12          1.58          3.68         4.52 o                         
  -4  -3  12        108.66        111.42         7.11 o                         
  -3  -3  12        904.65        862.57        20.56 o                         
  -2  -3  12        169.38        195.51         9.38 o                         
  -1  -3  12         99.25        112.15         9.27 o                         
   0  -3  12          0.49         -1.96         3.58 o                         
   1  -3  12         42.02         28.06         8.20 o                         
   2  -3  12        219.34        227.33        10.21 o                         
   3  -3  12          9.37         15.13         3.43 o                         
   4  -3  12        334.19        282.82         9.71 o                         
   5  -3  12          3.80         12.41         8.55 o                         
   6  -3  12          9.08          4.86         5.18 o                         
   7  -3  12         27.57         29.17         6.40 o                         
  -5  -2  12        284.11        263.40        10.72 o                         
  -4  -2  12        147.18        162.48         9.23 o                         
  -3  -2  12        203.07        212.73         9.24 o                         
  -2  -2  12        288.24        300.95        10.76 o                         
  -1  -2  12        623.27        590.54        15.01 o                         
   0  -2  12        183.09        150.81         7.49 o                         
   1  -2  12        220.12        232.75         9.05 o                         
   2  -2  12         28.91         27.71         4.84 o                         
   3  -2  12          0.56         -4.05         4.05 o                         
   4  -2  12         22.23         17.32         5.73 o                         
   5  -2  12         53.98         53.48         4.74 o                         
   6  -2  12         80.49         82.66         6.65 o                         
   7  -2  12         10.12          8.06         6.45 o                         
   8  -2  12        191.18        157.44         9.80 o                         
  -5  -1  12        229.58        246.38        10.12 o                         
  -4  -1  12          9.06          4.47         5.54 o                         
  -3  -1  12        186.46        171.02         8.15 o                         
  -2  -1  12          7.47         -1.39         3.64 o                         
  -1  -1  12        116.96        106.31         6.40 o                         
   0  -1  12         54.55         36.83         4.40 o                         
   1  -1  12       1282.02       1268.69        30.72 o                         
   2  -1  12        334.96        305.81        10.53 o                         
   3  -1  12          2.83         11.20        10.77 o                         
   4  -1  12        141.50        133.73         8.56 o                         
   5  -1  12         55.12         78.49         4.74 o                         
   6  -1  12         53.29         38.95         3.74 o                         
   7  -1  12          9.69          2.98         6.26 o                         
   8  -1  12         38.03         28.23         6.36 o                         
  -5   0  12         92.93        110.59         8.90 o                         
  -4   0  12        505.06        501.59        14.52 o                         
  -3   0  12         83.15         99.02         6.65 o                         
  -2   0  12          9.74         11.05         3.59 o                         
  -1   0  12         15.38         15.01         4.35 o                         
   0   0  12         62.78         52.65         5.26 o                         
   1   0  12         55.97         63.40         6.09 o                         
   2   0  12        427.85        351.72        11.43 o                         
   3   0  12        749.20        676.74        21.11 o                         
   4   0  12        130.48        122.45         6.47 o                         
   5   0  12         51.25         55.99         5.28 o                         
   6   0  12          0.52          2.90         2.80 o                         
   7   0  12        154.94        153.71         9.03 o                         
   8   0  12         33.80         52.27         6.55 o                         
   9   0  12          6.04          5.99         6.71 o                         
  -5   1  12        206.09        188.30        10.35 o                         
  -4   1  12        504.50        531.85        14.94 o                         
  -3   1  12        112.32        115.17         7.68 o                         
  -2   1  12        316.48        287.35         9.78 o                         
  -1   1  12        118.43        111.26        12.25 o                         
   0   1  12         47.69         28.22         4.44 o                         
   1   1  12        110.81        123.93         7.78 o                         
   2   1  12         80.80         75.10         5.94 o                         
   3   1  12        381.54        402.68        11.58 o                         
   4   1  12        643.98        613.32        15.13 o                         
   5   1  12         42.06         40.32         3.91 o                         
   6   1  12        108.88        100.62         5.26 o                         
   7   1  12         57.85         73.01         6.47 o                         
   8   1  12         18.54         25.59         6.04 o                         
   9   1  12         51.47         40.77         9.08 o                         
  -5   2  12         40.44         30.69         4.00 o                         
  -4   2  12        227.07        261.33         9.07 o                         
  -3   2  12         81.08         77.32         6.61 o                         
  -2   2  12        781.15        727.02        18.62 o                         
  -1   2  12        189.58        199.45         7.72 o                         
   0   2  12          7.38         10.56         3.35 o                         
   1   2  12        230.27        178.42         7.98 o                         
   2   2  12        155.45        125.58         5.28 o                         
   3   2  12          9.51         14.17         2.92 o                         
   4   2  12        280.53        276.84         9.05 o                         
   5   2  12         34.90         33.62         3.51 o                         
   6   2  12        202.04        191.81         7.43 o                         
   7   2  12        309.54        318.15        10.34 o                         
   8   2  12        311.06        321.59        14.85 o                         
   9   2  12         47.47         52.21         8.19 o                         
  -5   3  12        202.93        227.22        14.95 o                         
  -4   3  12          2.12          1.06        10.65 o                         
  -3   3  12        465.84        425.42        15.56 o                         
  -2   3  12        439.79        429.63        15.21 o                         
  -1   3  12         21.35          5.00         3.28 o                         
   0   3  12        857.91        771.60        17.92 o                         
   1   3  12        527.03        501.50        12.37 o                         
   2   3  12         46.47         84.06         4.34 o                         
   3   3  12          4.68          0.14         2.62 o                         
   4   3  12        395.28        366.54        10.99 o                         
   5   3  12        111.63        123.03         6.18 o                         
   6   3  12        231.91        223.39         8.23 o                         
   7   3  12        436.09        459.54        14.02 o                         
   8   3  12        269.16        270.10        15.10 o                         
   9   3  12          1.26          8.63         7.33 o                         
  -5   4  12         30.38         14.40        10.81 o                         
  -4   4  12         72.72         96.63         7.61 o                         
  -3   4  12         14.29          7.36         4.54 o                         
  -2   4  12        196.60        234.78         9.31 o                         
  -1   4  12        303.60        308.39        10.36 o                         
   0   4  12        126.78         92.37        13.06 o                         
   1   4  12        620.60        658.22        15.15 o                         
   2   4  12       1055.68       1071.14        23.22 o                         
   3   4  12          3.06         -1.01         4.31 o                         
   4   4  12         73.02         60.74         5.03 o                         
   5   4  12         65.14         65.27         4.78 o                         
   6   4  12         38.14         28.78         3.72 o                         
   7   4  12         64.27         69.15         5.01 o                         
   8   4  12        174.99        164.75         7.52 o                         
   9   4  12        325.29        354.17        16.65 o                         
  -4   5  12        162.74        180.05         9.30 o                         
  -3   5  12        221.18        192.95         8.92 o                         
  -2   5  12         86.92        122.98        10.19 o                         
  -1   5  12          1.52         -3.58         3.58 o                         
   0   5  12         80.15         83.44         5.69 o                         
   1   5  12        101.59        110.58         6.16 o                         
   2   5  12       1118.29       1039.43        22.85 o                         
   3   5  12        328.19        328.44        11.37 o                         
   4   5  12        449.30        445.99        13.65 o                         
   5   5  12         58.85         52.05         4.40 o                         
   6   5  12          3.79         -0.73         3.52 o                         
   7   5  12          8.62          8.46         4.45 o                         
   8   5  12        223.86        209.37         9.14 o                         
   9   5  12         24.42         32.77         4.72 o                         
  -4   6  12         73.74         69.82         6.87 o                         
  -3   6  12         61.31         58.04        12.42 o                         
  -2   6  12         66.05         82.94         6.12 o                         
  -1   6  12        134.89        112.49         6.55 o                         
   0   6  12        277.89        316.27        10.91 o                         
   1   6  12        272.62        266.43        11.40 o                         
   2   6  12          0.52          2.59         2.42 o                         
   3   6  12         45.54         51.05         4.78 o                         
   4   6  12        505.77        497.99        14.26 o                         
   5   6  12        135.87        113.48         6.54 o                         
   6   6  12        920.12        866.36        53.92 o                         
   7   6  12        129.45        131.21        13.94 o                         
   8   6  12          9.24          6.40         4.14 o                         
   9   6  12        129.65        127.66         9.45 o                         
  -3   7  12         15.13         12.12         5.48 o                         
  -2   7  12         36.97         45.72         5.64 o                         
  -1   7  12         64.16         47.49         5.14 o                         
   0   7  12         95.22        122.13         7.03 o                         
   1   7  12        234.54        250.06         9.66 o                         
   2   7  12        174.14        179.09         9.86 o                         
   3   7  12         11.94         22.02         3.69 o                         
   4   7  12        376.40        357.18        11.55 o                         
   5   7  12        475.64        415.34        13.03 o                         
   6   7  12         17.14         17.70         4.40 o                         
   7   7  12        159.23        190.24        11.86 o                         
   8   7  12        219.30        215.92        10.46 o                         
   9   7  12         59.76         53.41         6.38 o                         
  -2   8  12         73.30         86.81        13.94 o                         
  -1   8  12          9.48          6.64         5.34 o                         
   0   8  12         95.82        110.53         7.50 o                         
   1   8  12        350.08        319.50        21.87 o                         
   2   8  12          3.42         -5.09         5.09 o                         
   3   8  12         18.60         30.81         6.02 o                         
   4   8  12        236.01        224.53        10.01 o                         
   5   8  12        108.72        106.80         6.89 o                         
   6   8  12        342.35        372.43        14.87 o                         
   7   8  12        165.84        162.20         9.96 o                         
   8   8  12         58.17         50.90         6.30 o                         
  -1   9  12        157.94        197.31        11.32 o                         
   0   9  12        228.29        244.58        11.62 o                         
   1   9  12         69.43         60.78         7.61 o                         
   2   9  12         20.51         19.52         8.09 o                         
   3   9  12         59.78         56.92         6.98 o                         
   4   9  12        142.06        156.37         9.95 o                         
   5   9  12         31.06         43.99         5.54 o                         
   6   9  12         73.46         71.09         6.54 o                         
   7   9  12        112.03         91.73         6.76 o                         
   8   9  12        137.69        147.70         7.24 o                         
   1  10  12        126.34        114.10         9.53 o                         
   2  10  12         41.44         64.28         7.85 o                         
   3  10  12         56.11         33.47         6.73 o                         
   4  10  12         46.88         53.92        14.22 o                         
   5  10  12         29.40         25.75         8.28 o                         
   6  10  12        232.43        245.65        12.29 o                         
  -1  -6  13        317.13        303.83        11.39 o                         
   0  -6  13         51.63         38.12         4.97 o                         
   1  -6  13        179.07        194.58         8.68 o                         
   2  -6  13         56.95         50.20         6.24 o                         
   3  -6  13          6.06          0.59         7.10 o                         
  -3  -5  13         37.30         31.04         6.45 o                         
  -2  -5  13        384.76        397.93        11.59 o                         
  -1  -5  13         69.71         70.22         5.23 o                         
   0  -5  13         21.83         27.83         4.43 o                         
   1  -5  13          9.09          1.51         4.67 o                         
   2  -5  13        130.76        117.32        12.51 o                         
   3  -5  13        248.28        255.20        10.24 o                         
   4  -5  13          0.55          2.59         4.28 o                         
   5  -5  13        135.73        139.31        14.95 o                         
  -3  -4  13        106.12        102.91         6.56 o                         
  -2  -4  13        215.82        238.63         9.86 o                         
  -1  -4  13        181.13        175.36         9.90 o                         
   0  -4  13        225.54        256.82        10.51 o                         
   1  -4  13         19.44         26.75         4.30 o                         
   2  -4  13         62.87         55.61         6.55 o                         
   3  -4  13        200.57        208.62        12.15 o                         
   4  -4  13         88.68         97.41         6.31 o                         
   5  -4  13          2.31          3.15         3.45 o                         
   6  -4  13         18.99          8.19        10.57 o                         
  -4  -3  13         77.34         92.46         6.95 o                         
  -3  -3  13        288.61        288.70        12.78 o                         
  -2  -3  13        396.13        408.18        20.25 o                         
  -1  -3  13        232.50        221.35         9.43 o                         
   0  -3  13        130.62        169.06         8.65 o                         
   1  -3  13         42.19         44.73         5.23 o                         
   2  -3  13        598.26        568.37        16.59 o                         
   3  -3  13         19.27         22.78         4.77 o                         
   4  -3  13        143.15        153.07         7.43 o                         
   5  -3  13        651.88        595.26        14.78 o                         
   6  -3  13         28.16         38.07         6.37 o                         
   7  -3  13          9.45          3.17         6.93 o                         
  -4  -2  13         11.52         27.67         5.28 o                         
  -3  -2  13        243.03        238.85        11.79 o                         
  -2  -2  13        295.84        299.44        11.19 o                         
  -1  -2  13        497.73        479.70        13.33 o                         
   0  -2  13         73.16         88.89         7.15 o                         
   1  -2  13        152.91        143.07         7.81 o                         
   2  -2  13        304.43        320.38        11.45 o                         
   3  -2  13        409.29        391.45        15.06 o                         
   4  -2  13        161.77        159.22        10.01 o                         
   5  -2  13         42.07         38.06         2.89 o                         
   6  -2  13        256.66        243.05        11.56 o                         
   7  -2  13        119.17         95.88         8.12 o                         
  -4  -1  13        273.40        256.40        10.60 o                         
  -3  -1  13        236.29        216.69         9.88 o                         
  -2  -1  13          2.62          4.65         4.48 o                         
  -1  -1  13        694.91        716.64        23.78 o                         
   0  -1  13        673.62        711.94        19.33 o                         
   1  -1  13        119.98         98.53         7.28 o                         
   2  -1  13         71.99        100.42         6.67 o                         
   3  -1  13        122.62        130.88         8.71 o                         
   4  -1  13        577.99        526.68        18.34 o                         
   5  -1  13        723.01        711.15        16.99 o                         
   6  -1  13         24.19         24.36         3.46 o                         
   7  -1  13          3.44         11.13         6.12 o                         
   8  -1  13        221.71        261.85        18.79 o                         
  -5   0  13         85.78         70.77         6.59 o                         
  -4   0  13        113.91        124.64         7.28 o                         
  -3   0  13        190.56        185.42         9.17 o                         
  -2   0  13         81.00         78.77         6.88 o                         
  -1   0  13        104.49        134.45         7.38 o                         
   0   0  13          0.80         -2.52         6.70 o                         
   1   0  13        939.03        893.88        26.59 o                         
   2   0  13       1176.03       1163.95        29.28 o                         
   3   0  13        130.56        119.12         8.32 o                         
   4   0  13        230.84        230.82         9.06 o                         
   5   0  13         55.92         63.06         5.16 o                         
   6   0  13        153.52        156.83         6.92 o                         
   7   0  13        130.22        158.32         9.97 o                         
   8   0  13         50.90         67.15        15.69 o                         
  -4   1  13        458.00        509.24        14.90 o                         
  -3   1  13         82.03         72.79         5.54 o                         
  -2   1  13        728.99        713.50        21.90 o                         
  -1   1  13        159.31        157.87         7.93 o                         
   0   1  13         12.24         20.00         4.84 o                         
   1   1  13        176.56        183.90         9.80 o                         
   2   1  13        177.17        215.04        13.15 o                         
   3   1  13        790.94        796.35        20.30 o                         
   4   1  13        921.71        912.81        26.21 o                         
   5   1  13         12.67         15.76         3.06 o                         
   6   1  13        214.22        204.41         7.90 o                         
   7   1  13        363.17        373.19        10.67 o                         
   8   1  13        321.33        314.09        17.60 o                         
   9   1  13         16.76         24.31        13.45 o                         
  -4   2  13         85.52         87.31         5.12 o                         
  -3   2  13         75.12         75.94         5.62 o                         
  -2   2  13        228.04        233.80         8.90 o                         
  -1   2  13        904.33        867.51        23.88 o                         
   0   2  13        440.84        397.21        14.06 o                         
   1   2  13        226.50        259.50         7.99 o                         
   2   2  13         80.80         89.06         5.16 o                         
   3   2  13         52.87         52.26         4.20 o                         
   4   2  13         40.83         55.42         5.80 o                         
   5   2  13        544.40        529.39        14.90 o                         
   6   2  13        803.14        811.56        20.98 o                         
   7   2  13         20.67         18.23         4.28 o                         
   8   2  13        686.48        666.60        23.43 o                         
   9   2  13         45.91         49.64         8.42 o                         
  -4   3  13        111.93         91.89         9.77 o                         
  -3   3  13        101.39        102.02         7.96 o                         
  -2   3  13        712.35        665.08        21.42 o                         
  -1   3  13         92.58         76.96         5.58 o                         
   0   3  13          9.25          9.36         2.23 o                         
   1   3  13        275.15        314.55         9.22 o                         
   2   3  13        670.57        569.12        15.76 o                         
   3   3  13       1609.60       1607.38        37.88 o                         
   4   3  13         15.37         12.20         3.25 o                         
   5   3  13         19.15         19.29         3.53 o                         
   6   3  13        248.35        279.92        13.39 o                         
   7   3  13        725.32        718.87        23.23 o                         
   8   3  13        198.44        205.63         8.60 o                         
   9   3  13          6.83         14.17         8.10 o                         
  -4   4  13         35.28         39.55         6.08 o                         
  -3   4  13        150.80        178.78         9.02 o                         
  -2   4  13         33.15         30.43         4.83 o                         
  -1   4  13        252.89        253.77        11.26 o                         
   0   4  13        390.39        391.48        14.26 o                         
   1   4  13        297.63        293.26         8.54 o                         
   2   4  13        246.48        186.68         6.80 o                         
   3   4  13        105.13        120.67         7.85 o                         
   4   4  13        427.76        412.65        12.45 o                         
   5   4  13        490.72        499.71        14.36 o                         
   6   4  13          0.87         -3.32         3.32 o                         
   7   4  13        395.65        417.63        19.29 o                         
   8   4  13        314.95        335.22        21.98 o                         
   9   4  13        148.43        137.67         7.18 o                         
  -3   5  13         25.18         28.19         5.47 o                         
  -2   5  13        182.11        183.22         8.96 o                         
  -1   5  13         87.99         88.83         7.79 o                         
   0   5  13         85.59         85.63         6.45 o                         
   1   5  13       1210.03       1169.62        28.87 o                         
   2   5  13        544.55        480.70        12.30 o                         
   3   5  13         11.86         17.95         3.51 o                         
   4   5  13         54.23         42.21         4.38 o                         
   5   5  13        956.69        928.09        28.13 o                         
   6   5  13        202.64        176.91         8.19 o                         
   7   5  13         29.13         28.80         4.98 o                         
   8   5  13         73.88         97.61         8.89 o                         
   9   5  13        127.59        124.93         7.71 o                         
  -3   6  13          6.16          7.29         5.85 o                         
  -2   6  13         17.22          9.99         6.10 o                         
  -1   6  13          4.65          4.61         4.62 o                         
   0   6  13          8.74          5.39         5.64 o                         
   1   6  13        161.66        174.48         8.43 o                         
   2   6  13        653.67        643.64        20.57 o                         
   3   6  13         78.92         68.04         5.10 o                         
   4   6  13        191.45        153.85         8.66 o                         
   5   6  13        229.86        229.80         9.58 o                         
   6   6  13        269.38        277.89        10.88 o                         
   7   6  13        471.86        457.51        16.34 o                         
   8   6  13         49.47         42.90         5.50 o                         
   9   6  13         41.21         48.27         5.99 o                         
  -2   7  13          1.03          5.78         5.40 o                         
  -1   7  13         54.34         49.84         6.08 o                         
   0   7  13        118.39        119.09         7.18 o                         
   1   7  13         11.05         -4.19         4.19 o                         
   2   7  13          0.47          2.08         6.33 o                         
   3   7  13         66.62         60.93         4.85 o                         
   4   7  13        307.48        253.08         9.96 o                         
   5   7  13        693.89        649.65        18.66 o                         
   6   7  13         83.19         87.73         7.10 o                         
   7   7  13        175.22        160.85         8.73 o                         
   8   7  13        159.20        168.28        10.81 o                         
  -1   8  13         68.39         61.01         9.09 o                         
   0   8  13         37.85         26.09         7.65 o                         
   1   8  13        133.07        113.56         8.19 o                         
   2   8  13          8.63         15.67         5.47 o                         
   3   8  13          4.83          7.97        12.13 o                         
   4   8  13        157.15        155.36         8.41 o                         
   5   8  13          4.53          1.03         4.43 o                         
   6   8  13        201.11        177.04        10.52 o                         
   7   8  13        885.77        870.16        27.42 o                         
   8   8  13         12.42         17.67         6.07 o                         
   0   9  13        244.55        229.56        12.82 o                         
   1   9  13          9.97          7.52         6.57 o                         
   2   9  13          0.49         13.88         6.26 o                         
   3   9  13         61.89         51.51        10.03 o                         
   4   9  13         88.06         87.28         7.58 o                         
   5   9  13        149.81        124.88         7.99 o                         
   6   9  13         83.73         89.67         7.37 o                         
   7   9  13          1.69         18.62        10.21 o                         
   2  10  13        248.60        212.10        21.43 o                         
   3  10  13         11.98         12.77         7.31 o                         
   4  10  13         11.54         10.58        11.15 o                         
   5  10  13        132.35        129.15         9.76 o                         
   0  -5  14         12.36         11.42         4.65 o                         
   1  -5  14         81.61         88.31         6.21 o                         
   2  -5  14          1.11         10.43         5.39 o                         
   3  -5  14        122.98        105.71        11.70 o                         
  -2  -4  14         89.26         96.82         7.09 o                         
  -1  -4  14        113.37        126.29         7.52 o                         
   0  -4  14         42.77         43.07         6.12 o                         
   1  -4  14         25.32         22.83         4.79 o                         
   2  -4  14        146.52        154.56         8.51 o                         
   3  -4  14        189.60        185.16         9.21 o                         
   4  -4  14         65.17         65.63         9.55 o                         
  -3  -3  14        277.33        284.61        12.48 o                         
  -2  -3  14        110.41        132.38        13.90 o                         
  -1  -3  14         19.78         26.75         5.32 o                         
   0  -3  14        296.78        296.68        11.79 o                         
   1  -3  14          7.09         15.03         5.30 o                         
   2  -3  14         37.17         53.84         8.78 o                         
   3  -3  14         14.69         -0.51         4.42 o                         
   4  -3  14          0.73         -2.99         7.71 o                         
   5  -3  14        273.45        235.41         7.88 o                         
  -3  -2  14        100.25        106.57         7.72 o                         
  -2  -2  14        272.62        272.33        11.69 o                         
  -1  -2  14        190.80        187.56         9.81 o                         
   0  -2  14         11.69         14.47         6.38 o                         
   1  -2  14         43.64         56.06         5.85 o                         
   2  -2  14        372.80        350.06        14.03 o                         
   3  -2  14         37.50         37.86         6.57 o                         
   4  -2  14        150.91        153.56        10.38 o                         
   5  -2  14          5.53          9.69         4.90 o                         
   6  -2  14          1.92          0.65         4.30 o                         
  -3  -1  14         92.40        121.54         7.74 o                         
  -2  -1  14          0.47          1.52         5.94 o                         
  -1  -1  14        232.96        262.30        10.99 o                         
   0  -1  14        127.01        127.03         8.58 o                         
   1  -1  14         42.81         43.99         5.77 o                         
   2  -1  14        127.76        116.70         7.56 o                         
   3  -1  14        145.02        146.31         9.67 o                         
   4  -1  14         35.08         52.08         4.90 o                         
   5  -1  14        220.01        225.90         9.32 o                         
   6  -1  14         16.58         19.93         3.81 o                         
   7  -1  14         36.05         26.13         8.26 o                         
  -3   0  14        156.20        154.16        16.79 o                         
  -2   0  14         48.80         42.24         5.57 o                         
  -1   0  14        298.27        323.97        19.45 o                         
   0   0  14         93.57         77.01         6.25 o
[truncated: 19,360 more chars]
